# Supplementary material for: Ferroptosis-related gene MAPK3 is associated with the neurological outcome after cardiac arrest
Source: PLoS One. 2024 Jun 17;19(6):e0301647. doi: 10.1371/journal.pone.0301647 (PMC11182507; doi:10.1371/journal.pone.0301647)
Supplement: S2 Data — (XLS) [file pone.0301647.s003.xls]

id	GSM731311_con	GSM731312_con	GSM731317_con	GSM731318_con	GSM731333_con	GSM731334_con	GSM731341_con	GSM731342_con	GSM731345_con	GSM731346_con	GSM731355_con	GSM731356_con	GSM731359_con	GSM731360_con	GSM731361_con	GSM731362_con	GSM731367_con	GSM731372_con	GSM731373_con	GSM731374_con	GSM731380_con	GSM731381_con	GSM731389_con	GSM731390_con	GSM731391_con	GSM731392_con	GSM731404_con	GSM731405_con	GSM731408_con	GSM731409_con	GSM731412_con	GSM731413_con	GSM731415_con	GSM731416_con	GSM731417_con	GSM731418_con	GSM731435_con	GSM731436_con	GSM731437_con	GSM731438_con	GSM731441_con	GSM731442_con	GSM731449_con	GSM731450_con	GSM731315_con	GSM731316_con	GSM731319_con	GSM731320_con	GSM731323_con
CX3CR1	3.791076698	3.711351109	3.62426903	3.435758694	3.89379728	3.819859902	3.610857461	3.615324047	2.433393235	2.830483564	3.068314633	3.139167918	3.338101803	3.400436641	2.935465148	2.627074576	3.937344566	3.676707016	3.178764185	3.396321186	3.31816274	3.358990237	3.634567888	3.615324047	3.488728146	3.732605209	2.514220367	2.848539783	3.565317177	3.672011263	2.882053943	2.892237537	3.266026827	3.372630064	2.933274554	3.010010079	2.969068454	3.341687155	3.21908747	2.982639576	3.691300302	3.732605209	3.069652837	3.3311212	3.688881677	3.797588293	2.457908811	2.550419437	3.255530372
LOC205251	0.587802271	0.572538229	0.554037784	0.614453846	0.61422478	0.559090239	0.596159133	0.838391276	0.874571013	0.762209391	0.545772876	0.518206042	0.563733288	0.441612506	0.526224119	0.235208319	0.638605662	0.448938645	0.482081609	0.423857727	0.68949598	0.748239834	0.815679357	0.741637353	0.637363082	0.594486801	0.686228177	0.76608479	0.616155817	0.519324988	0.596278926	0.522118909	0.47046526	0.510580085	0.509133605	0.551899696	0.461670119	0.620450853	0.64499532	0.381442796	0.402288907	0.446311028	0.446163922	0.575751619	0.674933234	0.580817811	0.393642004	0.335854969	0.524977008
PANK4	0.598445462	0.781251904	1.168393465	1.087233507	0.93847918	1.113513569	1.605364165	1.404454372	0.767906255	0.947649932	0.700790203	0.916309673	1.147868023	1.252632382	1.142238395	0.884339095	0.921160615	0.904677832	0.622932636	0.806614396	0.912065221	0.880006011	1.296357814	1.310868012	1.00037858	1.205738204	0.42908345	0.542636206	0.593588385	0.616411495	0.953304088	0.821251726	0.605888834	0.526776568	0.80222665	1.125031837	0.684661165	0.528900662	0.640828797	0.71470929	0.226411137	0.438194839	0.769199106	0.641732927	1.077824528	1.015101994	0.860258842	0.9683756	0.631805628
C22orf32	0.931695742	0.720568142	0.831970124	0.780523023	0.778540244	0.994642147	1.508957453	1.303653598	0.85561136	0.96693916	0.838446213	0.668779739	1.606010637	1.567914464	1.547147495	1.606814615	1.096220148	1.504751333	0.963620371	1.065726719	1.552374474	1.495139056	1.487465131	1.50842049	1.458094271	0.945010957	0.877015724	0.917078462	0.766132495	0.890237527	1.794816127	1.902994044	1.50169104	1.396813652	1.117117791	1.277139805	1.217341711	1.796445849	1.726093585	1.326685401	0.560496483	0.601340529	0.636261997	0.753396079	1.540499075	1.480637044	0.99275393	0.780086083	0.955890605
PEPD	1.149341561	1.157276738	1.380622503	1.322666044	1.215289782	1.298253487	1.529462365	1.378414961	1.205284839	1.166953123	1.06864724	1.121550848	1.112460756	1.039134593	1.453575205	1.335582007	1.386376798	1.419871155	1.106769461	1.448116623	1.230241341	1.294426886	1.571816773	1.557210459	1.363746545	1.499790696	1.241833582	1.220972367	1.242113951	1.246893369	1.460977096	1.385132868	1.382542896	1.352980225	1.38160343	1.421792591	1.370061568	1.36117153	1.327234454	1.388081125	1.13019235	1.168221877	1.109889558	1.048763854	1.154983406	1.153999819	1.056105832	1.137835621	1.048474514
SDF2L1	0.552136582	0.707219662	0.530547123	0.669285836	0.576433344	0.463770009	0.636272755	0.763183493	0.678780162	0.725519979	0.649607606	0.651016741	0.707671221	0.996800065	0.642197432	0.667891549	0.396018437	0.274320513	0.830051278	0.604977273	0.661106328	0.763078466	0.338211965	0.316508676	0.478806872	0.369927147	0.559513726	0.590867635	0.365876106	0.500059798	0.650042415	0.572730218	0.653458847	0.61366081	1.039035554	1.400569002	0.521430485	0.519355057	0.624625182	0.391446103	0.431303533	0.302632723	0.309526193	0.262773669	1.053692395	1.043928671	0.725855751	0.711350521	0.583637914
NDUFB2	0.180392599	0.267218685	0.961740551	0.966583213	0.138967755	-0.078969907	0.947465829	1.086546305	0.196515297	0.273313018	0.46237907	0.343802208	0.854671353	0.631628706	-0.112902139	0.435863547	0.087328423	-0.07604046	0.159801181	-0.146147454	0.703220293	0.534141894	0.856884151	0.792495814	0.584535767	0.548624977	0.055232604	0.039605101	0.122035817	0.622301049	-0.035213124	-0.160598776	0.926055119	1.15890432	0.932707916	1.054346754	0.401551204	0.359412349	0.855755579	0.583700934	-0.545359098	-0.361586873	-0.072507811	-0.322931973	1.221430658	1.320133532	0.510446623	0.616150195	-0.184751509
RNH1	1.34576185	1.084495606	2.105955307	2.034640379	1.922016186	2.034640379	2.129555382	1.977549964	1.106439158	1.096180687	1.878408077	1.789112622	1.899128474	1.994716543	2.133544761	1.937003401	1.994487209	2.188040866	2.089727439	2.092718261	2.096895151	2.072515925	2.077170078	2.118166066	2.126512223	2.18315539	1.038862093	1.075671717	1.135750412	1.089738873	2.057503926	2.203319047	1.529788018	1.547152655	1.456223649	1.4755236	1.475955654	1.7324152	1.575828787	1.684755143	1.589922747	1.707822319	1.650954595	1.550107513	1.675730803	1.68434211	1.543037674	1.453090374	0.906948074
CNDP2	0.988273488	0.942311395	1.001274476	0.98644589	1.048757234	1.157985275	1.578949362	1.387915106	0.861315514	0.88420237	1.154888992	1.115058998	1.021014959	1.179272467	1.080270558	1.062541055	1.335398858	1.186966293	1.107258281	1.203098283	1.300945742	1.43529553	1.499681109	1.602599597	1.180974583	1.279484136	1.003944349	1.077837419	1.16405938	1.092996366	1.468605714	1.30904443	1.197098611	1.048942455	1.052603038	0.908144478	1.270430294	1.520092697	1.409671676	1.20269647	1.08178083	1.111278476	1.046808508	1.118009242	1.265619885	1.427010588	1.07082903	0.960527308	0.897505701
NUBP1	0.982972877	0.847826078	1.479421295	1.355257062	0.889297147	0.745516066	1.361919874	1.185979786	0.734119674	0.755349502	1.059280444	0.936162023	1.268255019	1.411337932	0.893758079	1.015445967	0.66571588	0.498889054	0.540077438	0.685975318	0.963156747	1.030026967	1.129864899	1.117378154	1.090769267	1.105854297	0.615192184	0.637426662	0.859028168	0.814138864	0.855457767	0.892633661	0.651855135	0.711126896	0.886440999	1.01162719	0.969663595	0.76552894	0.971112281	1.050693241	0.58872234	0.717327923	0.771069236	0.795595274	0.907766642	0.903213604	0.808985635	0.726717819	0.704802607
RARRES3	2.351861465	2.217201107	2.358549201	2.334293863	1.702377293	1.571455203	2.993016575	2.929718666	2.631388572	2.723738594	2.741704861	2.613246933	2.901328904	2.92809415	2.255316053	2.267339226	1.702678613	1.74791567	2.568570115	2.445234242	2.774410608	2.804809835	2.916748632	2.967956882	2.255316053	2.165470963	2.338755449	2.262605876	1.888417845	2.012352301	2.342154764	2.233715094	2.716587212	2.794620169	2.703526105	2.68465011	2.387659939	2.834785225	2.878466259	2.347771435	1.672028578	1.681638938	1.881687959	1.879304332	3.008613683	3.043552188	2.199334151	2.369347061	2.39082994
AP1B1	0.808218142	0.830175768	1.41090548	1.481107262	1.397885251	1.438731527	1.385223975	1.326096821	0.856160631	0.818916644	0.972094382	1.03232704	1.405881609	1.236493855	1.231125393	1.24324944	1.152120687	1.227350808	1.026829271	1.18049254	1.383805577	1.212304955	1.271430712	1.303635174	1.062984244	1.222336604	0.767006236	0.748835493	0.660256798	0.721780285	1.070231088	1.060204605	1.370912397	1.276492056	1.174606134	1.231405615	0.909764549	1.391306981	1.354698401	0.876721581	0.96207837	0.780109014	0.987600203	0.833168694	0.862247114	0.935552787	1.158734569	0.890169747	0.552113154
FLJ20718	0.749088688	0.603443225	1.119284128	1.183426559	0.730312784	0.902353949	1.22232038	1.106236327	0.555866435	0.363210584	0.714495869	0.724450821	0.468977064	0.47788028	1.303704569	0.973185951	0.68294647	0.692303355	0.464579198	0.604306298	0.530358317	0.450078092	1.036318455	0.954344755	0.990825813	0.968573292	0.407937453	0.48865682	0.381843129	0.662215369	0.987391287	0.947060893	0.828108376	0.901023724	0.25092922	0.43439957	0.467372932	0.955158137	0.91493899	0.509170027	0.292556676	0.257920554	0.430515742	0.247323391	0.453141386	0.344008208	0.514887677	0.573604364	-0.026358411
PRKX	1.017748659	1.009485042	0.93172086	1.037783709	1.071785603	0.995140402	1.82455956	1.774491494	1.026038726	1.037951963	1.102812178	1.324389134	1.308135327	1.459467191	1.552614072	1.456560644	1.011286049	1.236220299	1.416797297	1.18899542	1.637113882	1.617441799	1.969676745	1.911276094	1.17303996	1.210537581	0.966946955	0.957467577	0.954044614	0.912116573	1.499496982	1.625878478	1.414119857	1.365133852	1.076292682	1.026790819	0.983759533	1.689419279	1.588431204	1.19324606	1.037269491	1.111889225	0.659492515	0.696650832	1.432497627	1.549450133	1.026275267	1.016794402	0.784985578
VPS45	1.113956461	0.86824564	0.9343873	0.827658336	0.770104518	0.802427035	1.401876398	1.068246001	0.798269302	0.809229434	0.448234178	0.762925379	1.232685786	1.298789561	1.179133674	0.791624798	0.819733085	1.097714981	0.699603052	0.68932918	1.211878679	1.089035512	1.291378471	1.024206671	1.051676242	1.294500349	0.660066343	0.670552917	0.665478527	0.662535605	0.657990216	0.889712227	0.772800924	1.144490325	0.866178672	0.784309717	1.107191061	1.081648345	0.915278731	0.919524353	1.103089953	1.100561254	0.91344822	0.908116151	0.582446815	0.748057326	0.728832246	0.540999376	0.779465819
IDH3A	0.061965785	-0.020602636	0.24359391	0.250075473	0.336643762	0.325800026	0.191511519	0.30763034	0.229986391	0.265013161	0.024924638	-0.042832594	0.249680477	0.153738306	0.349828017	0.152766176	0.29903795	0.226492328	-0.171405119	-0.104901269	0.348187807	0.476986584	0.462827939	0.366240968	0.217905948	0.087980491	0.012334008	0.007572108	-0.168462239	-0.149971082	0.274572386	0.208282318	0.032742152	0.007758373	0.302276097	0.076856607	0.135626505	0.080807354	0.253409604	0.155626852	0.159689096	0.187021258	0.17912574	0.084327994	0.130906055	0.148521185	-0.005149456	0.043775664	0.086410816
ST3GAL5	0.61639124	0.911331619	1.343638013	1.385304796	1.038505131	0.981727146	1.572050085	1.582555234	0.861215814	0.890373062	1.089845133	0.848152442	1.247031333	0.92493992	0.699728293	0.810647737	1.006499323	1.091382261	1.180262205	0.863862082	1.046972533	0.9258448	1.556796738	1.558731429	1.411448762	1.330735692	0.969425541	0.949439383	0.872856232	0.80214921	0.935917566	0.771021277	0.61156619	0.576513999	0.594776717	0.903710867	0.953123701	0.763993492	0.964676967	1.05143388	0.769247335	0.645333313	0.582940644	0.624336915	1.326393272	1.171888501	0.724628822	0.426268872	0.912443245
RASSF4	2.654051651	2.493662555	3.491601135	3.232269418	2.822475837	2.951507664	2.980496082	2.869012521	2.147891947	2.127573669	2.767628666	2.671646401	2.961198632	2.800275711	3.06698485	2.672942511	2.920216785	3.149268611	0.786222474	2.974545964	2.844618282	2.640653989	2.81332729	3.019192771	3.262194179	3.665857816	1.945071421	2.231154125	2.476393076	2.450331651	2.668302075	2.941288187	2.442146705	2.748553455	3.029222355	2.81074638	3.042305602	2.748553455	2.593098287	2.900518966	2.663600566	2.652933105	1.802564689	2.234082587	2.620394636	2.591279661	2.3715924	2.433398527	1.425291494
CA1	1.872978287	1.771839119	1.274185156	1.356527965	1.51974796	1.227096896	1.226897706	1.261216641	1.446643555	1.434966236	1.491317165	1.410535088	1.787449603	1.534746793	1.415740655	1.477345997	1.177579757	1.227096896	1.559341607	1.664987466	1.337981309	1.411527356	1.019466709	1.138730398	1.214799172	1.303817159	1.319022205	1.119824988	1.547338226	2.147386078	1.384614415	1.701305272	2.23128237	2.222814147	1.916336549	1.80961291	1.890281437	2.300363521	2.194066172	1.967706602	1.538620202	1.564454684	1.384498327	1.539132675	1.298875964	1.296582271	2.273185589	2.167988223	2.5615655
PHPT1	0.360252084	0.358000985	0.363947919	0.168429162	-0.470924956	-0.319756554	0.146106221	0.143068486	0.197795997	0.047372421	0.22498777	0.20475135	0.474961223	0.372897762	0.363947919	0.310493127	-0.324591143	-0.219799729	0.154884297	0.361003926	0.479268779	0.770118312	0.380982109	0.336406535	0.461836962	0.403181156	0.507417584	0.380637563	0.414720284	0.649428498	0.501592696	0.450195949	-0.006883974	0.140746259	0.188145494	0.215383486	0.449325791	0.236615262	0.134106684	0.410901442	0.3160607	0.140746259	0.139400781	0.0282519	0.176617674	0.328071379	0.21930312	0.154440559	-0.156650936
UBE2H	1.125832644	1.010211703	0.670895189	0.760196722	0.960361306	1.028005761	0.521452599	0.626877218	0.737002753	0.658630952	1.310581372	1.418351614	1.283234105	1.496888776	1.238014809	1.370613583	1.272366869	1.442122543	1.677620581	1.661404096	1.369132478	1.407262849	0.946060901	0.985085134	0.907212505	1.054332926	0.910519657	0.989681875	1.091840008	1.073464831	1.096365846	1.265350971	1.986860789	1.991618349	1.268229348	1.252543925	1.044202027	2.091449526	2.076922845	1.079311268	1.291176319	1.203332455	0.989717153	1.007451465	1.003349172	1.108173295	1.781553268	1.683737938	1.12999366
SULT1A3	1.077767945	0.866492798	1.531656382	1.513877821	1.047375436	1.190887321	1.427944758	1.458536778	0.942233002	1.027215638	1.075771366	1.164697782	1.154713203	1.155667996	1.254665649	1.131501171	1.34772609	1.256716311	1.318517592	1.235014023	1.163962398	1.316515515	1.770035461	1.808160199	1.71639169	1.724444932	0.929300067	0.951482049	0.912339489	0.964002849	1.389580132	1.40554723	1.175304704	1.182710606	1.313026558	1.378858535	1.433460955	1.453278935	1.525937967	1.373440862	0.750313129	0.827895572	0.706308792	0.756946172	0.926254234	0.955547936	1.272054217	1.12203597	0.382872788
CD52	4.123515645	4.066649582	3.340700029	3.416448592	2.207666492	2.230268692	4.158557071	3.998504936	3.307573992	3.324675601	3.439314384	3.272570994	3.934580152	3.882625653	3.806095322	3.842218133	2.393594403	1.202195516	3.762788779	3.742553616	4.134678945	4.06382153	4.194445111	4.298668737	3.460522973	3.34595336	3.21964499	3.502767226	3.848376802	3.900875295	3.914967521	3.771482607	4.090507293	4.06382153	3.973431943	4.112970793	4.123515645	4.312266203	4.285168541	4.096189817	3.516507596	3.235862157	3.285781779	3.164896064	3.871960595	3.779955955	3.442463068	3.197954852	4.096189817
C21orf57	0.40655155	0.731848851	0.572856459	0.467777712	0.32066303	0.348696452	0.90104004	0.799736783	0.327222412	0.277069089	0.377516572	0.950814048	1.099326294	0.825487047	0.683338955	0.522361539	0.357359817	0.209276725	0.464689516	0.491126181	0.885172511	0.788048295	0.904518351	0.834584436	0.46507958	0.433251934	0.179270992	0.29459398	0.471738784	0.442598787	0.815804338	0.63750489	0.689412847	0.801686942	0.40655155	0.324355151	0.454153311	1.0771035	0.981328086	0.446304146	0.143754568	0.20405547	0.21235154	0.040339218	0.366127112	0.421537183	0.607458236	0.324113362	0.584635365
SAT2	1.070976758	1.147388164	1.84734687	2.097890945	1.312836086	1.459991939	1.759917459	1.792769081	0.824183697	0.755577844	1.249090366	1.281997851	1.624204345	1.718513764	1.381209694	1.42507163	1.285474027	1.29176506	1.519295557	1.576974023	1.799628837	1.620917452	1.743050026	1.856908868	2.009254144	2.036407816	0.995883463	1.048372126	1.169536169	1.177846952	1.489377795	1.293747507	0.822964548	1.316759023	1.526066905	1.435848425	1.565952832	1.44162556	1.185114915	1.561313628	1.531764959	1.361377351	0.998726906	0.89402488	1.529587948	1.303025077	0.831471495	0.934044954	1.057342065
SEPW1	0.436364422	0.304773042	0.989060857	0.853708799	0.415411892	0.669009039	0.564446487	0.637804009	0.279581667	0.205600492	0.643046288	0.626536313	1.062163389	0.89337277	0.675657782	0.774605847	0.139747762	0.365484107	0.513936126	0.417054557	0.697395306	0.755006532	0.424846899	0.24931058	0.920203191	0.477570229	-0.237729224	0.009151347	-0.18367807	0.28249683	0.40480332	0.471783478	1.328618313	1.023534018	0.65936395	0.612737833	0.158604765	0.652635243	0.785258731	0.29805864	-0.424740292	-0.301792731	0.039288943	0.028925378	0.891308308	0.816596035	0.615072627	0.608063016	0.087422011
LGALS1	1.684701469	1.551605503	1.93065664	2.357498804	1.582326692	1.482364385	2.291593835	2.280695162	1.522399513	1.229471564	2.103675007	1.768388423	2.051785839	2.104809314	2.007227664	1.717920109	1.686426092	1.174458657	1.710681913	1.682656335	1.753582347	1.838630302	2.168196047	2.127076917	2.245218099	2.396433597	1.225994739	0.944277203	1.37726553	1.588118388	1.82629132	1.716235049	2.180871004	2.015224297	1.881791553	1.823285355	1.602420384	1.947111294	1.72908713	1.669136198	1.232919169	1.215727288	1.277320828	1.166808692	2.237227574	2.205885177	1.997782437	1.946229436	0.969547542
S100A10	1.458316302	1.437837038	1.929361236	1.960824127	1.658520492	1.688984366	1.852279843	1.979801125	1.54848552	1.517832044	1.771142382	1.837888905	1.672755721	2.041066453	1.187423527	1.036273313	1.328546058	1.529350231	1.600332805	1.600332805	1.520461578	1.516034626	2.25301532	2.132905016	1.684531523	1.650451488	1.523092788	1.440894908	1.3057503	1.345932677	1.264380329	1.293745451	1.786220005	2.027746658	1.885424853	1.910630745	1.627426726	1.812091335	2.204912541	1.677510574	1.155555378	1.023767435	1.499223357	1.600332805	1.641454139	1.954778808	1.40039844	1.558013181	1.274809761
MRPL53	0.57372644	0.641190559	1.393402087	1.331267889	0.278562358	0.70723329	1.31341749	1.376226169	0.714123532	0.605067519	0.91874725	0.750655093	1.43958709	1.67089765	0.939533526	0.941520736	0.396297445	0.477295954	0.505031764	0.532736793	1.130680046	1.106536622	0.928911428	1.076321916	1.111223932	1.040017351	0.307158045	0.290621381	0.304898628	0.431712346	0.644089218	0.838642059	1.27934761	1.212347309	1.006793075	0.819889806	0.90717836	1.059117459	0.833633719	0.924518986	0.47453431	0.255654209	0.641100349	0.194227532	1.231499631	1.157998818	0.949728541	0.946907922	0.651589045
DFFB	0.44602343	0.667399218	0.752288312	0.790546207	0.776503236	0.889584024	1.245445001	1.086475408	0.728890783	0.610408482	0.678845877	0.940528039	0.492279132	0.515283236	0.969632658	1.003299516	1.036060635	1.139687783	0.939322533	0.911287331	0.860188347	1.134250612	1.310525746	1.299725371	1.081520711	1.121790582	0.826806844	0.845692435	0.823704054	0.812612231	1.281727987	1.333586632	1.193045013	1.103348594	1.007194546	1.058017148	0.854997329	1.270276966	1.301496076	0.891457849	0.758120167	0.902341421	0.758455071	0.774378895	0.893940098	0.903520796	0.702547072	0.749076425	0.712685585
PCYOX1L	0.574624503	0.637430556	0.763495389	0.808376068	0.802774856	0.827862513	1.110684259	0.944923062	0.525989598	0.545832005	0.390608894	0.498751166	0.601677282	0.797597986	0.524017969	0.379330399	0.874980246	0.748911484	0.275305867	0.480483764	0.746086287	0.904064348	1.201726602	0.988361525	0.780544254	0.702155323	0.716792482	0.714654551	0.595568239	0.716110879	0.601811439	0.660348888	0.611236287	0.675360211	0.649209081	0.740811525	0.844684233	0.967887744	0.889386779	0.769401827	0.645931623	0.675870695	0.579599799	0.580758085	0.725289417	0.740355025	0.270161175	0.387720767	0.521411383
SSR4	0.585022344	0.661279526	0.860118792	0.921718446	-0.059835432	0.055619125	1.411349129	1.621236235	0.922832661	0.752075112	0.787056995	0.56039618	1.108262197	1.458204944	0.704666005	0.586258517	0.327546888	0.314819933	0.865914601	0.915148038	1.485335095	1.498476452	1.569281943	1.491510521	1.10907503	1.062853272	0.796264829	0.785995728	0.824233008	0.831579107	0.937559239	1.034811811	0.888986436	0.695302013	0.915148038	1.00887559	0.997013882	0.933758708	0.878435628	0.980675612	0.595122977	0.566936689	0.331857879	0.140270541	1.026473003	0.997902798	0.397255072	0.60355191	0.461154384
MMS19	0.290980082	0.342074497	0.632417675	0.611734345	0.44217666	0.548191294	0.754663208	0.695808202	0.360693284	0.31067062	0.379406237	0.245488331	1.035502614	0.809194201	0.623991717	0.740485464	0.52948379	0.437448396	0.350190583	0.402911041	0.799186223	0.971816069	0.607331348	0.551419508	0.661413664	0.615390967	0.193237085	0.374664137	0.307453736	0.399147106	0.477616066	0.578781752	0.643504403	0.516180547	0.493741916	0.50315577	0.366811334	0.395061149	0.606122023	0.449538635	0.335202288	0.401651664	0.405116921	0.213728959	0.684533555	0.593299873	0.631213652	0.401018262	0.211877863
C19orf60	0.970103704	1.047831293	1.349691157	1.494696559	0.724368275	0.690754229	1.607445992	1.653537108	1.067816132	1.03973357	1.086045234	1.069718571	1.458741146	1.552353338	0.971775595	1.291724168	0.608054129	0.6072492	1.019376249	1.028809658	1.141444061	1.203676999	1.54550267	1.273452975	1.26225192	1.310618894	1.04611497	1.067583763	0.959388866	0.855070511	1.038602699	1.076309976	0.636280675	0.845234555	0.841412008	0.888785846	0.807592326	0.714669316	0.796565476	0.728974513	0.659818206	0.701412216	0.67936414	0.76744504	1.78398884	1.543274824	0.650983823	0.622580904	0.771814983
CECR1	2.771583712	2.735643495	3.246944716	3.172891374	3.077061927	3.024623834	3.512427255	3.113146414	2.831066033	2.864767228	2.76231523	2.644943805	3.152401428	3.10412444	3.100885299	2.927892645	3.283855062	3.645666654	3.031385203	3.024623834	3.379849681	3.227543269	3.617271633	3.707823077	3.902816306	3.651220472	3.405397247	3.279483801	2.882633962	2.982025623	3.444383716	3.566585793	3.10250487	2.806021024	2.833529979	3.291511585	3.061649483	3.192171043	3.169304849	3.725182027	3.584123661	3.662294031	3.031385203	3.133466871	2.804799275	2.627527488	2.540668555	2.432160066	3.261075771
AKR1A1	0.292500934	0.433482832	0.539427174	0.502783327	0.045314663	0.016090622	0.451901259	0.387276439	0.365851105	0.284142096	0.356268218	0.265794085	0.459354603	0.486928711	0.070520315	0.337883825	0.356093056	0.167890678	0.562900721	0.547682489	0.996306536	1.038741293	0.957172023	0.937690372	1.024762738	1.025299866	0.684560519	0.58286855	0.559567271	0.602227644	0.769864548	0.843296876	0.356869014	0.036629629	0.517783996	0.449944942	0.713053996	0.748965923	0.737982783	0.761198416	0.309788795	0.237804397	-0.061032194	-0.122395633	0.423849345	0.478879896	0.083515337	0.227804028	0.112789038
GMDS	0.070740314	0.086028764	0.217675543	0.250488011	0.12211279	0.359886887	0.39274525	0.300226184	0.068954141	-0.103495582	-0.274353199	-0.020020548	0.353038221	0.17003039	0.185839817	-0.122823734	1.174143854	0.401228807	0.080063392	-0.044816211	0.370090983	0.692617746	0.447748667	0.49305513	0.435824532	0.579660259	0.315872894	0.254525676	0.093290126	0.142036675	0.266444411	0.307934007	-0.090660667	0.439780345	0.482654064	0.324538272	0.616862026	0.202614016	0.048482057	0.374357814	0.31028433	-0.088882949	0.146930693	-0.075122933	0.021296613	0.333306662	0.146210344	0.063747238	-0.225875479
NDUFA3	1.558510684	1.4941767	1.761198587	1.743031966	1.369043855	1.493536897	2.102482396	2.031504738	1.587734788	1.642921369	1.802265337	1.739848437	2.138465774	2.203546583	1.858722176	1.902666787	1.432177999	1.663380705	1.856801021	1.942565513	2.132989056	2.040900398	2.165662656	2.216343815	1.757316235	1.943753179	1.599794294	1.515201559	1.439563076	1.461166913	1.774798324	1.873281777	1.846638615	1.701229318	1.837886104	1.781784646	1.962872293	1.763574302	1.601222219	1.848523709	1.370993943	1.498618681	1.526393547	1.388117061	1.836898771	1.85760601	1.724527269	1.750614584	1.520792525
EIF3K	2.207561839	1.923096336	2.694872043	2.843351459	1.719247769	1.914732131	2.720257515	2.645637695	1.710368717	1.885707206	1.390986514	2.078234163	2.696777662	2.66231923	2.307685463	2.57483845	1.868659633	2.452397042	2.417618321	2.361487338	2.807396523	2.77599632	2.59808054	2.622933508	2.793687143	3.002177768	1.458526595	1.695857218	1.514216598	1.553502427	2.54450952	2.6550751	2.422800999	2.433863006	2.410548243	2.578048868	2.510715106	2.424975853	2.34372036	2.49766428	2.175807946	1.763047293	2.196887592	1.633015961	2.604662108	2.636532682	2.007383419	2.07663759	1.701935377
CD4	1.746729403	1.909190364	2.456966057	2.25202454	2.059536149	2.323385519	2.787678775	2.584763303	1.68362208	1.737379611	1.953954988	1.999451097	2.058790354	2.456966057	2.578512919	2.544918552	2.466768771	2.40514522	1.799786267	2.298718266	2.221969187	2.275571137	2.755053148	2.921748395	2.500409681	2.69271422	1.528599784	1.640702222	1.657536098	1.722151084	2.698250571	2.624673411	2.086088888	2.061506	2.142856286	2.144076416	2.30430788	2.174467364	2.175425719	2.32899508	1.942238058	1.949465428	1.910829071	1.76771227	2.177099329	2.075756731	1.761482653	1.770962677	1.870590611
RPS11	1.959302442	1.700686183	1.982177234	2.212901865	1.923789181	1.692739806	2.190429064	2.140247241	1.840039852	1.705033025	2.060641581	1.87777757	2.197559474	2.106287692	1.976564249	1.700713247	1.934832689	2.113319437	2.016261304	1.674502141	1.879849789	2.039219665	2.151387167	1.885559223	1.885159536	1.830346644	1.787253619	1.728530367	1.708606139	1.783085662	1.652434408	1.812330153	2.522167345	2.598665601	2.252301289	2.398914892	1.865147679	2.346759604	2.504950557	2.136038123	1.643165246	1.4104845	1.519889192	0.931505378	2.200125461	1.99284849	2.222043968	2.057109404	1.898880674
MLYCD	0.910602263	1.024916805	1.698831823	1.629042117	1.39243444	1.676574715	1.780814292	1.733837192	1.142509996	1.033314944	1.33603874	1.191016339	1.215361207	1.519108972	1.397181666	1.342882025	1.125532325	1.060181623	0.714009541	0.684710647	0.845429179	0.807552914	1.12018097	1.277138439	0.881537754	0.97300554	0.722720576	0.61973252	0.623420321	0.758663637	0.766163698	0.792467723	1.471049546	1.485438998	1.345700639	1.365577956	0.789622478	1.179443813	0.963595178	1.08102296	0.672773907	0.756522924	0.903362662	0.927740587	1.336900523	1.493303943	1.036776144	1.290290452	0.708458278
DPP4	0.298436204	0.257578287	0.819361205	0.877596373	0.620960616	0.707253683	1.254122916	1.092274881	0.647516743	0.499135149	0.338241127	0.360953957	0.909468794	0.7051067	0.471622673	0.639099067	0.740988566	0.613093818	0.182269777	0.313641869	0.792658134	0.772800681	1.199615222	1.309898591	0.718346015	0.698840936	0.453893693	0.443866584	0.276628631	0.316806764	0.61174616	0.570249013	0.949647026	0.612774461	1.040325571	0.979726818	0.772316251	0.906386082	0.799558925	0.815449892	0.381044629	0.421847373	0.483591771	0.307228601	0.801413183	0.793514176	0.339869756	0.540100679	0.30240644
RPL18A	1.639911479	1.424538018	1.630996786	1.617058906	0.943717293	0.874319759	2.379756659	2.372143876	1.633523604	1.531207079	1.497300486	1.359457849	2.197892344	2.209348963	1.811072791	2.196623264	1.326917846	1.320502039	1.892573504	1.652681929	2.31592845	2.28558767	2.474807111	2.464878229	1.831773593	1.794878181	1.789202355	1.688095919	1.668331476	1.766308068	2.275212165	2.294995585	1.645107698	1.588688655	1.277011179	1.311277089	1.608425968	1.756119833	1.818940407	1.669144189	1.376720949	1.303143226	1.096122994	1.056100828	2.053845504	2.003610146	1.518347529	1.458227878	1.236019582
COMMD7	1.145340524	0.986728745	1.456521846	1.332911838	0.964631142	1.115684066	1.63713614	1.423515817	0.885533436	0.897002734	1.082161009	1.08419404	1.49783192	1.636124055	0.665506941	0.833508025	0.830425887	0.893548259	0.775840256	0.874167614	1.28490784	1.294573697	1.333118586	1.34113585	1.284973311	1.256726306	0.747646513	0.711248563	0.793927422	0.903688453	0.59671082	0.738028586	1.524398418	1.221752512	1.119384108	1.188597935	0.876301277	1.053075456	1.101568169	0.941949473	0.692446029	0.678395143	1.031694296	0.918405759	1.390344389	1.429120149	1.037892046	0.947994745	0.568370606
ARHGEF18	2.476976891	2.21802293	2.731164813	2.717923771	2.347972599	2.490839739	3.002429406	2.873676141	1.813200212	1.939252399	2.421774663	2.502369659	2.664144347	2.636315015	2.930322787	2.75188136	2.776927528	3.016942274	2.619941908	2.788532295	2.949375424	2.863590771	3.267637711	3.364384597	3.153119803	3.117728604	1.936823156	2.174893684	2.337446783	2.418430277	3.135989588	3.119863475	2.737883293	2.73890355	2.712791558	2.759398319	3.129309189	3.02657856	2.900380001	3.086716539	3.15867807	2.870998915	2.533570568	2.324434725	2.638626066	2.647289915	2.305452494	2.318519659	2.132803415
PSMB10	2.406552104	2.294264818	3.00151508	3.192631573	2.506673306	2.572735731	3.146679372	3.169867942	2.220710642	2.236036152	2.94004803	2.902242855	3.209910474	3.047605245	3.097252461	2.960520542	3.054980291	3.244074076	3.383978305	3.244826987	3.44517737	3.4213431	3.524036235	3.538719755	3.462395647	3.565153981	2.451249631	2.443846103	2.396618339	2.481200889	3.414095136	3.521466018	2.719221179	2.727011735	2.595799148	2.73230144	3.033345633	2.959990371	3.044179547	2.990719729	2.43510485	2.310015217	2.082151605	1.99792076	3.035147758	3.02662212	2.754165438	2.820852092	1.940087455
BET1L	0.577078068	0.62093462	0.65938378	0.665482203	0.86283155	0.778730817	0.829238551	0.845859269	0.5227376	0.567089553	0.729302119	0.743107996	0.816548774	0.781932199	0.696451131	0.758984368	0.539518831	0.522634738	0.370996691	0.41954141	0.796609602	0.841418162	0.772025402	0.677822201	0.564139338	0.405151954	0.432021073	0.343368629	0.460730402	0.53993677	0.596114255	0.691014752	0.765327273	0.69653575	0.603555108	0.636319381	0.557282752	0.603952604	0.620054179	0.538335049	0.538664782	0.470256748	0.621043413	0.579176506	0.98433386	0.980698346	0.499378896	0.612250957	0.456343926
NUB1	0.645954047	0.703640504	1.320662799	1.345890664	1.046901187	0.994842648	1.712273501	1.815791251	0.846011984	0.863358063	0.887429061	0.98014917	1.463814127	1.392063352	1.146436369	0.939492767	0.974880208	0.910842444	0.590567893	0.795303868	1.252214704	1.140786088	1.830521067	1.862000221	1.310744471	1.276920149	0.814950454	0.82046502	0.620313278	0.641714543	0.928526399	0.955877309	1.145340464	1.135053253	0.850710689	0.92860566	0.909135709	0.898033059	1.078440866	0.955175051	0.551176479	0.557886246	0.604252271	0.553965396	1.691438633	1.6583617	1.368866859	1.201852112	0.574289915
LOC255783	0.780392449	0.663986776	0.883772854	0.978724991	0.61593594	0.507202706	1.142176766	1.117463846	0.927493117	0.731086628	0.730284994	0.64327903	0.948299698	1.003245872	0.758934233	0.824611013	0.783455306	0.867356624	0.898805986	1.151179121	1.416230419	1.263494193	1.456468727	1.48013331	1.172898529	1.011407201	1.065420978	1.013363086	0.849588383	0.986472345	1.369291926	1.235223735	1.038107152	1.117537298	0.959898928	1.086803959	1.201663075	1.617205606	1.452272314	1.121495286	0.921638822	0.872181253	0.833830224	0.438546421	1.339836156	1.098846295	0.610637575	0.781513559	0.879790865
CIB1	1.381778309	1.469291836	1.895476596	1.757799022	1.509916526	1.597208439	1.845752248	1.830338604	1.56387911	1.427270632	1.838806782	1.742780261	2.161607797	2.132388258	1.895125873	1.799874255	1.77726917	1.985060711	2.374072355	2.1761138	2.558018239	2.530998655	1.956630732	2.094851499	2.256406085	2.247694252	1.558851313	1.668877338	1.556557993	1.532787117	2.182864651	2.279936382	1.836034624	1.711894189	1.68366044	1.303765348	1.848786434	1.879846542	1.925179611	1.942787045	1.633256097	1.910347814	1.395636944	1.589851132	1.912949538	1.77331557	1.409128046	1.168944337	1.273227058
CES1	1.036796893	0.99825523	2.198199983	2.262304606	1.3284227	1.379681255	1.294446592	1.290294267	0.404290103	0.345979277	1.571033226	1.449331209	1.030754261	1.222874869	1.563085457	1.37959879	1.615756872	1.660149274	1.718276289	1.666529865	1.305839515	1.183314579	1.410986769	1.450468186	2.380205165	2.296594426	0.613632484	0.704298955	0.969483637	1.02380781	1.430338912	1.462133449	2.097221448	2.16310059	1.558296068	1.783586498	1.867441995	2.347930833	2.316470192	1.748699487	1.210631132	1.142511434	1.08455355	1.059274629	0.873027407	0.891664239	1.326142517	1.490204379	0.688351178
RASGRP1	0.862757672	1.096018765	0.882960523	1.327915388	1.281932463	1.116993124	2.321465544	2.383263795	1.729340281	1.349915043	1.664928271	1.395378122	1.994350791	1.858675453	2.027757181	1.928010445	1.494785644	1.563754611	1.809449707	1.742766582	2.019321529	2.066725892	2.366460783	2.346476499	1.20062308	1.093533272	1.660624501	1.671785709	1.300620563	1.204862096	1.829482018	1.99876058	1.849213498	1.755005185	1.116625508	1.608486055	1.379750038	1.748188255	2.003364813	1.549036079	1.407508882	1.674156381	1.097347396	1.023075392	2.320225837	2.091383977	0.991856036	1.040773974	1.045770728
APRT	0.625703188	0.737063065	0.884159753	0.888267949	0.307699022	0.29784437	0.393804081	0.379932443	0.678367285	0.726076731	0.890893512	0.728095255	0.739260912	0.812194546	0.810444507	0.962439335	0.72335218	1.180424247	0.780521122	0.923947426	1.13315452	1.169200528	1.04738224	0.844921529	1.173910223	1.041592904	1.003325112	0.998095339	0.926172589	0.979516143	1.200181426	1.260135499	0.219964815	0.219062766	0.372807102	0.453455682	0.773341489	0.667355672	0.750524173	0.776717534	0.416119922	0.529584447	0.142684191	0.150694788	0.720412938	0.630334486	0.398480396	0.382738895	0.482729026
LRRC47	-0.235319575	-0.157227851	0.361928359	0.138546595	0.008299559	0.560120734	0.736601826	1.008425004	-0.057326854	0.01526623	0.003442592	-0.187750982	0.240653672	0.488743698	0.460549488	0.432000921	0.176603929	0.459818687	-0.078003398	-0.032717784	0.60605786	0.674209994	0.908104145	1.044163444	0.712138776	0.635250316	0.085004388	0.048262391	0.017904299	-0.007261911	0.475215868	0.663827907	0.421784759	0.443377785	0.114156776	-0.037544021	0.414326381	0.686313809	0.486035281	0.498206501	0.22374531	0.064567201	0.224986207	-0.112536134	0.396519584	0.362994574	0.119610663	0.15341812	-0.238934978
ITK	2.303965439	2.299465732	1.846282182	1.855788121	2.082736505	2.069283038	3.151368793	3.029805313	2.68812194	2.776678096	2.483527606	2.316790305	2.415058255	2.620886881	2.801691033	2.85380873	2.372381111	2.549418339	2.450243357	2.377711929	2.68812194	2.691166115	3.176309153	3.087509951	2.012540382	1.983913868	2.935091175	2.600126074	2.235371839	2.249327484	2.84337887	2.885769054	2.724273607	2.721537963	2.202087005	2.175495542	2.512330878	2.706909235	2.733551032	2.829978079	2.499425242	0.942668451	1.875438049	1.913604199	2.692849642	2.488912856	1.98748589	1.781062194	2.62177301
C19orf24	0.448791196	0.466531194	0.631382091	0.500564403	0.318585469	0.155024333	0.541721202	0.68634816	0.522327195	0.573610917	0.615354579	0.694600844	0.788170083	0.82513933	0.490896195	0.581483073	0.256448151	0.105321652	0.289227004	0.392480279	0.640360218	0.718173333	0.527387446	0.521905557	0.442376209	0.39274673	0.507492693	0.389505389	0.344176265	0.355133966	0.483812034	0.48641753	0.239799718	0.364111073	0.418856074	0.43083879	0.314156062	0.324691021	0.321217377	0.340270375	-0.104716935	0.015990862	0.172696818	0.271638845	0.827349031	1.026156422	0.332275317	0.488517019	0.243073109
MRRF	0.157183471	0.43243172	0.459175398	0.544575572	0.632955603	0.42662631	0.492442279	0.588549079	0.423223768	0.362541801	0.326705941	0.391721161	0.346125163	0.050911947	0.410863472	0.383099094	0.319754302	0.348601669	0.359286879	0.487529666	0.386617321	0.518741317	0.525202243	0.563562709	0.581794288	0.522143989	0.456885101	0.45303735	0.386725697	0.460967793	0.514326153	0.460474938	0.652618073	0.701923149	0.453631777	0.790980295	0.57147498	0.596502698	0.68946147	0.507733058	0.107568653	0.194507314	0.372291223	0.278267224	0.547663255	0.474836146	0.307435308	0.248494721	-0.014831414
GSTP1	0.943966536	1.126029366	1.564811601	1.564264444	1.239011992	1.221911574	1.056641062	1.335926925	1.147725485	1.098197505	0.909438603	0.957449699	1.391181766	1.399606093	0.874592516	0.519904304	0.397898365	0.508105459	0.381846031	0.3089963	0.907122222	0.766218281	0.492209653	0.620943985	0.95068191	0.868444424	0.636629785	0.618861963	0.364709783	0.711333389	0.476994825	0.595165769	0.844769214	1.086951545	1.08619525	1.248110449	0.481111468	0.367597312	0.433987424	0.499468942	0.335606374	0.23515684	0.996316193	0.90131064	1.006911363	1.073884178	1.124266006	1.181451656	0.612434581
HIF1A	-0.058064776	0.182840149	-0.090868081	0.071425781	0.164725956	0.220534675	-0.208518432	-0.055089395	-0.083204121	0.663444464	0.102923926	0.260326123	0.28607025	-0.495471831	0.349056062	0.361806143	0.167916873	0.143850567	-0.221651723	-0.047502914	-0.243042889	-0.17543876	0.216019223	0.134092029	-0.080830024	-0.081231792	0.045511927	0.116289675	0.272729078	0.098567709	0.319054798	0.317051889	0.141752704	0.199345156	-0.302069979	-0.427173745	0.133031669	0.377779905	0.420761559	0.003319007	0.20136474	0.487594659	0.050303034	0.182993227	-0.056892006	-0.043601256	0.353861687	0.610750407	0.082059831
RNF10	2.251638402	2.277681782	1.428933396	1.599905371	1.80647251	2.14949438	1.780559433	2.161460104	1.482349513	1.570817264	2.355577023	2.304161697	1.981654893	2.052209258	2.499644315	2.60552705	2.112772559	2.238239474	2.859940999	1.286681561	2.230483644	2.162569238	2.163790895	1.981249712	1.97366828	1.884931819	1.582742839	1.636879915	2.171391704	2.540424151	2.631488928	3.0035467	2.462817348	2.236679875	1.286681561	1.286681561	2.112321387	2.395421519	2.549365855	2.066632366	2.399928837	2.58105171	2.235420669	1.929526301	1.577535984	1.644041612	2.678495786	2.443772479	2.099750369
TNFAIP2	3.850638755	3.777381703	4.379524281	4.634392827	3.769879364	4.139760721	4.329823444	4.524050675	3.377299135	3.388648225	3.644676653	3.598466993	3.504016149	3.477060994	3.99345415	3.709582208	4.436805858	4.555948588	4.117010427	4.085295836	3.919377343	3.798447516	4.791232881	4.870908486	4.757010591	5.110941839	3.365587784	3.365587784	3.609609241	3.757798603	4.366937368	4.329823444	3.546216952	3.55800486	3.81996529	4.025167589	3.972782651	4.09644846	3.900594397	4.003497623	4.059599141	3.987895709	3.687293677	3.635258202	3.805631637	3.812741968	3.900594397	3.842584838	2.44302141
TTYH2	0.883743126	0.72935809	1.512608003	1.511319229	1.199913315	1.441713707	1.625464678	1.769173948	0.768007127	0.940991603	0.888685717	0.708868669	0.789077669	0.789077669	0.789077669	1.017017061	0.915379787	1.038765676	0.649162036	0.972586944	1.135869057	0.868790541	1.603367071	1.690942129	1.307963173	1.43285757	0.787873719	0.803762803	0.787386365	0.785168652	1.037392515	0.873167384	1.167586993	1.183073305	1.118410859	1.240270273	0.973957874	1.112964257	0.966098883	0.976259699	0.686085881	0.732110914	0.940904434	0.872230197	1.054211024	0.985469153	0.72647368	0.8370619	0.789077669
EIF2B1	0.646998981	0.362360384	0.833531398	0.796048892	1.002738065	1.064392579	1.403804322	1.245440485	0.526767759	0.479694486	0.615405659	0.547272025	0.55888596	0.771850085	0.76408681	0.508759595	0.767613938	0.760287309	0.263138529	0.474831445	0.559008474	0.759308684	1.116298001	1.031878792	0.714206394	0.649439616	0.400109645	0.463369653	0.497465519	0.475527924	0.61050594	0.652355707	0.893249711	0.747008722	0.7321825	0.56697774	0.688848793	0.884360727	0.878342053	0.694155496	0.50900814	0.542152551	0.443079991	0.500823305	0.702907228	0.805663844	0.383312542	0.3738577	0.17326519
NF2	0.320171453	0.322362738	0.425524207	0.428077287	0.378797804	0.544193627	0.380007794	0.554129089	0.507305183	0.485769312	0.279873264	0.247405251	0.186177927	0.196497675	0.251037708	0.275873141	0.23579862	0.120866493	-0.12277437	-0.037371803	0.227046505	0.30137124	0.436804909	0.395714126	0.276224202	0.2149681	0.176919761	0.35954803	0.113409746	0.163671938	0.079013801	0.256168516	0.157756719	0.20670693	0.263087873	0.297364414	0.180652736	0.138924769	0.199403615	0.177877555	0.287440161	0.219972393	0.369907152	0.311340664	0.342126049	0.397322596	0.278291896	0.240472495	0.401150581
COMMD9	1.453455381	1.258321893	2.277217761	2.105673765	1.683073579	1.813122991	2.067276606	1.826268927	1.076548714	1.140683878	1.800133779	1.498020088	2.009255718	2.162542714	2.165291704	2.0650882	1.760329132	1.785987314	2.226326414	2.027977152	2.24506622	2.239211143	2.062005372	2.159322844	2.345513594	2.521143506	1.172449348	1.165898482	1.183030853	1.413192949	2.218566784	2.199319235	1.89545647	1.853757763	1.95596011	1.988944647	2.142596349	2.116163253	2.076607184	2.164542492	1.336787613	1.343096446	1.474141826	1.121505186	1.587079016	1.715805519	1.379262077	1.480296985	0.839797529
CYBASC3	1.778176612	1.740123352	2.143314602	2.020050801	1.567610569	1.698207431	2.21583167	2.097773193	1.114009106	1.260875674	1.80708857	1.613544654	2.088085678	1.960862752	1.906387164	2.1011144	1.524642328	1.416792311	1.576283325	1.875899312	1.80128008	1.867997417	2.140182927	1.996059122	2.074493956	1.988359238	1.111211822	1.149427412	1.710927395	1.645879895	1.983387398	1.928257881	1.896001706	1.862221232	1.619095639	1.630316483	1.388019789	1.850737754	1.66839111	1.345217269	1.246088593	1.363285526	1.389617889	1.097759579	1.801144841	1.916232896	1.646280366	1.866019496	1.708299645
TMC6	2.115361362	1.857136587	1.820209079	1.919797223	1.32777615	1.518745641	2.181650851	2.130447374	1.542467791	1.61808816	2.057788834	1.823037062	2.551713381	2.650203422	2.187919588	2.08107378	1.273515803	1.375109243	1.916206284	2.323135953	2.579333903	2.674505671	2.117891556	2.259190362	2.003328892	2.113177106	1.385386797	1.535771431	1.842580148	1.748930854	2.043424997	1.828802941	1.681707589	1.680014296	1.869379917	1.97340106	1.867941134	1.581631594	1.508743291	1.809050363	1.464253943	1.399598361	1.612344165	1.520937308	2.048086851	2.208202243	1.719996576	1.731873294	1.428215779
RHOF	1.060747147	1.031778898	1.120472801	0.978122831	0.891888811	1.066545427	1.348713874	1.372494078	1.021041709	1.238402346	1.134218428	0.844931624	1.35625237	1.351852559	1.287366382	1.205720088	0.875919949	0.934690184	1.28517457	1.44127046	1.52602719	1.48247799	1.28868477	1.387016014	1.165311945	1.170767818	1.087267847	1.143268738	1.06405658	0.971545106	1.264359962	1.384184793	1.010276833	1.119102386	0.996297962	1.258438053	1.133932496	1.057332355	1.014485912	1.091486124	0.844931624	1.105414539	1.082678724	1.005958209	1.344981418	1.384809921	1.075156701	0.916665658	1.096910631
GORASP1	1.303526379	1.339570419	1.778783652	1.726090284	1.593511811	1.592777823	1.630480765	1.467198238	1.33042536	1.489280497	1.322486829	1.564853597	1.751152864	1.676854164	1.529228476	1.484921175	1.830430833	1.756234536	1.690697604	1.721436723	1.981754703	1.847995993	1.752722713	1.736137953	1.90889095	1.911614653	1.504220267	1.351336302	1.398426753	1.211404366	1.669956776	1.755604023	1.552655846	1.445644942	1.492740522	1.438778308	1.519684655	1.59962747	1.622252322	1.434048909	1.418856644	1.335183385	1.338603284	1.351162934	1.340248955	1.571230712	1.349066294	1.435652793	1.200098025
QARS	1.031184302	0.981746735	1.346261187	1.467383067	1.1930426	1.013786345	1.353569021	1.589629347	1.012816091	1.054585056	0.961740583	0.854927995	1.356625209	1.620230389	0.903739244	0.860518291	1.282890493	1.170615594	0.846518449	0.882340774	1.659606632	1.923079804	2.000641777	1.988882841	1.656260133	1.850052581	1.153849526	1.252369583	1.248934758	1.268616314	1.226093429	1.274572582	1.369927298	1.292133397	1.158815021	1.193181057	1.517003532	1.64288343	1.556487856	1.541168312	1.22736429	1.209105041	1.01540721	1.041595652	1.136176424	1.068275775	0.803354259	0.785296703	0.821188638
SH3TC1	1.758775981	1.729065296	2.732688771	2.758363276	2.365867692	2.227801697	2.087719068	2.157939503	1.469189616	1.352914812	2.188666659	2.199094753	2.192100528	2.046901755	2.336317197	2.25517953	2.077562506	2.303286815	2.11519701	2.085803791	2.045732501	2.031702194	1.996362761	2.064120613	2.287163067	2.16990824	1.21001161	1.207726175	1.394744769	1.497442583	2.078237047	2.124514765	1.999199895	1.917873328	2.026975063	2.196478347	1.565028052	1.967393356	1.911296845	1.951759995	1.441312325	1.476841572	1.301276006	1.402385242	1.921688158	1.743069262	1.91021688	1.882976601	1.209478484
C14orf159	2.22028422	2.0453444	3.150723723	3.226305271	2.500244702	2.21552149	3.110753844	3.090472646	1.761494828	1.812350668	2.088404679	2.067679349	2.299934985	2.159305331	2.600929081	2.605717399	2.332081853	2.443633794	2.002843897	1.887961579	1.741273926	1.957910057	2.949940104	3.085477899	2.71040186	2.853965755	1.303323873	1.533614489	1.616528678	1.461732805	2.277754157	2.310451695	2.268624287	2.267077557	2.226359894	2.272442925	2.189450021	2.219815442	2.351875831	2.261964382	1.776085419	1.780131591	2.00332264	1.9283461	2.401433055	2.339896238	2.213450648	2.237498728	1.467453207
ARHGAP18	0.957736316	0.813501898	0.608146117	0.703874568	0.780795616	0.790045257	0.577137578	0.557251664	0.968685113	0.856312756	0.94915192	0.91305588	0.815646128	0.646538289	0.939949203	0.840422861	0.742236925	0.856554852	0.999866773	1.006948638	0.855389046	0.753996722	0.716270376	0.647574941	0.735619277	0.865888741	1.037384701	1.049501803	0.966332921	1.078510272	0.779758631	0.899301179	0.836736791	1.013312828	0.93182616	0.972700832	0.927383389	0.804336306	1.006635284	1.002869219	1.277857093	1.182021671	0.989882747	0.92032756	0.856429901	0.8077989	0.888058877	0.801198759	1.016292034
RPLP2	1.794722148	1.730622851	1.477201855	1.548628948	1.448013145	1.542746108	2.14801705	2.339118886	1.962603014	2.090844788	1.676293558	1.518642618	1.717507202	1.707871215	2.073306421	1.918866581	1.387714549	1.2394401	1.331171468	1.294340986	1.938891022	2.046294842	2.114712355	2.189445589	1.649246725	1.734619466	1.885588958	1.839686154	1.723066154	1.787618116	1.918866581	2.061047228	1.766796262	2.00877944	1.198123659	1.035986743	1.51566726	2.23652765	1.968760206	1.681060795	1.429125461	1.353238006	1.260632168	1.374635713	1.986501866	1.988800602	1.589396653	0.84180355	1.795196885
LY86	2.462589991	2.171556305	2.95309787	3.038639019	2.623559898	2.735719348	3.188607967	3.079187575	1.886805149	2.085109855	2.845993721	2.999160324	2.754944638	2.834519852	2.691252144	2.6272047	2.935767796	2.95600689	3.229739758	3.057929311	3.029580388	3.108672554	3.415221641	3.352524464	3.597687161	3.587533622	2.129336387	2.224439184	2.616009449	2.663987692	2.954070525	3.031888281	2.732941527	2.83618249	2.725258091	2.694391953	2.938268909	2.986154419	2.946612511	2.916307543	2.789203558	2.544631491	2.212395848	2.178424149	2.582673805	2.555556951	2.177634703	2.292696826	2.43131714
RPL13A	1.274276172	1.330790175	1.570522887	1.636161912	0.922587061	1.004034946	1.819658658	1.726677077	1.331936649	1.230918842	0.963679177	1.305515858	1.757576058	1.620944929	1.381974325	1.144907051	1.326730431	1.216804565	1.246400464	1.320946847	1.668403615	1.735690037	1.996713925	1.888080651	1.728339713	1.746806712	1.496417699	1.424443616	1.390406697	1.513876246	1.556319477	1.561499717	1.743365471	1.892581969	1.342563843	1.332611649	1.654715466	2.006100316	1.778926136	1.796505815	1.177628911	1.136131448	0.806711073	0.720971	1.787438835	1.630368902	1.038015791	1.049663595	0.9184412
MRPL54	1.001034369	1.032488581	1.214565423	1.186140057	0.532591829	0.622113079	1.594664251	1.397055845	0.894248626	0.906186395	0.771262441	0.859013188	1.438135564	1.502019173	0.788720258	0.728521908	0.803794013	0.632105312	0.901295615	0.782455735	1.208969687	1.353169753	1.384979849	1.326172622	1.293865602	1.200662254	0.99738325	0.843794593	0.919117682	1.026041412	0.70188018	0.916907197	1.442045118	1.346263094	1.059200494	1.372943845	0.937344224	1.181543342	1.256725067	0.901093832	0.596692971	0.566411265	0.556577015	0.542123463	1.12890444	1.164804593	0.85224843	0.723223796	0.842250023
NDUFB7	0.918814826	0.748895936	1.223889436	1.063131195	0.263312426	0.203886487	0.832038366	0.959092874	0.661132449	0.569778811	0.91051757	0.843644853	1.124695762	1.448127133	0.711069674	0.724754375	0.508161263	0.475797855	1.366340393	1.111822664	1.811859867	1.890175191	1.262494498	1.271483438	1.598687411	1.55086503	0.749251335	0.823523068	1.096253385	1.071480923	1.122533326	0.926560387	0.78997793	0.813134962	0.94272804	0.834167977	1.218451631	1.301230039	1.188082962	1.339679367	1.053806352	0.727184102	0.54731185	0.399249829	1.214965242	1.118553406	0.737278818	0.729999013	0.379463187
RPL7A	0.884469957	1.0705002	1.129557366	1.334161939	0.63499065	0.558775833	1.731346234	1.609043126	0.853788763	0.573169651	0.869110484	1.009985637	1.235803818	1.09407766	1.098320067	1.338270428	0.652423856	0.428231028	1.796105133	0.827686493	1.126284176	0.968738148	1.565497415	1.516848148	0.978849085	0.589822953	1.004100633	0.920915658	0.872248513	1.192770564	1.382909596	1.571726093	1.309577575	1.254014755	0.885160037	0.748946521	0.804447698	0.876170781	1.115547381	1.026864365	0.688333523	0.433652726	0.289711784	-0.34782475	1.34650056	0.813024264	0.980615058	0.687414454	0.87264201
HSD17B10	0.183192618	0.119691048	0.35026763	0.21359426	0.108003155	0.230034585	0.416521652	0.724832751	0.252606107	0.135344291	0.200830632	0.244766337	0.666682558	0.580974998	0.286586454	0.257081024	0.382967456	0.562473715	0.263314705	0.265411555	0.891678442	0.737980529	0.971200833	1.102759837	0.854313474	0.688973158	0.239967204	0.54464611	0.230605654	0.396583551	0.325641429	0.574389943	-0.109129976	-0.20954946	0.291148677	0.208334514	0.639521655	0.425536286	0.441053434	0.487911497	0.180579868	0.320091149	0.06760301	0.292372062	0.164691035	0.015541921	0.054209032	-0.026490978	-0.0066631
C21orf33	-0.412976538	-0.083123825	0.052458792	-0.051097503	-0.21581387	0.12848795	0.285294234	0.412411367	-0.253560313	0.029089452	-0.012234556	-0.338718051	0.084216466	0.321661437	-0.322940274	-0.016216099	0.242358574	-0.135892173	-0.155334861	-0.315842998	0.856979517	0.897532977	1.15843456	1.152543914	0.398140644	0.484748022	0.093546895	0.23485399	0.186041909	0.27065228	0.496440622	0.451368126	-0.123956622	-0.194143801	0.252184335	0.271297901	0.712025456	0.252685381	0.38862188	0.597560205	0.165781725	0.266427035	-0.29367626	-0.592955773	0.243003809	0.097589256	-0.012234556	-0.238427779	-0.30199078
GOLPH3L	0.725483239	0.815178078	0.702444461	0.690526019	0.933382696	0.982128802	1.101212564	0.946207137	0.790223728	0.839061079	0.290655178	0.549826193	0.832043708	0.683465454	0.533592224	0.474204583	0.64322058	0.637956814	0.365518576	0.226181745	0.647915536	0.72665092	0.852524115	0.843990808	0.447605421	0.434139542	0.60189701	0.532060745	0.51216326	0.596565702	0.486912495	0.544751126	1.195626044	1.150660691	0.753426841	0.705598224	0.52469443	1.012264292	0.941974361	0.598258671	0.429665952	0.396107185	0.597314953	0.789632028	0.696533552	0.793552086	0.756439585	0.808137498	0.607982691
WDR40A	1.19172881	1.107184382	0.610697294	0.702348199	0.925355049	0.993726043	0.575761617	0.852188384	1.705916143	1.275505779	1.385597744	1.072536126	0.801862913	0.354062545	0.858600571	1.0892032	1.01209912	1.454787024	1.888259115	1.1384521	1.128733717	1.475935116	1.210503852	1.165685656	1.195292494	1.021238788	1.480963354	1.33377	1.413816427	1.613241428	1.331661895	1.336223568	1.026126714	0.673002156	0.929314182	1.276492588	1.344008011	1.0085772	1.286198069	1.544031577	1.586698851	1.501015095	1.422398337	1.233763794	0.617488289	0.587739733	1.399776263	1.298215841	1.538983431
NDUFS7	1.056769239	1.043977554	1.459378885	1.510916686	0.475886529	0.583484779	1.581701674	1.298471391	0.997044779	0.981095198	1.193993881	0.81751086	1.260716699	1.235503228	1.215118744	1.527265901	0.993967473	0.743866214	1.150735338	1.215408634	1.855267142	1.952541465	1.516306031	1.625352728	2.066473157	2.012565506	0.893469887	0.99988156	0.999405859	1.281994375	1.582152859	1.639640594	1.025936872	0.931427187	1.173742995	1.479329114	1.369002784	1.185408897	1.169585476	1.514104026	1.025453943	1.004987599	0.906040942	0.522300235	1.230043249	1.195458985	1.108230509	0.733102868	0.669237947
BLVRA	1.092194363	0.939291508	1.463332883	1.319107328	0.911290888	1.066926	1.630437377	1.668570702	0.775693805	0.556524747	1.234382229	0.869327116	1.270345186	1.455121002	1.631368693	1.419888405	0.691470264	0.747359523	0.403687662	0.505658716	1.095569328	1.177198139	1.381504009	1.671669811	1.190642091	1.232899918	0.605832816	0.578601748	0.801675307	0.802051616	1.202467051	1.358424889	1.377486459	1.078375452	1.010522094	1.299589402	0.972524742	0.855272167	0.94822177	0.825082516	0.561117871	0.563967522	0.81656437	0.785869749	1.206847901	1.267943172	1.004619216	1.050023739	0.742955702
MAPKAPK3	2.284380713	2.247537629	3.126933889	3.023992128	2.823322838	2.793600686	2.657715201	2.664260659	1.734879855	2.379694236	2.698508392	2.672404934	2.846196362	2.747958658	2.493515526	2.413733079	2.670273725	2.780564534	2.734649914	2.768845523	2.839435192	2.698508392	2.642975622	2.753711299	2.938208667	2.921991982	1.825895994	1.952097169	2.04608959	2.093167454	2.642145799	2.524325459	2.663458668	2.704046863	2.431308585	2.304016145	2.314751058	2.777817966	2.677582028	2.224514569	2.295054374	2.386180175	2.407847413	2.604514496	2.617314786	2.687617386	2.269215196	2.347604274	1.978978311
C19orf6	0.734594057	0.740845002	1.487728136	1.572533539	0.924407344	0.973759113	1.589471712	1.571886363	0.927553933	0.894842488	0.955312765	0.918470172	1.312161474	1.273561243	1.259814683	1.212508927	0.921229325	0.858543976	0.920715372	0.906128395	1.23725258	1.203089609	1.562071963	1.444374389	1.338313216	1.453381761	0.619161848	0.577220626	0.586118992	0.645615144	1.119882137	1.196551266	0.776877827	0.878111537	0.845141414	1.154040631	0.932513898	0.876882611	0.966201061	0.93430658	0.489553085	0.53345469	0.571942575	0.491739927	1.365266138	1.437281155	0.93567645	0.980689995	0.243847936
EVL	1.37145751	1.34067889	1.144646995	1.150672555	1.358914359	1.243810967	2.148307451	1.99848387	1.513195985	1.553905821	1.420774018	1.414292623	2.127753958	2.200060148	1.905569707	2.012876946	1.194488156	1.124815594	1.625826503	1.767817363	2.208886617	2.244417791	2.095370119	2.013256276	1.25844087	1.21102661	1.346149472	1.318300183	1.22714249	1.272745716	2.04758042	2.042759087	1.542445973	1.495385918	1.363953328	1.429037109	1.295251294	1.61319222	1.462684858	1.287685004	0.893069432	0.955634615	1.023070689	0.895470378	2.149440218	2.106060608	1.240612635	1.336236384	1.381460569
TSSC1	0.722972962	0.808142255	0.871928526	0.932310353	1.168579602	1.236863276	0.807052287	1.027896772	0.833347039	0.686798685	0.888673702	0.819841259	0.948146746	0.777074153	0.731040388	0.796353492	1.132557767	1.119966345	0.56542912	0.831495384	1.063875755	1.046643611	1.081517617	1.0693726	0.923341378	0.939959274	0.963204129	0.926164518	1.049508768	0.989673241	0.907066493	0.999621154	0.728461959	0.971024417	0.95624544	0.828691054	1.063825399	1.154193813	0.977680617	1.017804346	0.674062963	0.78606381	0.441033519	0.514379617	1.119351083	1.200320647	0.616483947	0.75591659	0.703643021
PLSCR3	1.59430284	1.771037844	2.184343083	2.230197594	1.784046623	1.941730175	2.191828505	2.387486596	2.090390179	1.901074138	1.832675948	1.786972074	2.134600774	1.913937871	1.263175196	2.201981582	2.053185117	2.008584285	1.263175196	1.960992095	2.097229489	2.175345846	2.548072155	2.615389948	2.449302148	2.096413289	1.793608334	2.03918269	1.764788249	1.774100672	2.377148506	2.286168229	1.937006058	1.897319518	1.915684683	1.895000523	2.154612222	1.975067845	2.231771053	2.039619138	1.891766731	1.809559648	1.453884503	1.704969831	1.924034813	2.096001282	1.754382102	1.781706096	1.453055252
STAT5A	1.561336286	1.365849129	1.507763118	1.349318298	1.412344239	1.504686708	1.761569164	1.629789447	1.472685873	1.554872026	1.687530796	1.482660042	1.595556221	1.756268112	1.787779935	1.846328406	1.460181822	1.820459247	1.861100253	1.659333558	1.92476402	2.143213826	1.770700608	1.872845834	1.570278281	1.735719511	1.41185124	1.44525102	1.417953916	1.392479277	1.866453159	1.822942972	1.678466285	1.560721634	1.313476358	1.282138114	1.572681771	1.892514805	1.917377061	1.749960662	1.487737751	1.483145187	1.491197504	1.274991078	1.653712588	1.492782835	1.75715892	1.664295928	1.079212592
CRIP1	1.970354658	2.020136972	2.578272521	2.526121323	1.804249171	1.786945474	2.242029202	2.260795579	1.951366348	1.984382074	1.711044068	1.61548889	2.536322479	2.592635116	1.68091178	1.664918748	2.213855551	2.288725124	2.063165401	2.046929909	2.913889063	2.823885766	2.638362103	2.603428212	2.997062157	3.009975316	2.37443767	2.479459958	2.155699737	2.286702568	1.795392071	2.038609621	1.860839559	1.860456547	2.071266976	2.076581841	2.388598204	2.126980863	2.014914226	2.602310499	2.26000649	2.027179278	1.806968383	1.827546319	2.197166374	2.069322298	1.84098757	1.833028726	1.789947689
RPL38	1.148284145	1.211152512	1.431047802	1.583061632	0.935254446	0.999397455	1.667203762	1.837021895	1.545846636	1.442523331	1.078152491	1.251054582	1.703185234	1.599389863	1.491474219	1.292997329	1.135977276	1.038512187	1.100275767	1.205556005	1.576839524	1.596852499	1.780392648	1.661604179	1.43622012	1.333752263	1.508800877	1.401976947	1.191719388	1.331844447	1.405092133	1.440358935	1.92367866	2.075118538	1.892754664	1.914142159	1.697556106	1.875396811	1.739192979	1.780149077	1.344717088	1.375972612	1.652445584	1.631700082	1.737617658	1.58744898	1.245445833	1.217500997	1.213352549
PSME2	0.814830309	0.806383824	1.225435395	1.37935924	0.941711682	0.899654876	1.142921737	1.451000958	1.136697728	1.231058621	1.607895844	1.020663218	1.155270047	0.833909056	1.038378996	0.963999597	1.452186179	1.179183054	1.83181912	1.249753314	1.68147196	1.508072503	1.653715636	1.863730723	1.613458755	1.448818353	1.144166648	1.070733811	0.987933839	0.999292317	1.570433177	1.584476867	0.718054488	0.79980242	0.738225393	0.836418936	1.194366163	1.084211746	1.220436806	1.154417637	0.563463628	0.59038997	0.610111929	0.583628136	1.426174444	1.256533306	1.193432233	1.888609904	0.974041702
RELL2	1.397659165	1.289986628	1.596783725	1.512158981	1.401555327	1.416001012	1.620543599	1.606694883	1.392236286	1.19110611	1.442221142	1.519627042	1.650173538	1.671949264	1.335503988	1.35488197	1.306180822	1.203548573	1.405255582	1.330914153	1.424351573	1.362241874	1.30746938	1.467752098	1.306266531	1.279809096	1.215118199	1.124888183	1.052169739	1.104324301	1.272779163	1.053945793	1.26790188	1.140636586	1.419504026	1.437692695	1.426174213	1.040799878	0.9729053	1.259334422	0.905415189	0.99665338	1.151551437	1.18839718	1.528549332	1.536371059	1.435661737	1.297688578	1.258234275
RPS14	1.741505079	1.622310073	1.697137142	1.763743358	1.234732721	1.090854158	1.895624897	1.888583312	1.595037466	1.619419468	1.772961409	1.833391559	2.043035154	1.902271897	1.788538482	1.774940036	1.117216123	0.868114418	1.732277507	1.420790691	1.76906748	1.73704146	1.979762249	1.915521247	1.618598467	1.543096728	1.649283358	1.613356038	1.631197403	1.636873545	1.823157561	1.706469457	2.250409595	2.181965528	2.076340404	2.105351366	2.022643556	2.424058024	2.405273241	2.062539387	1.78586374	1.818042272	1.752278429	1.599172799	1.817464477	1.930423317	1.713278352	1.77202691	1.824133965
CCL5	2.990423604	3.077696309	2.438525269	2.520361603	3.010659846	3.203827987	3.591018693	3.456507233	3.477264948	3.556655869	3.423566065	3.391049725	3.804709076	4.024350629	3.043914422	3.012426488	3.041192066	2.952578738	3.8088656	3.65977294	4.071297424	4.184255256	3.345504922	3.391049725	2.661666441	2.597170903	3.006578993	3.745637099	2.815499243	2.997667048	3.104023743	3.098545663	3.037263149	2.904869277	3.001622981	2.990423604	2.824504648	3.087818304	2.808442208	2.884315456	3.894035019	3.695951859	3.657799544	3.247934571	3.592356931	3.608911528	2.672933326	2.622576816	3.804709076
TMEM109	0.122950164	0.048299994	-0.128791043	-0.097909332	0.614697706	0.403619139	0.343487533	0.681819292	0.369043988	0.310852643	0.181901686	0.049780142	0.127278264	-0.081214664	0.300990386	0.532011379	0.216503736	0.1564608	-0.298555122	-0.34929338	0.04423422	0.160382645	0.695449391	0.586630493	0.117512532	-0.113495434	0.326790041	0.306490542	0.013240547	0.177321617	0.41254706	0.527635043	-0.431872416	-0.451905833	-0.223605911	-0.329714034	-0.099898691	-0.165122706	0.085595694	0.057116601	0.435816749	-0.06207174	0.146298972	0.011056676	0.34219501	0.066273712	-0.026602079	-0.226303764	0.145219553
SIGIRR	0.986110148	0.92242335	1.499498881	1.452006861	1.083657743	1.170233889	1.816331329	1.800894609	1.042028326	1.078343614	1.06960161	1.118780246	1.903824939	1.845597366	1.513595263	1.576742392	1.322769585	1.565455325	1.377569915	0.874510317	2.161040963	2.130723323	2.058339858	2.122570399	1.637155806	1.541369925	1.174929234	1.167803745	1.208481382	1.217270694	1.853265353	1.978351796	1.421891844	1.312044267	1.218479642	1.45494514	1.457158471	1.485624203	1.635104671	1.492758125	1.138527237	1.332326156	0.99714717	0.998078218	1.668836342	1.481300308	0.903175277	0.910386432	0.825250155
C6orf153	0.404365665	0.693687554	0.896150294	0.656559241	0.434516081	0.604830848	0.891755551	0.91888809	0.780252863	0.892923322	0.764630692	0.699297811	0.956967985	0.884559822	0.680980832	0.61592986	0.724546381	0.599743344	0.523896718	0.844044309	0.980680066	0.947124153	0.889226694	0.859048743	0.915052582	0.999024987	0.737444225	0.814632819	0.721087965	0.597788035	1.115658595	0.821000124	0.602039676	0.376230021	0.508071073	0.617957318	0.691963426	0.66105673	0.648000742	0.613742933	0.565912996	0.578409329	0.613276587	0.633772465	0.703649428	0.688896873	0.534279677	0.51288389	0.85286102
LOC647099	0.545716549	0.881551642	0.436856726	0.681804701	-0.153136842	0.074286388	2.016924076	1.444314736	1.333464245	1.068798498	0.586171521	0.608976854	0.711548487	0.900654252	0.7372943	0.913340775	0.719092266	-0.10826214	0.294188926	0.122375234	1.441668835	1.152264409	1.594581852	1.530355438	0.318118647	-0.074390758	1.100916612	0.839914745	0.253935542	0.650958038	0.898649834	1.048100136	0.455490204	0.63642434	0.60983115	0.508616979	0.694140416	1.419542111	1.219133604	1.0094081	0.119273709	-0.076723772	0.319331103	0.240317661	0.907057764	0.979273077	-0.116295812	-0.137758727	1.038501512
RPL13	1.173742596	0.893234729	0.208261173	0.08033766	-0.149075583	0.358723293	1.73214639	1.676893628	0.993783195	0.881824214	0.143755033	0.161791477	0.907626929	1.262208849	1.787752161	1.634496812	-0.000646327	-0.328267107	-0.074165325	0.077127844	0.860504231	1.083488913	1.436175237	1.534417716	0.328579446	0.153058978	0.641151598	0.605740028	0.635196423	0.829753699	1.692326466	1.56433131	0.716152518	0.801980376	0.87547524	1.139801509	0.896616803	0.826354033	0.780479673	0.946040986	-0.450773126	0.01623695	-0.176749259	-0.125363177	0.923065654	0.88299411	-0.052480153	-0.000483038	-0.116861818
MRPL23	1.512842827	1.51321456	1.768808997	1.742774239	1.039169331	1.003354519	1.51835185	1.372401742	1.549144468	1.660560299	1.719175119	1.834695104	1.729284021	1.968192799	1.496192677	1.67714299	1.315578919	1.3914427	2.144176954	2.153940826	2.266559221	2.168953773	1.998443193	1.989980392	2.177597482	2.18443542	1.902610799	2.079575686	1.885670613	1.792677179	2.006473487	1.998026742	1.416315825	1.342268823	1.45419081	1.420067185	1.653467131	1.528495484	1.488194472	1.681148329	1.603860228	1.554219016	1.560287748	1.508421356	1.340836292	1.454239273	1.410949842	1.343708075	1.522491563
ISG20	3.000344508	2.703678852	3.42582176	3.628700247	3.512331452	3.395679616	3.571760886	3.567072949	3.706245448	3.313541589	3.516609152	3.444447459	3.153707099	3.16895808	3.103285702	3.085158475	3.473530777	3.809284962	3.395679616	3.430834678	3.130076044	3.274173686	3.484832705	3.384328184	3.661317566	3.594969099	3.344842825	3.135713945	2.892249447	2.900176886	3.037658015	3.215909647	3.12470285	3.22320053	3.128423635	3.286324966	3.370776596	3.199293309	3.256055626	3.114179914	3.541873136	2.850413472	2.694022228	2.507187694	3.83689005	4.03849428	3.525781054	3.587082913	2.619513282
LDLRAP1	0.897415159	1.003690035	0.949340854	0.960434158	0.951018353	0.818916409	1.225587177	1.196580632	1.121424844	1.047890775	0.910030909	0.944487822	1.661396385	1.601906259	1.306186008	1.491715965	0.989416504	1.083357951	0.623941266	0.753540999	1.734377748	1.828518494	1.328670173	1.445056052	0.855033655	0.963521473	1.029003905	1.025643615	0.978861255	0.993258768	1.377827024	1.517485777	1.42942887	1.459424886	1.161934821	1.166647098	1.206652656	1.724344878	1.681073465	1.242705735	1.248491987	1.250992295	1.05165737	1.093179164	1.168010266	1.319288726	1.019359042	1.022736746	1.11828925
BAZ2B	2.197161336	1.947621562	2.658427957	2.6012279	2.032914714	2.40874049	2.865525892	2.509787332	1.938688221	1.774705767	2.339614217	1.034185539	2.386568582	2.434867579	2.378114494	2.314654349	2.542992749	2.7856194	2.597047286	2.676455422	2.389522189	2.361899061	2.842373228	2.851870334	2.834300985	2.925617029	1.583103679	1.611993036	1.919131021	2.085981959	2.703570909	2.499709808	2.519650436	2.359770416	3.214302864	3.208911958	3.450815777	2.546427377	2.491191367	3.27060031	2.590228174	2.908891479	2.320966439	2.105278838	2.835055018	2.978455084	2.067787653	2.15527693	1.739905702
XKR8	1.788328185	1.635801204	2.22363842	2.216222483	1.926226491	1.911312201	1.868276748	1.981197169	1.218168654	1.242293471	1.988028528	1.936733929	2.042785376	2.147917559	1.912323613	2.143386636	2.059079472	2.347681357	2.073898342	1.985257569	2.306300703	2.282612176	2.182379032	2.080994395	2.592474247	2.430942364	1.431635125	1.375201653	1.770937996	1.965308329	2.083299712	2.288639485	1.999860976	1.825383012	2.156201818	2.483848743	2.280745354	2.027038817	2.121103475	2.697761549	2.443075727	1.986186319	1.837960961	1.618549959	2.303297352	2.310737215	1.854681817	2.116238821	1.110958977
NAGA	1.265860262	1.051363825	1.904770859	1.923816509	1.576068915	1.701800387	2.138384732	2.104375282	1.083315612	1.081838806	1.492081709	1.537587504	1.893540724	2.110736955	1.779092476	1.876962113	1.783403638	1.904019866	1.624415542	1.575676418	2.134670855	2.291809315	2.451208442	2.398137833	2.061758337	2.222285677	1.165574289	1.248966358	1.152891419	1.185460407	2.049713808	2.117355294	1.759094812	1.568079394	1.636287384	1.738063469	1.87747408	1.921758584	1.885397135	1.841402871	1.479908336	1.6140946	1.227032881	1.21212038	1.551346374	1.511552493	1.343624779	1.250843969	1.146950066
FAM58A	0.950928781	1.021206627	1.411532221	1.471916803	0.663617074	0.773633013	1.468076343	1.379921897	0.96957159	0.861657978	1.189787868	1.022433391	1.43825406	1.508881843	1.17305825	1.065186208	0.485999445	0.433631756	0.92370219	0.633537046	1.05145962	1.027448876	1.040103678	0.939849057	0.979724854	0.973613173	0.706088352	0.73403384	0.681307391	0.755730139	0.771016219	0.837531232	1.297702057	1.257705984	1.337383097	1.289035645	0.848688809	0.722343938	0.874977261	0.728291397	0.514367814	0.497102022	0.730252257	0.623446974	1.28522056	1.207548595	1.008960557	0.824279226	0.788090616
RAB3IL1	0.68279426	0.783425813	0.337699469	0.427396798	0.838144059	0.633370623	1.194491887	-0.203835162	1.173542286	1.068132487	0.475020043	0.530976833	0.290432694	0.17799421	0.108523364	0.069330234	0.544958443	0.601889726	0.176985374	0.368030109	0.260978856	0.235480023	-0.233396902	-0.311816082	0.176478132	0.382781084	1.048295559	0.751782231	0.76505542	0.806280064	-0.005379248	-0.052714396	-0.217056888	-0.316448451	0.434108562	0.444296083	0.373493538	-0.210553885	-0.037630308	0.392578329	0.357818579	0.31081951	0.60007289	0.644721857	0.46815319	0.521927299	1.021221392	1.014982564	1.51687969
LCK	0.999378593	0.888680724	0.770538055	0.75475872	0.781849812	0.760625184	1.220451739	1.093662298	0.929797568	1.190405984	1.054527738	1.13581751	1.607118532	1.568343843	1.434149146	1.499675759	0.820511607	0.983669405	1.664599237	1.363073726	1.8139124	1.799987574	1.705643459	1.23505571	1.184926644	1.101345747	0.988542107	1.080834682	1.009250947	0.952092347	1.641314934	1.947268881	1.469431388	1.440490801	1.223113313	0.984363074	1.041529276	1.385876611	1.512976269	1.074306492	1.392770769	1.204318477	1.107570788	0.99385995	1.574543491	1.565846743	0.854273171	0.853326023	0.927850382
ZNF212	0.619316927	0.722984107	0.96336884	0.955593519	0.747292752	0.849393128	1.252918575	1.037579341	0.715478394	0.735535974	0.722219944	0.701623176	1.222317607	0.881331876	0.60349179	0.719295336	0.772232798	0.535489834	0.668340465	0.515556681	1.036749815	1.004460624	1.002314354	1.073093073	0.809187205	0.89056339	0.859116982	0.829132069	0.719909186	0.751215848	0.777812173	0.588485405	0.53600068	0.630968739	0.800282688	0.764023858	0.685559771	0.692296641	0.8971837	0.799364703	0.730559305	0.579572697	0.713604873	0.764580463	0.938713622	0.896353697	0.843783825	0.777202014	0.664576538
PPP3CC	0.807667786	0.913099389	1.472545976	1.421245989	0.979714006	1.144120828	1.846719018	1.868485146	1.115383992	1.083264634	1.04988341	1.349215485	1.676082279	1.735437555	1.315625555	1.401430418	0.888299768	0.755604976	1.173000779	0.821241606	1.30417079	1.233530789	1.432440007	1.547303485	0.775951373	0.734693087	0.94449724	0.855481069	0.696039466	0.840690015	1.00796884	0.807927566	1.398316626	1.477386412	1.312515763	1.292040534	1.009924439	1.345532659	1.319905999	1.031468054	0.699164391	1.077621709	0.907325049	1.033322796	1.717906725	1.678072002	1.054640514	0.937901227	0.864800029
PSME1	1.836603456	1.548601627	2.298283914	2.22444954	1.57655971	1.642126327	2.525136424	2.355296499	1.41499396	1.540140812	1.980269335	1.86218111	2.166510566	2.295707448	2.344529349	2.150241386	1.983977404	2.082349806	2.425074359	2.481652897	2.513202155	2.428525874	2.556347832	2.600815354	2.479363979	2.637772527	1.702643741	1.757049146	1.8447145	2.138784048	2.628280281	2.596302191	1.982625591	1.814828992	1.578354863	1.809520172	1.719390428	2.187787913	2.168297515	1.94485132	1.721527052	1.72270321	1.472180354	1.453414914	2.244253117	2.327248676	2.264253807	2.280296497	1.304881373
URM1	1.296194045	1.212025352	1.418130939	1.297528888	1.101290863	1.309043322	1.548976248	1.20549197	1.172150921	1.190604954	1.162160093	1.289027552	1.374017919	1.63652202	1.614203647	1.473112206	1.260482281	1.327221436	0.9437044	1.621586105	1.418419343	1.472088742	1.400477887	1.456040518	1.460717377	1.577115031	1.033933905	1.175606617	1.177464086	1.236782914	1.590770369	1.347881146	1.457071121	1.466021955	1.402303059	1.351001416	1.281753879	1.535981653	1.410096443	1.365274499	1.368812186	1.074344225	1.336550358	1.192817139	1.306826632	1.309514236	1.166733872	1.34161841	1.333164916
TMSB10	1.086572146	1.256512689	1.194350902	1.207811752	0.469814886	0.453692293	1.191917505	1.406498027	1.386135188	1.266919453	1.354486478	1.323885544	1.121751193	1.49199719	1.377724991	1.120087306	0.566868997	0.613686363	1.301275947	1.234903856	1.250218572	1.232640448	1.505371402	1.356023234	1.307920655	1.408427768	1.523580092	1.421952849	1.297014758	1.45568422	1.348580888	1.379220676	0.756168883	0.733651556	1.42631587	1.22909443	1.608691228	1.149401353	1.312125811	1.716248912	0.920015625	0.842642128	0.734248677	0.734852349	1.286089697	1.247127108	0.871018645	1.007553629	0.855740448
CCDC109B	1.438069833	1.517587454	2.024027893	1.871875346	1.849522381	1.916063509	2.238255305	2.275276626	1.524664054	1.609861262	1.75967972	1.670887272	1.951146943	2.087122748	2.022040201	2.07445402	2.057816279	1.847075202	1.825241148	1.962123318	1.986453572	2.282316951	2.478496951	2.278260097	2.141571407	2.125719611	1.494113361	1.428278639	1.542114116	1.530771338	2.081907642	2.276768064	2.18910921	2.15307394	2.096603183	2.147481982	2.380937399	2.385038259	2.283041262	2.286373295	1.5677546	1.636199831	1.447279352	1.404817612	1.805298813	1.888427454	1.412567857	1.362878708	1.54864897
EIF3F	0.993926077	0.682992643	1.282506994	1.423816815	0.80289281	0.788022724	1.800629637	1.918805458	0.351920487	0.473392578	0.843831166	0.901220389	1.153564864	1.260856315	1.109468111	1.387358975	0.673729854	0.689699704	0.670574664	0.512147422	1.029148646	1.131492934	1.559213579	1.512944988	1.167878796	1.11020187	0.648913117	0.740359083	0.750756555	0.873854617	1.137256086	1.241136178	1.785638737	1.634537042	1.109379609	1.25419281	0.773921455	1.02783087	1.17873044	0.934023685	0.614185442	0.465089706	0.662265177	0.399949038	1.343049445	1.264112591	0.593273998	0.387214732	0.436861026
SLC25A6	1.361767402	1.36551767	1.875754623	1.884705888	1.444438453	1.365122588	1.761049256	1.654085128	1.307012632	1.335082119	1.205632571	1.237685096	1.015464788	1.182378021	1.291372488	1.57923138	1.503998705	1.715569759	1.264075627	1.139662745	1.442951818	1.276566319	1.934679528	1.592620434	1.950750249	1.967709896	1.317376031	1.183315651	1.270821687	1.406320081	1.342419575	1.498908043	0.800281654	1.143779354	1.263144741	1.185090295	1.441629445	0.796240307	1.228694582	1.441198108	0.887672216	0.96161418	0.987622703	1.024316313	1.422953144	1.484784078	0.971833119	1.162032083	1.234794834
LOC402057	1.082674828	0.989796833	1.204908265	1.561967634	1.262360051	1.092337727	1.487268145	1.560709095	1.133570782	1.050927724	1.291433181	1.120244483	1.26798123	1.33504762	1.293752207	1.158141738	1.110266977	0.868941913	1.289579069	0.901391356	0.990191537	1.068139926	1.549743057	1.485363968	1.251517235	1.176364292	1.134141638	0.852463102	0.872308986	1.155196052	1.037523299	0.995582854	0.910057692	1.031487903	0.820643925	0.910919922	0.862040739	0.896905894	1.125358618	0.929707345	0.534161838	0.382829511	0.504139556	0.111934965	1.394849421	1.399523928	1.294157251	1.232419368	0.671158163
CISH	1.554929145	1.567751574	1.577221763	1.641115988	1.585372495	1.567894189	2.170498156	2.306011715	1.965556743	1.885806182	1.827868332	1.653539077	2.238955653	2.115546453	2.193805805	2.267347684	1.878445477	2.019970212	2.119127783	2.208079967	2.518433316	2.118348631	2.391108223	2.424847334	1.829914884	1.816895876	2.2262545	2.026599386	1.791384077	1.806089915	2.472419127	2.401637324	2.046179927	2.179680726	1.707109975	1.754356537	1.912083951	2.316846017	2.218464632	1.813628539	1.652945383	1.582550215	1.272069995	1.201314342	1.980284344	2.134428798	2.392381625	2.407136485	1.227650508
C19orf25	0.965044755	0.984657192	1.469722572	1.277979338	1.038923859	1.078614594	1.369436086	1.396359916	0.851497676	1.031979168	1.029007338	1.197708098	1.827988484	0.965044755	0.965044755	1.060773994	0.95149927	0.87149133	0.965044755	0.965044755	1.583500073	1.721420881	1.302960403	1.098318975	1.337151779	1.348731919	0.950269174	0.991686011	0.928496081	0.963475571	1.283168502	1.366258037	0.965044755	1.154375611	1.143817494	1.166885099	1.225053898	0.892011481	1.021623757	0.98708728	0.890651006	1.007855305	0.965044755	0.927987363	1.503727313	1.414339397	1.406969214	1.386579871	0.965044755
HEXDC	1.305802839	1.183183275	1.969393267	1.933320002	1.225345961	1.32479394	2.048757995	1.885135665	1.15439491	1.125541715	1.607700042	1.308240622	2.350995365	2.203247956	1.87924657	1.893493518	1.085279932	1.390122763	1.27934069	1.287289894	2.22287761	2.161307553	1.879482866	1.892093761	2.22287761	2.043958628	0.90969431	1.025827781	0.886847108	0.899014766	1.618464165	1.662508315	1.645149073	1.733620072	1.596327595	1.656069128	1.283252338	1.57461043	1.579018968	1.398027672	0.788916412	0.76717367	1.259234874	1.13448313	2.107053936	2.13916596	1.85125898	1.71290779	1.050689052
GIMAP5	2.503145472	2.130684673	2.573712425	2.517670013	2.478607332	2.666591891	3.207127701	3.114931189	2.797899292	2.626294728	2.710152575	2.738551152	3.082121269	3.112170677	2.999251386	3.073173423	2.970182792	3.237268361	3.340710085	3.043349562	3.482610162	3.516288983	3.516288983	3.421205928	2.979400951	2.959261265	3.204734492	2.755975583	2.373358936	2.758960576	3.13349262	3.359169359	3.147599123	3.112170677	2.965857799	2.806983155	3.344732053	3.284782684	3.22558468	3.725844561	3.176633512	2.808841479	2.471558557	2.262857819	2.896211399	2.705552989	2.23448911	2.532984484	2.247380299
TXNL4B	0.92828236	0.955763959	1.114706206	1.170765143	1.169835103	1.076285409	1.512331256	1.435639456	1.014661357	1.068039014	1.101890218	1.054323295	1.527633263	1.658516444	1.253496766	1.141353218	1.016884437	1.175015526	1.177804248	1.320911622	1.566291766	1.517924546	1.341935307	1.546429456	0.88255474	0.905413678	0.859727493	0.970161956	0.891121429	0.7962548	1.283555634	1.215465617	1.500345551	1.479161804	1.336541227	1.209578725	1.108257315	1.333039341	1.208292293	1.109411562	1.507312633	1.2792281	1.371936132	1.145415958	1.38418769	1.400238295	1.306220616	1.403466744	0.754292249
OSGEP	0.969011507	0.950135167	1.401551131	1.320501544	0.933814924	0.997379468	1.495378473	1.345474401	1.045329361	0.823018138	1.136042268	1.099289741	1.304513611	1.307504497	1.186435459	1.176486232	1.00961339	0.752206625	0.945945191	0.738362815	1.404844189	1.118579165	1.364266739	1.430051888	1.214146664	1.101284064	1.036174557	0.939240222	1.040039081	1.043696337	1.164163267	1.211625287	1.527283218	1.572333148	0.966550605	1.159520215	1.030039949	1.615659814	1.576522183	1.029405881	0.760208793	0.787273497	0.86935032	0.860230227	1.320172696	1.296493591	0.90608086	1.001501465	0.807459708
RNMT	0.018429866	-0.012323068	0.816257766	0.916683211	0.765618199	1.074971144	0.803626054	0.759113116	0.244590895	0.097548632	0.432753608	0.037457334	0.813598286	0.690418823	0.506897366	0.517400546	0.828210712	1.190470517	0.12538463	0.284326562	0.792049049	0.736381903	0.83322887	0.95447462	0.723814978	0.80048776	0.364650766	0.274679244	0.20949297	0.273525277	0.627319442	0.603395955	0.704195543	0.436893294	0.398966835	0.581653322	0.613424363	0.674570534	0.641621865	0.55350722	0.352716832	0.422832671	0.85835301	0.469437109	0.583506359	0.4992853	0.096728555	0.180087064	-0.145288969
FYN	0.868436485	0.946572341	1.692710008	1.637374316	1.455904943	1.561636305	1.919180298	1.997156503	1.167157935	1.178353795	1.194691802	1.248984325	1.746428668	1.66404466	1.74053661	1.544035002	1.673115656	1.733514614	0.796212017	1.026655671	1.734379845	1.891866759	2.135756967	2.15106603	1.909202955	2.026196358	1.079956139	1.036819438	0.886723437	0.94630377	1.680144765	1.549916498	1.273224248	1.253200688	1.029294218	1.247652079	1.108375462	1.210694425	1.150171793	1.111457732	1.189595578	1.23328285	1.221489915	1.252818347	1.454066548	1.577691764	0.958870256	0.876592018	1.26348411
POLE4	1.051704152	0.911720361	1.484887659	1.405211907	0.690254292	0.727733445	1.138962181	1.179685721	0.657843594	0.765073252	1.081241052	1.083689717	1.212458813	1.164077962	0.824655716	0.825659615	0.491510462	0.380980397	0.574679356	0.642138288	1.146056802	1.190857039	1.131215342	1.090794913	1.219955792	1.218411454	0.528114758	0.680511668	0.812352868	0.980573991	0.749353876	0.634126585	1.803226881	1.714781572	1.334005769	1.559987777	1.188653074	1.360100811	1.444235636	0.987670192	0.297080479	0.262624908	0.481983341	0.67999895	1.202666625	1.28095244	1.036833382	0.962124748	0.788100551
ARS2	0.430973024	0.103753054	0.888600444	0.748712458	0.398067963	0.530406621	0.930067747	1.159381555	0.246135416	0.201506076	0.743762696	0.540705932	0.727626705	1.202667584	0.21277949	0.185977623	0.406102997	0.336504322	0.636985968	0.29093287	1.06249338	1.26224986	1.145453704	1.074585926	0.82236853	0.556032206	0.40159953	0.204511601	0.288297442	0.464573359	0.532932164	0.353264318	0.467409133	0.536676026	-0.001756821	0.275261486	0.592319162	0.524825839	0.837051711	0.501542462	0.380808147	0.504650972	0.420486866	0.382998057	0.890799802	0.780674627	0.415107662	0.365892013	-0.068160836
RPL12	0.640794918	0.493773778	0.906468087	0.977842372	0.734307402	0.617695703	0.92227748	1.239100771	1.154911156	1.114861652	0.644867529	0.802722764	0.830616312	0.855621982	1.086427312	1.310201773	0.802962779	0.724693176	0.289652125	0.409139149	1.061440898	1.137735906	1.62627303	1.482812693	1.057799915	1.031304202	0.737792641	0.541975931	0.097466688	0.461774856	0.800927542	1.092354426	0.692725144	1.117511976	0.810182639	0.901894923	0.877164643	1.339559379	1.574421136	0.980732239	0.68839133	0.707488666	0.475290036	0.474587306	0.991211978	1.480134615	0.798846726	0.50143192	0.505497219
RFX5	0.681587293	0.700214979	0.515348401	0.581792958	0.634250733	0.733281564	0.450385998	0.752528204	0.741758991	0.79167891	0.497791238	0.449294026	0.367761387	0.136780454	0.416368534	0.525202619	0.724649568	0.7580116	0.406219027	0.621151636	0.28682414	0.366487706	0.79167891	0.675527842	0.513105659	0.597767004	0.612699384	0.788148058	0.724456371	0.596161831	0.470948724	0.466428477	0.537874238	0.736320042	0.619378599	0.432166939	0.50673928	0.315022851	0.588075902	0.523933314	0.412506008	0.354962592	0.496297753	0.524885636	0.525010956	0.473819703	0.219118046	0.538866364	0.698563906
VAMP8	2.297912026	2.175030353	2.837514332	2.735091159	1.861400488	1.950899304	2.492033979	2.36118707	1.736421416	1.763300985	2.948460822	2.928990657	2.901403372	2.818450364	2.698220045	2.754184994	1.935819939	2.098554884	3.357043014	3.142047424	3.081547913	2.954789309	2.602257317	2.585230507	1.328337583	3.020453329	1.598634269	1.663893977	2.241274654	2.204564264	2.610021061	2.738911511	2.886530518	2.975764794	2.913131893	2.803879826	3.052103725	3.124586627	3.080644493	3.083400264	1.920534061	1.920220961	1.667517357	1.647458539	2.673611996	2.729370262	1.328337583	2.146610761	1.676936813
BANP	2.009784646	1.711328631	2.253830678	2.372027038	2.44455665	2.400510379	2.35795408	2.314032237	1.383218852	1.368131969	2.016130674	1.848785006	2.201508066	2.16787979	2.497379607	2.472753014	2.370159862	2.57407534	2.020447779	1.927709893	2.130499951	2.042561076	2.373165053	2.421992893	2.34998984	2.266969491	1.25388743	1.308726231	1.525329433	1.815392509	2.570477395	2.657239538	1.943293384	1.896788198	2.087755257	2.063591584	1.977087499	2.129823299	2.067727058	2.204808642	2.215052052	1.850298307	1.952344505	1.831135224	2.41590174	2.343763893	2.365817873	2.265211229	1.264182046
TRIM68	0.459527789	0.429711139	0.419971243	0.648807153	0.637472446	0.382966979	0.809832947	0.870599922	0.767866293	0.482598215	0.539579833	0.552906076	1.072943108	0.888778252	0.337868884	0.603166904	0.457948205	0.466842589	0.611566485	0.679619099	0.641854336	0.737564034	0.759013232	0.842638839	0.583360935	0.629720719	0.454812328	0.491179912	0.312492861	0.420760591	0.525162695	0.379689875	0.621926268	0.611864147	0.794409369	0.850716578	0.775538577	0.686661731	0.476968856	0.556598807	0.49703102	0.695191657	0.725300929	0.610795189	1.031572712	0.868805109	0.555426034	0.383702755	0.533395007
HMOX2	0.750693224	0.601877306	0.889592752	0.948141257	0.550089536	0.795178238	1.161216524	1.250973383	0.648177455	0.585019625	0.938902754	0.717717592	1.324436591	1.398585903	1.021219288	1.136302897	0.688357424	0.907389448	0.682990351	0.959153049	1.609425549	1.668946369	1.429027869	1.305808004	0.961199865	1.053132976	0.775064724	0.717844496	0.724052937	0.816040022	1.282109669	1.132977328	1.133811459	1.034796949	0.98471763	1.065360162	1.083033777	1.153660085	1.153077729	1.000323765	0.727041849	0.764844336	0.770800654	0.555263141	1.174301094	1.139702831	0.704789058	0.63729051	0.598950195
SAP18	0.460686788	0.442978234	0.770120155	0.829095654	0.456118843	0.499248173	0.802676276	1.1827493	0.231873105	0.092955352	0.664389258	0.486028696	0.775799192	0.900726027	0.675759881	0.78344724	0.460267042	0.198743326	0.614029447	0.469370927	0.677294781	0.70200702	1.044353476	1.027876087	0.60699009	0.674650907	0.166890695	0.116443713	0.504422353	0.602274829	0.916025017	0.79727008	1.246602262	1.247258514	0.478318386	0.86869102	0.855477328	1.107369039	1.025802969	0.73950718	0.153024629	0.031640193	0.404265003	0.188776107	0.925342708	0.914854237	0.635811069	0.718112489	-0.056028701
SIDT2	1.733310736	1.548509252	2.360618264	2.302694291	1.853660486	1.973548605	2.246250281	2.241460225	1.334647914	1.367266956	1.718911718	1.787329164	2.263713567	2.178660322	1.860548403	2.089861947	2.056706007	2.075798758	1.983857542	1.851201975	2.261473206	2.132818956	2.482109236	2.389305417	2.431030215	2.576468373	1.320747533	1.364185081	1.602837955	1.541690957	2.066676202	2.200074259	2.255601771	2.293661919	1.80721176	2.064098027	2.166333754	2.17962524	2.172551624	2.228965124	1.608624408	1.946028837	1.880751866	2.030531731	1.579158027	1.561248834	2.056706007	1.881340697	1.826950455
DOCK10	1.325917818	1.194427016	1.715680631	1.751855005	1.663136102	1.708243565	2.586055689	2.520682666	1.411130355	1.589518252	1.890491816	1.664799767	1.834712061	1.866405564	2.035653797	2.283494684	1.798300442	1.959542034	1.928616073	2.052411662	1.938726045	1.907548834	2.534260971	2.586870603	1.651768337	1.582636155	1.263680326	1.370065296	1.047864056	1.19717098	2.165924583	2.202085937	2.306062229	2.186391051	1.784595177	1.783349085	1.743483054	2.433852037	2.213199196	1.584150253	1.532566608	1.732097642	1.609119365	1.36764334	1.997163603	1.994514982	1.461117768	1.431797618	1.562913914
RASSF1	1.448339642	1.697950247	1.857258318	1.791080189	1.426506457	1.151147805	1.747806886	1.740174208	1.424667383	1.645352353	1.747044829	1.886566187	1.938150269	1.934931176	1.53749966	1.604178914	1.583748204	1.806905601	1.889587076	1.973329134	2.062280126	2.092242977	1.987002223	2.106822301	2.088936743	2.018087655	1.778596721	1.678002351	1.638523226	1.589571484	1.645204705	1.865550509	1.47456446	1.513691359	1.403494468	1.344053372	1.46201501	1.509793933	1.6755456	1.476074107	1.210962225	1.314043004	1.243284719	1.20581773	1.820996577	1.85923563	1.0665211	1.124693159	1.313658803
SYNE2	0.978347783	0.878621297	1.079185589	1.128054597	0.991175415	0.986972896	1.574527733	1.455243281	0.767976568	0.558191393	0.793882557	1.072407287	0.793882557	1.229199292	1.169781966	1.039943177	0.850181466	1.158350805	0.958026785	0.793882557	1.326019978	1.097240754	1.523590788	1.621922845	0.965579467	1.07166825	0.68103243	0.788307326	0.800327211	0.792546825	1.239585056	1.009536024	0.938758871	0.922897839	0.480755342	0.545444948	0.747973439	0.893183686	1.031854162	0.541150758	0.874243727	0.918405176	0.885318749	0.744149577	1.234124308	1.552377118	1.080536695	0.956036282	0.68748172
LOC653314	1.337382282	1.182348961	1.507225839	1.717248801	1.63806378	1.397912002	1.861488473	1.839822501	1.535491769	1.32532919	1.469895108	1.601917423	1.800673287	2.055972787	1.790743719	1.539717808	1.670794659	1.970513769	1.393426761	1.320989845	1.671086976	1.573665424	1.849816095	1.67210666	1.467234565	1.403351842	1.349333683	1.250548582	1.085298001	1.325096641	1.440941679	1.55649117	1.813243333	2.190259418	1.493289291	1.470550273	1.524508179	1.70902619	2.174154895	1.536550522	0.940651654	0.896991114	0.944949108	0.823433759	1.62129828	1.69465619	1.626409264	1.825578808	1.198587082
MAP3K14	1.921820965	1.647945836	2.369795152	2.372043536	2.019348774	2.060274084	2.466196792	2.372043536	1.828754637	1.84847671	2.245527802	2.058080726	2.280347385	2.296906728	2.46869554	2.320403647	1.878382605	1.845524068	1.783442813	1.736779956	1.717194014	1.872259662	2.076063724	2.024244922	1.814473877	1.93374093	1.248240509	1.436892605	1.269002852	1.256325314	1.866234154	1.932474007	2.262638536	2.322966553	2.303070695	2.349674797	1.687422582	2.055101223	1.991541147	1.622211888	1.322729875	1.489248148	1.9240726	1.867096406	2.315967277	2.407611984	1.971816446	1.941611299	1.260731728
C19orf63	0.557992012	0.678945084	0.944545899	1.073173558	0.543603351	0.714042913	1.220481428	1.131616969	0.77631679	0.746674018	0.638997479	0.647004612	1.047740898	0.909850171	0.586404535	1.042344533	0.721976764	0.660584068	0.882448896	0.883616785	0.91375606	1.023742691	1.350401131	0.974879747	1.240884188	1.143590186	0.762798418	0.736750674	0.677759036	0.632395765	0.849591022	0.945325312	1.051422688	0.916832399	0.900333721	0.959327231	0.789843712	0.943516645	1.00759588	0.727524175	0.379764776	0.328265776	0.465059945	0.359751178	0.936803442	0.873598369	0.510039645	0.494854703	0.47381651
SMCR7L	0.203437095	0.219034619	0.537998575	0.57174508	0.533848795	0.522664975	0.716327379	0.788934417	0.639743057	0.628754452	0.162651287	0.354787258	0.399717537	0.324826617	0.767754456	0.775215923	0.377285153	0.451060007	0.093567359	0.314051768	0.375585669	0.337419585	0.524458731	0.55928126	0.338548568	0.385253297	0.506174021	0.490688231	0.302414891	0.11663504	0.490286058	0.572087887	0.550527918	0.443050085	0.390489508	0.331253311	0.25469921	0.491404816	0.183602969	0.082625619	0.32086955	0.249137545	0.241118034	0.365634684	0.193585626	0.402471335	0.36731859	0.542536109	0.396113481
BLCAP	0.954115895	0.953621277	1.419137803	1.372858253	1.30870286	1.39377944	1.676732547	1.538774965	0.839481918	0.969684434	1.208381013	0.907630188	1.326678154	1.492228675	1.538517423	1.278458133	1.290487269	1.486873481	1.286412121	1.156642218	1.456929781	1.575060703	1.910030038	1.884867852	1.437516944	1.583958527	0.817820932	0.958432521	1.084225668	1.087488913	1.354231015	1.386273398	1.521165902	1.469398898	1.40898619	1.504888155	1.372757076	1.660452451	1.568878561	1.367370922	1.016329643	1.227394809	0.902345482	0.899415842	1.285047611	1.428034018	1.208969679	1.092843129	0.858405624
PDXK	0.78601849	0.61898996	1.295642985	2.982962519	0.632376018	0.608699311	0.806578983	0.993979228	0.399650481	0.335879809	0.807306963	0.900070464	0.888314436	0.898544282	0.440040606	0.936833912	0.574389016	0.471344777	0.581645023	0.562341169	0.952692065	1.056567553	0.876922691	0.989778328	1.306269505	1.213368121	0.520880296	0.46353415	0.586636163	0.70108844	0.667062298	0.690076276	0.301296975	0.376084887	0.844223792	0.972496911	0.936833912	0.488530595	0.732054157	0.931338866	0.69196274	0.645805134	0.736553729	0.690774295	1.290048738	1.267691588	0.339880919	0.377188871	0.224848631
EDF1	0.916927963	0.873927302	1.156368782	0.965299599	0.195444777	0.329618151	1.190828797	1.140160991	0.740723455	0.689374547	1.024898134	0.965089833	1.544192688	1.566786179	1.014854253	1.043594622	0.538356369	0.452950239	1.122674703	1.181709754	1.680621603	1.490155171	1.403479269	1.410112856	1.366819896	1.470719059	0.988281331	1.006445295	1.087116884	1.046796429	1.283255933	1.282711768	0.719198663	0.591065959	0.519781713	0.485404686	0.951879199	0.84185344	0.897107145	0.795701609	0.578214858	0.852033474	0.565214491	0.467590495	1.023644897	1.137257691	0.539520596	0.699827956	0.734836095
BPGM	1.192870292	1.052710302	1.133957187	1.012774782	0.878225918	0.961066755	0.636532373	0.719461421	0.953076511	0.976511677	1.058883453	1.192097238	0.912751855	0.596971309	1.157548464	0.907505822	0.836805071	0.935948041	0.802443794	0.802443794	0.762947247	0.621821429	0.653141777	0.559776836	0.787215659	0.8592483	0.83237594	0.932205278	0.992598164	0.83022121	0.605350348	0.919382762	2.035148531	2.0367072	1.713558702	1.993571475	1.69465224	2.166899989	1.893587167	1.549859637	0.675345505	0.549261287	0.969317251	0.887572449	1.285226829	1.213860933	1.736332352	1.7241342	1.304580583
SERF2	1.571282352	1.436366596	1.693821563	1.655110524	1.369168615	1.174364718	1.709719069	1.836258227	1.441796454	1.466631505	1.562006166	1.47733683	1.463744129	1.211962393	1.985373861	2.089133259	1.367573323	1.532606449	1.899731259	2.007024847	1.779516572	1.757019607	1.956172279	1.854105439	1.742289728	1.771257663	1.476057955	1.608132129	1.550104823	1.748729134	1.624610404	1.659285931	1.945670493	1.661467275	1.507779461	1.60118265	1.518426666	1.790875573	1.992449102	1.57411165	1.555429866	1.467279005	1.321515207	1.234822607	2.057647715	1.783454449	1.725938739	1.323563329	1.55967803
NUDT16L1	1.021274354	1.099492424	1.427240259	1.613238521	1.085461159	1.15578468	1.651076498	1.658869317	1.173917422	1.144919784	1.370507991	1.264463522	1.772017554	1.634002639	1.430400938	1.509419879	1.102144019	1.206769931	1.402105977	1.575012147	1.678390943	1.742509015	1.659567305	1.787513322	1.710626293	1.883417765	1.058438925	1.126796974	1.067271027	1.203206921	1.65585593	1.543063705	1.26237251	1.430561111	1.361705404	1.451976074	1.381947245	1.398832385	1.251562711	1.043382392	1.117971526	1.210533857	1.216994046	0.999479526	1.491060608	1.567111852	1.013291123	0.996536186	0.683003731
MXI1	1.868181999	1.741440024	0.774236732	0.748693941	0.503387742	0.654547723	0.921360302	0.781499298	0.776953319	0.848420618	1.351335289	1.18249283	0.710574371	0.916831149	1.672881851	1.698900566	0.512305088	0.812790998	0.812790998	1.519320781	0.851423811	1.084544074	1.008868956	0.82045408	0.953777895	1.010557191	0.876397626	0.879311599	1.830958466	1.876927666	1.848056576	1.855373897	1.032927537	1.01750715	1.06937357	1.292622927	1.300127733	1.102474847	0.895941606	1.344374037	1.539643874	1.529963712	1.142168531	1.080391131	0.964881677	0.969448556	1.235274582	1.262345898	1.516458154
SPI1	1.53177538	1.593415132	1.527159481	1.66191813	1.715970456	1.905258105	1.750038772	1.675240047	1.513119444	1.429760462	1.590691206	1.483435911	1.505699063	1.517135419	1.475507433	1.521136129	1.605959483	1.450821394	1.441430028	1.391604075	1.585258618	1.603458429	1.700219187	1.598528982	1.407948978	1.520212888	1.541910616	1.577403396	1.623888183	1.525375849	1.705705142	1.789263873	1.748845031	1.345637991	1.255689413	1.230706958	1.458992624	1.671721945	1.606542004	1.406616298	1.565085319	1.535362952	1.392097534	1.492812509	1.338840745	1.354628999	1.655080531	1.508330613	1.738191126
ERP29	1.025843935	0.832939677	1.454145654	1.268241533	0.670223179	0.503181998	1.62304063	1.539752394	0.683503632	0.498575312	1.129126843	0.6139962	0.941100195	1.153229266	0.811836893	1.024180635	0.82050235	0.491678241	0.747294417	1.033544819	1.27756751	1.622813857	1.897664722	1.841527965	1.410285976	1.574038921	0.896619673	0.762720931	1.025843935	1.14367866	1.178324166	1.234919143	1.658923885	1.549934948	1.107618933	1.448535736	1.454293663	1.760806511	1.623709942	1.451729106	1.338708568	0.985548608	0.787928987	0.638011491	1.327761135	1.329797477	0.446133872	0.359056946	0.577938105
RFTN1	0.244809449	0.408151218	0.859369258	0.820213129	0.470349818	0.629747347	0.825965943	0.817140936	0.230615292	0.546392178	0.398084148	0.407330072	0.374725114	0.625113424	0.45828914	0.665561915	0.726164002	0.444396281	0.390930997	0.240138156	0.848922578	0.736854256	1.03720438	1.012137305	0.472646676	0.639733404	0.718700866	0.55519885	0.597737646	0.567176545	0.614657903	0.737150549	0.412447139	0.185879337	0.304873935	0.397272277	0.822127124	0.584253625	0.947478318	0.707825256	0.499728614	0.42683272	0.348343637	0.12306411	0.62759972	0.747802098	0.327338934	0.048579409	0.448115965
UCRC	0.87204783	0.61013574	0.904659054	0.812070424	0.589918123	0.641169371	1.431882281	1.381039571	0.591325332	0.539513329	0.998182839	0.678436391	1.266674892	1.536639106	0.831950964	0.720425186	0.499176211	0.612411121	0.899695761	0.825550726	1.148056386	1.316916917	1.332304195	1.265807811	0.864734576	0.998242205	0.573758419	0.604214511	0.700579344	0.816599935	0.76926238	0.796617043	1.244879249	1.17150744	0.90425472	1.194779993	1.039396324	1.366616578	1.165875033	1.050254059	0.383063632	0.620762777	0.383456545	0.381878915	1.216890106	1.09854961	0.964128595	0.782546669	0.239967729
ZBED3	-0.081885413	-0.117523498	0.130124237	0.053966115	0.111876777	0.273098848	-0.202855313	-0.243450982	0.364335175	0.111562754	-0.379589002	-0.139576552	-0.154428608	0.860100273	-0.103738781	-0.05480295	0.366653834	0.115858914	-0.448939637	-0.33082345	0.01670285	-0.079618964	-0.245834304	0.016530615	0.031241558	0.186072441	0.12361116	0.462428726	0.260550952	-0.057463857	0.159651856	-0.00914953	-0.539221675	-0.336247321	-0.352120463	-0.33436114	0.017853756	-0.231379385	-0.402765721	-0.223820281	0.064888709	0.111719766	-0.24179738	-0.125550365	-0.348233546	-0.324287227	-0.068560006	0.073586013	-0.142199837
C18orf26	1.129850295	1.06042289	0.794625283	0.926271524	0.8718163	1.027081922	1.171076479	0.929415251	0.912745483	0.995772541	0.942818605	0.875188032	1.100532129	1.184696662	1.083756635	1.271557901	0.909698935	1.035007537	0.689437641	0.659406688	0.854013794	0.842429502	0.804733936	0.754348065	0.7802583	0.722213542	0.813631849	0.990634103	0.848146031	0.858876974	0.848390192	0.878142937	0.631473056	0.730584868	0.708920122	1.113026377	0.943578723	0.71440429	0.513837795	0.726762471	0.994422488	0.997413827	1.034217475	0.88022832	1.103475424	0.942410941	1.063304235	1.128353745	1.081642004
NDUFB11	0.204890611	0.61083994	0.391884503	0.422513608	-0.191756214	0.188227179	0.667406138	0.510624045	0.504602927	0.569209136	0.335330716	0.462907226	0.767831151	0.744622476	0.349653864	0.586902389	0.200102498	0.371829932	0.456645727	0.261428725	0.999145477	1.080861278	1.048327285	1.003527293	0.817765901	0.834545865	0.624642569	0.707817079	0.472545197	0.558327158	0.749775553	0.674960444	0.111077027	0.053813823	-0.019191113	0.270757611	0.256538571	0.112307717	0.260266607	0.43271446	0.181321072	0.366258387	-0.333331172	-0.347013383	0.378370548	0.114491365	0.239991395	0.258951166	0.569209136
CFLAR	2.835107498	2.579549603	3.233563809	3.091896933	3.190667356	3.238397209	2.991975521	2.961765112	2.219365218	2.30920754	3.865179494	3.913630945	3.257604248	3.37264124	3.444983192	3.483134448	3.446041888	3.615869737	4.208699861	4.203319154	3.456297044	3.233563809	2.888004725	3.111647857	3.335304673	3.342423078	2.212197457	2.22361906	2.688332421	2.696618471	3.607719659	3.803169664	3.545212692	3.760737672	3.503320937	3.457377975	3.551843082	3.844775222	3.615869737	3.618966808	3.155083472	2.946111087	2.78030335	2.809734759	3.287947835	3.38887344	3.846381225	4.007635404	2.885343447
RPL22	0.349483783	0.079894276	0.377246097	0.077423445	-0.395501403	-0.032549179	1.101503974	1.121616795	0.371241126	0.286137067	0.386093329	0.315519343	0.036263888	0.275988635	0.717736354	0.528333311	0.137514145	-0.034737047	0.152780462	0.285364015	0.45927887	0.755079011	1.13685567	1.038843689	0.060986998	0.557293065	0.19739008	0.276844464	0.189675035	0.17689218	0.828493302	0.615608184	0.383884841	0.390575274	-0.009203141	0.095543043	0.293717313	0.611033942	0.705576158	0.196304109	-0.314047837	-0.094075331	-0.372375538	-0.222891577	0.006228587	0.065009875	0.266696065	0.136786309	0.531916183
CARD9	1.832875677	1.726101862	2.6814927	2.600765845	1.875583756	1.912429659	2.48250151	2.405213333	1.490804271	1.601872143	2.279219712	2.295366732	2.32323141	2.246494678	2.297737207	2.163418545	2.055263424	1.489895471	1.805412084	1.817964279	2.353241409	2.423097994	2.528743685	1.852584886	2.840318044	2.799680829	1.698207567	1.741227328	1.871373224	1.959706088	2.433635008	2.374015153	1.962593522	2.069001445	2.170455782	2.312783186	2.372887869	1.686640463	2.086743754	2.30001583	1.547488411	1.621858672	1.426468195	1.756382234	2.141321198	2.10004691	1.523980319	1.54297238	1.191440859
KIAA0141	0.701619034	0.664669899	1.482786031	1.642388231	1.016339832	1.159425615	1.522943542	1.532299675	0.674710224	0.67840089	0.739193306	0.846577872	1.33913714	1.449796486	0.810486167	1.192844451	0.818386634	0.753426091	0.210618176	0.231345061	0.93339028	0.937278662	1.174072392	1.095445879	0.959581842	1.138346777	0.411751069	0.419543971	0.478117378	0.523435254	0.627978258	0.711889106	0.768769417	0.664582268	1.204593692	1.275364327	0.904366798	0.731653329	0.830281121	0.939337621	0.570079743	0.391026169	0.756744106	0.661795879	1.289065897	1.21931023	0.783999576	0.836194829	0.323213771
PTDSS1	0.327113652	-0.119974367	0.70774316	0.626033092	0.651796129	0.760901811	0.612144179	0.785128634	0.38967682	0.35348448	0.710667704	0.665609867	0.836807952	0.911419529	0.685573788	0.680953677	0.989351111	1.034547567	0.599056791	0.928006482	1.233844719	1.298590309	1.26923047	1.173599429	1.223775109	1.211733941	0.550177106	0.611146499	0.321312005	0.630287938	1.014986822	1.011709423	0.403439561	0.576005112	0.635552167	0.515715028	1.044021939	1.161857474	0.909013676	0.992329638	0.772365278	0.661386582	0.517251874	0.357630267	0.710555343	0.689450785	0.256691285	0.20804531	0.142639579
AP1GBP1	0.646044583	0.621584259	0.881157517	0.676434043	0.889402384	1.063922247	1.322793311	1.512635756	0.725210891	0.6714422	0.891270103	0.581878327	1.338870437	1.40989625	1.114638197	1.025138552	1.192302439	1.288905873	1.11910416	1.272303527	1.488326339	1.445505855	1.537398895	1.551885415	0.850380964	0.928858643	0.751249717	0.813380199	0.681395927	0.747373254	1.365536354	1.136453614	1.013038128	0.827185328	0.66146268	0.887762117	1.09077286	1.253919174	1.218926778	0.844394749	0.967294338	1.009853639	0.619896523	0.687201996	1.22173555	1.132504328	1.040972875	1.166350188	0.632661543
HLA-DPA1	2.246995157	1.765134564	2.504950976	2.605872833	2.093624505	2.269937582	2.975864392	3.29276957	2.608739152	2.481823386	3.067293639	2.785242708	2.459357207	2.331329607	3.094214411	2.975130528	2.423600965	2.798553818	3.558478723	3.319204049	3.048755564	3.095154875	3.957286531	4.056858704	3.255446897	3.026983015	2.660135259	2.556724877	2.067534204	2.549367727	3.56196938	3.653933458	2.69462408	2.924553004	2.365692114	2.573194048	3.025997274	3.427806651	3.349795888	3.524725622	2.638401469	2.232848628	1.910464841	2.038944341	2.595242567	2.459035959	2.161250885	2.112910994	2.731848407
CHPT1	1.491378721	1.444544907	0.864850001	0.945610106	1.30582946	1.336714733	0.840265026	1.073888649	0.436851639	0.672575328	1.387117876	1.378508175	0.992722873	1.375297883	0.669741944	0.615596848	1.262476218	1.146081245	1.000223712	1.047024796	0.949555494	1.134374883	1.110081592	1.041466285	1.019675144	0.857860238	0.272399379	0.254889919	1.237561631	1.269679162	0.626762238	0.558182256	1.039184947	0.947386277	1.38439516	1.471647928	1.164873045	0.950414438	1.091980358	1.232786306	1.476091038	1.367539841	1.434098487	1.353356329	1.064564322	1.14151999	1.459517354	1.468469727	1.458743611
XPNPEP1	1.157452941	1.117332721	1.233653623	1.087348371	1.184710674	1.233741572	1.411873893	1.341855659	1.258567471	1.341936137	0.9271358	1.042124048	1.144755054	1.044966522	0.925034183	0.919602837	1.14417111	0.934440657	0.751010346	0.720964015	1.174936011	1.242390534	1.30968294	1.292625199	1.176738148	1.10270975	1.257390134	1.175884953	1.058331678	1.12682301	0.90174612	1.055454931	0.774385034	0.705145428	0.978992307	0.989998799	1.080152806	0.838721912	0.869104339	0.990076974	1.086799896	1.021004698	1.160121212	1.038632022	0.930014903	0.972931809	0.976958963	0.892437859	1.063560469
PIM2	1.324676478	1.356486567	1.286311486	1.424737279	1.729310651	1.728793724	2.237667734	2.181825273	1.697029459	1.80813598	1.752981091	1.81063338	2.009233252	1.97138527	2.054119935	2.012073188	1.840922653	1.975726293	1.883168346	1.895017634	2.047823411	2.147802553	2.366236615	2.259150265	1.326455507	1.361783781	1.771674379	1.843007743	1.38151417	1.406499819	2.179727014	2.01532342	2.189590169	1.827079158	1.960283903	2.034317875	1.941339934	2.101587591	2.19066989	2.012321413	2.012321413	1.63229714	1.682789613	1.628207605	2.222916411	2.184327334	2.123208636	2.245509354	1.309364028
SCARF1	0.713730249	0.805166752	1.678403044	1.751480355	1.642134824	1.65654622	1.498831606	1.436815773	1.485470401	1.134832157	1.412556976	1.578702483	0.713730249	1.456123076	2.109539237	2.164319332	1.914430714	2.099482416	1.989714892	2.125190693	1.573266729	1.557256382	0.713730249	1.686533173	1.981455904	0.713730249	1.435007978	1.632720851	1.169239604	1.174170384	2.170049184	0.713730249	0.713730249	0.713730249	0.713730249	0.713730249	0.713730249	0.713730249	1.176528566	0.713730249	1.192700006	1.130603222	1.096782781	1.145651349	2.06174652	2.358596828	1.724049501	1.914872989	0.889797294
POLB	0.47095734	0.367392511	1.119243596	1.16690682	0.812025532	0.761596639	1.449905256	1.173859557	0.578521101	0.54659713	0.397600917	0.585611313	0.247153759	0.41089774	0.129444229	0.35576541	0.732920774	0.754950505	0.362011204	0.56936851	0.496405161	0.482799765	1.247773561	1.148851774	1.000881199	0.868514781	0.525212521	0.433945355	0.386737675	0.326770613	0.176955483	0.427121623	0.322511305	0.142090106	0.901033658	0.958409891	0.84236831	0.288464333	0.24472763	0.82573913	0.096559171	0.108285974	0.111078865	-0.115416647	1.433272817	1.476640148	1.169836305	1.108634316	0.123691541
GALT	0.745244704	0.738966643	0.801982764	0.851560758	0.827183038	0.698327389	0.740728037	0.663281872	0.897610573	0.831886297	0.397319029	0.644416755	1.080800889	1.044700178	0.745000624	0.619300083	0.79079852	0.729422937	0.488284899	0.643942297	1.310395586	1.224007056	1.022097374	0.981074518	0.880335757	0.912888896	0.87429851	0.864372393	0.87064874	0.837013581	0.923585551	0.900579711	0.409795697	0.580343128	0.460314637	0.472461989	0.639116549	0.815110503	0.86270556	0.705340744	0.61545335	0.633480494	0.466301109	0.395296977	0.820469405	0.702572978	0.598786735	0.674227581	0.524243335
FOXO1	1.471854076	1.477411078	1.656037598	1.600633267	1.647153588	1.652403422	2.008829385	2.029860295	1.542280466	1.423046123	1.623478935	1.572911314	1.821045456	1.890630535	2.031461601	2.093883096	1.930997678	1.987444074	1.81237326	1.729504883	1.966971006	1.748438088	2.272184213	2.010577332	1.719575161	1.758101477	1.437862612	1.320853261	1.285133858	1.260530231	2.245952012	2.209576949	2.065292327	2.130400746	1.870285212	1.811762808	1.924077016	2.097422298	2.344568118	2.088803287	1.783006657	1.663380494	1.495532866	1.478861566	1.889874625	1.758923573	1.663183707	1.561791992	1.427871288
PDLIM2	1.346186844	1.288538028	1.859951702	1.866837634	1.428576178	1.825300722	1.626130867	1.5643714	1.173036571	1.234554917	1.786449936	1.702353175	1.302851672	1.657893393	1.408524605	1.375800696	1.287849258	1.351510404	1.594448338	1.555765435	1.840860867	1.776931319	1.814637347	1.461989606	2.132382043	1.675150394	1.03537999	1.076296476	1.509408532	1.558678314	1.518809326	1.503330788	1.122681305	1.227327747	1.236540698	1.563990566	1.406619022	1.443816895	1.226923009	1.28682506	1.18946227	1.218763792	1.08191226	1.073984586	1.681994911	1.657127216	1.657127216	1.622145622	0.937967962
SPON2	0.66611177	0.72884035	0.974673448	0.899733606	0.651295452	0.58117456	1.154621382	0.98610169	0.390994302	0.356445143	0.891192045	0.730240014	1.257516443	1.21549268	0.063359681	0.131646605	0.219184513	0.187853752	0.333919603	0.479583093	0.863513785	1.135381919	0.598631291	0.560291898	0.710556516	0.522477688	0.196375251	0.098567755	0.357424521	0.50357936	-0.145782734	0.048113136	1.462122548	1.442157087	1.038544751	1.296275076	0.634485383	1.177954383	1.22926351	0.7467106	0.418244583	0.308915125	0.842228946	0.821379475	1.925848242	1.978316456	1.046019389	0.885951255	0.657795183
RPS5	0.864274533	0.837554826	0.820832596	0.81520893	0.621437176	0.551909054	1.067583217	1.362197257	1.167971894	1.159340694	0.803705418	1.08930066	1.027498623	1.18081761	1.189944938	1.398240955	1.232947852	1.095006904	1.101677073	1.143215904	1.924315647	1.87121223	2.157302937	2.064918552	1.465485887	1.481242305	1.260094225	1.10509956	0.977172601	1.224587582	1.635891708	1.950255629	1.015463782	1.264726908	0.98382251	0.905064772	1.44129997	1.774862023	1.986322228	1.497925702	1.137547851	1.255070593	0.572328985	0.675148746	1.132805749	1.574708155	0.76152409	0.480970956	0.64941102
DNAL4	0.785863458	0.71804045	1.133881247	1.215796645	1.198510604	1.061989961	1.466894415	1.228669165	1.023527354	0.969093635	0.783194833	0.743840845	0.861043874	0.87593996	0.793488715	0.838494145	0.993481854	0.847716164	0.447106801	0.510767043	0.729661303	0.920444626	1.171662625	1.063864308	0.866049032	0.808928084	0.814723057	0.750732043	0.679970025	0.676070919	0.729883388	0.771559229	0.923517913	0.840942485	0.907979699	1.082522481	0.801223142	0.71804045	0.683330828	0.735589259	0.675965765	0.908394762	0.633842792	0.726757583	1.277617131	1.262972725	0.877680451	1.081579419	0.754146264
NOSIP	2.186243357	2.021898658	2.301968123	2.246420367	1.507542389	1.688296435	2.591706925	2.498434738	2.084772099	2.181400318	2.22667971	2.134508134	2.677323639	2.755626448	2.689873582	2.611712228	1.394004902	1.492214852	2.100906984	2.094341318	2.506536505	2.474088919	2.442736928	2.433113818	2.090456918	2.272941277	1.803827372	1.973329272	1.573031057	1.601437462	2.517889023	2.419605165	2.332369151	2.398324618	2.086775283	2.033435799	1.799413682	2.299037457	2.186095544	1.837936778	1.524161357	1.59733065	1.736019796	1.740971745	2.437405254	2.589194384	2.122661954	2.141015343	1.769914942
CALML4	1.219954721	1.273096853	1.607079428	1.638826553	1.337767312	1.459777213	1.420076028	1.417828925	1.127080858	1.270408329	1.514742968	1.415954314	1.255388891	1.465750584	1.470736271	1.563570456	1.631406269	1.362113207	1.297312874	1.337595412	1.146565067	1.147979084	1.353792631	1.379418349	1.398205465	1.41413599	1.184642949	1.117629184	1.141040643	1.081242536	1.265178912	1.463470401	1.348107126	1.434038903	1.400866959	1.340440916	1.270466456	1.463549558	1.375294643	1.314069944	1.010856344	1.042277306	1.169469687	1.203559316	1.3164092	1.379611514	1.122450236	1.270527301	1.46383783
IL10	1.573547275	1.448525995	1.346785728	1.285039356	1.480332443	1.467732304	1.373364219	1.30957958	1.394303252	1.369592578	1.514083565	1.431362108	1.469090731	1.63278585	1.432278617	1.394090117	1.261738472	1.252660012	1.645327806	1.463821357	1.49523675	1.426526691	1.189566145	1.319217459	1.495364448	1.254769462	1.48128229	1.422181645	1.512589863	1.516437154	1.257281901	1.237293282	1.44301618	1.39953968	1.455999178	1.549732046	1.404009353	1.121001017	1.202744662	1.222094908	1.467179453	1.420187658	1.490558314	1.381165117	1.429010548	1.327299314	1.480810287	1.519492321	1.64772287
LOC552889	0.595349804	0.518556984	0.517239551	0.56996481	0.433129307	0.54997789	0.743406544	0.734178687	0.344369733	0.45871974	0.45871974	0.421619139	0.372427869	0.257263946	0.887376439	0.891037576	0.480509613	0.618129522	0.485067658	0.59637628	0.645374022	0.709192643	1.007972554	0.999030558	0.855853441	0.745382451	0.506421559	0.525511146	0.624142901	0.714605142	1.072622214	1.115328743	0.57982339	0.392710604	0.423379654	0.330573493	0.615942034	0.680224374	0.789583587	0.575726958	0.595243438	0.620767769	0.505428384	0.552783269	0.621674161	0.352704785	0.429186061	0.545326325	0.467184401
PRELID1	1.38052335	1.329342537	1.523245712	1.517303436	1.283727393	1.433404759	1.498260198	1.435588097	1.279008667	1.389399969	1.429557618	1.251417831	1.634166525	1.595932242	1.53514634	1.371592593	1.288470507	1.436472428	1.532349129	1.431351602	1.611557887	1.570544084	1.577256179	1.639420887	1.571266913	1.486839183	0.991911101	1.078826548	1.300397885	1.27729082	1.524733958	1.394907727	1.73142165	1.615775419	1.559666835	1.664893145	1.482802667	1.722608464	1.697516774	1.45968894	1.300847571	1.351299216	1.429732495	1.470016247	1.329729767	1.321424857	1.42998436	1.36699301	1.216638991
RPL27	0.935647436	1.111830465	1.337978741	1.504670447	0.618607364	0.689114601	1.640465166	1.792421968	0.929575203	0.810627939	1.289618602	1.117378717	1.534953014	1.579446868	0.045434106	0.902642286	0.681533889	0.696685268	0.985984217	1.602905491	1.335183153	1.316258822	1.52629308	1.597836653	1.066856542	0.87481514	0.934442127	0.893230432	0.727591465	0.871772934	0.942006553	1.316031043	1.476559037	1.956435659	1.552618304	1.596712944	1.303226536	1.538032116	1.712925694	1.186862702	0.388098243	0.259493858	0.303486474	0.346797739	1.743333581	1.715132228	1.131588318	1.052262011	0.61994684
RFX1	1.136794539	1.054215379	1.687523879	1.66645354	1.694683278	1.667294751	1.560318902	1.440790434	1.032148711	1.070071124	1.395871211	1.250120818	1.691873778	1.81890942	1.444661462	1.595322029	1.749506458	1.574932671	1.160146951	1.308638317	1.777860705	1.863712111	1.649538622	1.664612404	1.687523879	1.42798973	0.998268413	1.067393398	1.007846447	0.975218254	1.228978787	1.376996154	1.293807109	1.332325167	1.583095074	1.461801293	1.661366215	1.567252522	1.450849506	1.672585399	1.359553463	1.371034237	1.150540392	1.164055002	1.711941374	1.709136816	1.68197498	1.492668768	0.822214443
PQLC3	1.561702195	1.473470531	2.061171407	2.112277693	1.703071301	1.460299796	2.076831005	2.071237035	1.130955488	1.063212729	1.525110227	1.541531999	1.370678208	1.291164507	1.697585354	1.692132694	1.600189863	1.670935649	1.721022557	1.540386451	1.150855985	1.147977327	2.297341562	2.322368406	2.117435802	2.00560822	1.070813921	1.038393767	1.342523939	1.33783915	1.675054349	1.777406796	1.909618601	1.700622565	1.939557361	1.965042048	1.769347313	1.839266148	1.947582274	1.767532899	1.373552128	1.429089879	1.452417959	1.388535953	1.546877893	1.612458034	0.946576364	1.090813917	1.456637055
CYB561D2	1.4125526	1.272109415	1.958514497	1.933813222	1.620278562	1.611726979	1.870362992	1.924829026	1.204506769	1.137421411	1.572800301	1.487724729	1.849760644	1.651261091	1.728134311	1.78539448	1.86158813	2.030931298	1.898388014	2.008484322	1.882123494	1.7997616	2.059277581	2.037976771	2.212927184	2.034832273	1.388855099	1.195936947	1.39592793	1.258828325	1.733164957	1.745317056	1.69800196	1.645668812	1.317753926	1.542476159	1.594785358	1.942129994	1.844891037	1.717966531	1.497430493	1.387829734	1.192287768	1.080200712	1.784544302	1.785690324	1.225692587	1.318474144	1.171529697
HSPB6	1.003764283	0.851819115	0.628668782	0.766491849	0.793106394	1.006639822	0.83583992	0.638847019	0.939116744	0.794094592	0.826097	0.775753957	0.878375879	0.933118309	0.996376736	0.64296772	0.774666771	0.600520954	1.019060058	0.951822798	0.67977811	0.713444078	0.497490594	0.46977255	0.676498272	0.550252841	0.724503491	0.738154757	0.723107437	0.775254916	0.574438305	0.389219779	0.968917025	1.039152912	0.825266794	0.725901267	0.707379017	0.653019705	0.710788764	0.625498064	0.810688047	0.908852834	0.958966603	0.917071086	0.693379455	0.699895359	0.982410332	0.958369523	0.809300657
ROCK1	1.272768381	1.277360561	1.064993828	1.06335837	1.220896757	1.193697027	1.137195021	0.991317113	1.216147797	1.287538493	1.25036147	1.389120054	0.906854098	0.842669351	1.325101613	1.334707892	1.231244916	1.344502855	1.118264817	1.174114249	0.736252699	0.630474928	1.062950463	1.047179788	0.848582953	0.972867224	1.272653574	1.22516853	1.21092842	1.218847696	1.383574192	1.423260695	1.409996668	1.348659015	1.21145996	1.153175618	1.200271588	1.371752793	1.268049188	1.154427282	1.370733869	1.300262819	1.202773502	1.399091492	1.075836689	1.062461923	1.221198213	1.044302722	1.335011431
CD33	2.150843915	2.257252986	3.462912281	3.459572065	3.052318078	2.974647895	2.903081447	3.063696183	2.180581075	2.342676101	2.670545789	2.584112424	2.585905735	2.417012848	2.26581035	2.327857454	2.925307612	3.265722355	2.845662944	1.097691426	2.889998074	3.069917005	2.994175575	2.930410432	3.385706993	3.564159768	2.280024512	2.167799092	2.243165365	2.655024759	2.504067004	2.476228918	2.603756413	2.436052767	2.789218815	3.086151579	3.00728595	2.741046516	2.797207411	1.097691426	2.574825112	2.798068605	2.661481705	2.456228497	2.623127825	2.551934236	2.318097923	2.177275	1.714948805
ZNF689	0.898646854	0.802052723	1.365686807	1.266765861	1.463477011	1.432252754	0.941309475	0.93231337	1.006866323	0.889978487	0.562968442	0.455622663	0.897902891	0.838538276	0.942251982	1.480099413	0.937655092	0.761883053	0.151735721	-0.0537788	0.587038221	0.498795846	0.382252549	0.311456028	0.811158989	0.619218907	0.486949044	0.344072244	0.496428453	0.530885131	0.60394676	0.480039344	0.912417793	1.174649054	1.118460437	0.897002999	0.424942689	0.773778903	0.96798111	0.578270872	0.521250322	0.447542132	0.598739948	0.537743568	1.179484106	1.276660716	0.790355767	0.701915495	0.815119998
MRPL38	0.3728773	0.298581869	0.484843537	0.518800918	0.147771372	0.177193516	0.297752393	0.329029872	0.562469532	0.274846019	0.351409656	0.221673197	0.650586556	0.804461852	0.425725581	0.343493756	0.478028074	0.309121721	0.61883284	0.328599415	1.029119753	0.936964392	0.635330401	0.636490073	0.910881823	0.696336527	0.797551601	0.731225366	0.428574159	0.517511236	0.637335246	0.662048048	0.10516335	-0.072159417	0.205977848	0.074433198	0.610786393	0.33631515	0.289036538	0.565651158	0.437821243	0.579292105	0.284177248	0.312435725	0.578399428	0.519688094	-0.070996691	0.036785474	0.080159195
PHF5A	0.575089743	0.613979843	1.062433111	0.877965396	0.673554259	0.686042225	0.863578269	0.720494572	0.438284865	0.536472437	0.743598798	0.678028746	0.642231423	0.448927358	0.512992879	0.70747378	0.789884204	0.660939568	1.002271853	0.77739513	0.853918407	0.804632729	0.663560961	0.678028746	0.972734556	1.026592619	0.47221425	0.580300745	0.786896474	0.804829107	0.56010392	0.498289456	1.212090455	1.24875078	0.81990866	0.940560747	0.898804606	1.025639123	1.140293323	0.993289858	0.37628608	0.437367418	0.244430917	0.384390835	0.922337802	1.020333539	0.805838816	0.632060541	0.479238267
NUP210	0.485189608	0.536705022	0.606425458	0.496107417	0.58083342	0.512479252	0.746067092	0.911161183	0.556596511	0.664075261	0.092432122	0.038780623	1.19993649	1.018055304	0.615734248	0.841817061	0.274275636	0.315546519	-0.409201649	-0.362286554	0.761614953	0.788888745	0.570112072	0.486120856	0.26181273	0.094772004	0.23945714	0.254448229	0.278056248	0.212915541	0.529821436	0.512122011	0.369520115	0.34583841	-0.034112858	-0.136073683	-0.133516374	0.203735713	0.327665348	-0.051641413	0.040929733	0.304781623	0.213422682	0.301063341	0.605276014	0.582751626	0.285914288	0.415443077	0.54138549
ATP5G2	0.647666426	0.479260318	0.79339457	0.905286692	0.754574747	0.635675479	0.685604563	0.913705355	0.622837519	0.330140488	0.754016601	0.584720424	0.678964302	0.693997486	0.903170597	0.85249733	0.940629846	0.83539308	1.133004316	1.167070268	1.365617468	1.360772485	1.393506081	1.065958856	1.756539849	1.615869291	0.893438604	0.787732665	0.849843409	1.014178132	1.547973077	1.508395396	0.345909811	0.551714142	0.422979502	0.381173196	1.080111591	1.17893369	1.080131185	1.199920856	0.890173796	0.737072744	0.356132168	0.146520943	0.976373519	0.776253566	0.462008972	0.469269543	0.315703781
MGST3	0.6383388	0.567041432	0.969804363	0.843522811	0.566440053	0.505777341	0.741340736	0.647882768	0.750796269	0.606187347	0.924613061	0.840690965	0.510432343	0.62039724	0.354810405	0.439366421	0.639120481	0.578038983	1.051919035	0.91461233	0.852937841	0.878566649	0.946478102	0.975124802	1.042569258	0.84122209	0.842432542	0.863652173	0.871304271	0.969898981	0.873432521	0.823948793	0.545966579	0.491957144	0.585011365	0.622954966	1.027207133	0.836357376	0.949746255	1.0233378	0.882546036	0.856763247	0.649411926	0.590904432	0.595047125	0.580370912	0.157504582	0.263609848	0.3906929
ABLIM1	0.403308367	0.569703038	-0.281481557	-0.146445656	0.233906245	0.048252892	0.802180926	0.794832578	0.836287955	0.830122681	0.295897247	0.401632834	1.097252428	1.284325702	1.141905722	1.232109785	0.196517365	0.378671351	0.302049285	0.222344766	1.056571545	1.218601516	0.937483259	0.80319648	0.227464184	0.316972732	0.89985474	0.835776314	0.600469413	0.579722478	1.295680231	1.488126649	1.059793276	1.01090272	0.703877094	0.588166707	0.965500904	0.986021658	1.077065251	0.83618208	1.004460088	0.84224518	0.747558472	0.685779538	0.760832344	0.905629256	0.069456289	0.329820135	0.722741375
BAG5	0.751245826	0.88778158	0.916113889	0.90905165	0.860288366	0.936344119	1.156207333	1.030739307	0.966846311	1.039663532	0.770950572	0.811243997	0.710097084	0.974174324	1.028102064	0.957038098	1.066618252	1.234454369	1.208718053	1.220845878	1.225566245	1.194734444	1.221441022	1.236182286	1.078461977	1.094953291	1.038350214	0.969806254	0.920558898	0.885509339	0.892221168	0.887761648	1.210466676	1.24781206	1.131480083	1.189586153	1.165247228	1.322436632	1.19758148	1.123707879	1.173933893	1.205966673	0.983782183	0.951598231	1.139224896	1.154422351	0.737476356	0.636778069	1.028283245
MGC3196	0.314748876	0.579697834	0.410201521	0.122410033	-0.031022433	0.167000751	0.181763425	0.334403555	0.626436605	0.792107483	0.127660436	0.44057142	0.327980533	0.490144672	0.577991352	0.540442164	0.238101747	0.44057142	0.380027236	0.400436484	0.590123247	0.574925204	0.325647978	0.535306159	0.602245437	0.473904304	0.746801385	0.726297962	0.481916544	0.556911972	0.499399591	0.402072845	-0.030329648	0.408371186	0.405177396	0.054532554	0.458150586	0.349155418	0.323464434	0.405858279	0.358276052	0.340189988	0.356516616	0.350355455	0.2097376	0.315557086	0.265014522	0.256317746	0.252387451
PNKD	0.861670886	0.810453525	0.873393835	0.825801105	0.739035249	0.873210282	1.014287394	0.930877011	0.758816697	0.660954133	0.844474512	0.867637082	1.012899548	1.203284606	1.222189996	1.134330477	0.862467349	0.837676698	0.670210209	0.714221169	0.966833594	1.210477784	1.008268256	0.913023803	0.989588333	1.009069373	0.742786584	0.712435591	0.829153229	0.869800861	1.048328245	0.982937959	1.072052735	1.026209222	0.724266868	0.739430422	0.892956325	1.115190595	0.944426762	0.889324247	0.801175897	0.736775226	0.716544682	0.596114962	0.808119989	0.742242251	0.780405541	0.757399721	0.64218823
NT5C	0.831886908	0.901456711	1.338266949	1.15334497	0.965641487	1.047663409	1.391764926	1.254933295	0.894006911	0.891112041	1.355779714	1.346982036	1.499303785	1.194435214	1.018222497	0.750136357	0.468999551	0.452268582	0.967856403	0.969850882	0.969187564	0.817901125	1.062481582	0.820276154	0.639914206	0.507701368	0.649684031	0.522426299	0.543174317	0.476007544	0.571528926	0.624499949	0.903165862	0.907221707	1.126028896	1.003345654	0.64001192	0.594914952	0.856625962	0.715610179	0.230984884	0.224072889	0.649265426	0.537910351	1.452468087	1.569391504	0.791264972	0.965791215	0.569563628
EIF2B2	0.457266755	0.459270652	0.552100885	0.44782816	0.450211625	0.57228258	0.559762524	0.682672048	0.552501382	0.726945625	0.297753025	0.363475167	0.620147261	0.631798476	0.300082378	0.320480259	0.597960138	0.742874238	0.377824613	0.562429236	0.683673373	0.942408655	0.690044021	0.796734535	0.731686022	0.78348159	0.753777631	0.821438404	0.58843457	0.49975212	0.483407157	0.639895206	0.543946935	0.498687443	0.447419959	0.519830031	0.834745872	0.5813972	0.672489779	0.715732769	0.723864992	0.679536221	0.619143049	0.670843111	0.490447736	0.526351736	0.504955583	0.28519331	0.264318924
DGKZ	1.242228993	0.984000154	1.731811079	1.74397843	1.465379574	1.362225338	1.710705187	1.737250561	1.064906407	1.093587861	1.426209976	1.475747826	1.832410556	1.905555846	1.682946834	1.608711422	1.448761486	1.446033551	1.491379208	1.357892226	2.037648214	2.004701353	1.824949995	1.822371742	1.757712467	1.884219535	1.075697421	1.016952384	1.043318879	1.094342103	1.720031894	1.822371742	1.402876788	1.45398047	1.416291936	1.323501048	1.441445903	1.618794623	1.483955313	1.52704335	1.248856432	1.134411484	0.960100558	0.95850089	1.572355275	1.545025264	1.446602522	1.371249062	0.828369963
RBM6	1.098622176	1.07031277	1.730621183	1.286270971	0.808079949	1.000838149	1.612939666	1.567573821	1.124958053	0.992969605	1.352290254	1.102462178	2.11598416	1.819530723	0.773906911	0.798004332	0.886363766	0.937607666	1.093271129	1.488208202	1.566329221	1.792466939	1.457472312	1.442250655	1.247723575	1.498354436	1.055980352	0.992437398	1.008169032	1.140796572	1.046366879	1.053496522	0.947740135	1.299341656	1.187009056	1.33863426	1.157378211	1.063188667	1.049511433	0.870153965	0.831198124	0.858794412	0.713958789	0.683837818	1.158237677	1.229807542	1.415025011	1.444032065	0.992697535
FAIM3	2.550635202	2.440392555	1.82735969	1.760974235	2.055354002	1.798683008	2.929792316	2.951760582	2.101338273	1.9305789	2.451828551	2.394632648	2.885251224	3.005733892	3.305736924	3.282121232	1.885195494	2.140610819	2.78743142	2.715678689	2.882900117	2.87440971	3.063698624	3.066811315	1.790139298	1.839250181	1.876399869	1.862603213	2.146461893	2.348594891	3.390225181	3.409454112	3.180940302	3.14177791	2.363598072	2.34725095	2.38574042	3.275614704	3.154446128	2.325013539	2.137906301	2.213916033	2.044916519	1.878768105	2.47598766	2.582390709	2.081071026	1.94497413	2.204832421
C6orf136	0.183867991	0.271158584	0.362084268	0.460413405	0.510890547	0.393902867	0.687176968	0.913240983	0.275210567	0.161527124	0.143209136	0.210469616	0.397019926	0.450843533	0.283515409	0.337883956	0.215000168	0.200282109	-0.123567923	-0.095728549	0.422686144	0.569133224	0.696699607	0.664193401	0.245328278	0.159948068	0.24038913	0.096453607	0.255140902	0.13336236	0.243623746	0.32447149	0.477849584	0.39037054	0.293886089	0.326335984	0.143209136	0.233157842	0.430295651	0.255140902	0.008813372	-0.003173907	0.110477913	0.161102216	0.477957747	0.297713766	0.306467895	0.255328344	0.057760897
CD74	4.172312428	4.212715077	3.753526016	4.128227066	3.594454278	3.634807409	4.190175091	3.695823669	3.961134334	4.212715077	3.94181428	4.228792221	3.964012351	3.841215232	3.869979893	3.952639301	4.045054095	4.182977176	4.162208348	4.599515288	4.128227066	3.94181428	4.113735302	4.228792221	4.351975947	4.39465562	4.481123086	4.566395688	4.414935013	4.262149645	4.373061875	4.297463661	3.714285488	3.903768158	3.991682676	3.885846327	4.220740666	4.190175091	4.057970131	4.03926819	4.443923136	4.342454938	3.997866104	3.935723914	3.404934842	3.610691809	3.229680261	3.441402248	4.39465562
ZMYM6	0.853020022	0.939470096	1.005466532	1.234755818	0.978420514	1.006029825	1.197872557	1.131917695	0.883344907	1.001506472	1.032167159	1.044693493	1.303415455	1.308301151	1.168665221	1.110015638	0.955007156	0.875539087	1.073156018	1.10048143	1.173309589	1.081785085	1.196220965	1.215315206	0.977553865	0.940661032	0.961514807	0.950055412	0.963116637	0.911023717	1.05088862	0.993052349	1.081225367	1.172977839	0.833885707	0.850656174	0.845638639	1.066425161	1.01518557	0.937284388	0.742448114	0.792596285	0.801134601	0.808928098	1.154329971	1.070761865	0.867410175	0.926352388	0.889388006
RPS13	0.19194657	-0.192165217	0.955494244	1.146699345	0.642556147	0.254936655	2.176030248	2.129307893	0.401697638	0.231481287	0.91662371	0.616298053	1.437136124	1.465632622	1.119451953	1.703247939	0.541836397	1.296965883	0.992909838	0.410732489	1.491222539	1.321045605	1.984813823	2.119612047	0.868162573	0.57803524	0.667353771	0.479441228	0.028041622	0.337914626	1.05050821	1.075171629	1.868284734	2.012969716	1.474705536	1.435823013	1.427260602	1.886783349	1.775162067	1.515449146	0.155890469	-0.280792869	-0.449248972	-0.40752798	1.726184807	1.294734076	0.908945911	0.876549555	-0.283121077
FKBP8	1.674104433	1.787976106	1.450875835	1.521597074	1.993656656	1.795264561	1.625490586	1.621752104	1.534884895	1.6679123	2.135471891	1.807074688	1.645263439	1.709435099	2.011797919	2.031529674	1.829056675	1.045984324	1.045984324	1.857974597	1.706511622	1.786901901	1.696568341	1.730971109	1.704799897	1.74925615	1.859788552	1.844861078	2.00771167	2.042070792	2.065854277	2.29918125	1.045984324	1.79910036	1.500431823	1.51233008	1.63618753	2.019266363	1.831047594	1.683462905	2.090677202	1.868492513	1.624995086	1.650373152	1.554387538	1.677151718	2.029916551	1.88225265	1.90060357
ARF5	1.793936286	1.625977236	2.265037234	2.349879098	2.060109343	2.009282315	1.991273305	2.080728863	1.589895107	1.552999853	1.869913744	1.907131984	2.084437915	2.170115338	1.880215957	2.10176637	1.936199482	1.952142195	1.872048404	1.732476371	1.824811228	1.984836889	2.007566081	1.826989984	1.977094845	2.323113596	1.317932584	1.314596121	1.400124461	1.400747958	1.623944775	2.000698326	1.955486089	2.00298245	2.079157929	2.16987201	1.886943222	1.873041678	1.888865961	2.071059435	1.661315766	1.470814154	1.678995064	1.614526637	2.291317573	2.227951025	2.096008022	1.916963465	1.529510513
RABL4	1.080707236	1.033791317	1.575317859	1.441907081	1.079285873	1.210642269	1.710256361	1.655934665	1.036445795	1.014173283	1.446392079	1.391282946	1.743725805	1.800200549	1.638436493	1.372952569	1.000657453	0.759974327	1.117542799	1.403205113	1.330123847	1.56581598	1.405904982	1.34395257	1.104978124	1.265939765	0.801604044	0.86052675	0.919028886	0.936656213	1.349125351	1.089436161	1.224585738	1.299637154	1.285421797	1.257800986	0.921387003	0.909003729	0.881245065	0.838225939	0.49656396	0.590509085	1.097215725	0.889565755	1.315915863	1.342005576	0.891581099	0.946713471	0.901897235
MTMR11	1.750208885	1.592169654	2.231756207	2.198186128	2.198186128	2.270121024	1.980260911	1.972417083	1.528830394	1.462383507	1.556267272	1.527026969	2.13240948	2.112559712	2.045982693	2.00919542	1.954426048	2.168155991	1.381135604	1.632209795	1.84448679	1.79374471	1.764120364	1.805776777	2.164568175	2.008167647	1.179480696	1.264898095	1.151310364	1.401053234	1.859007292	1.879699109	1.685918688	1.71925527	1.911788749	1.843367999	1.721700884	1.487735103	1.383215333	1.755625494	1.225637323	1.378071656	1.460156288	1.604112307	1.626318994	1.639522231	1.719004219	1.639186536	1.600884481
FNBP4	0.258481852	0.423932739	0.343721264	0.395242302	0.348119454	0.255047793	0.950404145	0.95407331	0.510776268	0.436070966	0.522406185	0.315960696	0.783678144	0.668950871	0.638369662	0.591755438	0.645125237	0.593856685	0.363437539	0.455091537	0.980790561	1.230918473	1.270217466	1.322484908	0.729119196	0.837235147	0.558444436	0.57838209	0.702570446	0.600201106	0.990936165	0.919775262	0.488094212	0.592674478	0.39010136	0.415236984	0.744204297	0.6217857	0.707201952	0.794145356	0.251151382	0.491715827	0.344630377	0.359509833	0.888991419	0.774828026	0.147615259	0.272691742	0.11710835
TFF3	-0.067812076	0.118094292	0.983068418	-0.202187709	-0.326062849	-0.022903295	0.983068418	-0.249941714	-0.051258346	0.983068418	0.139849732	0.597624358	0.646927846	0.891228208	0.114556626	0.983068418	-0.151619896	0.983068418	0.493355452	0.358718476	0.817809969	0.637374869	-0.230308777	-0.186860397	0.047361988	0.175960935	0.044079128	0.05571282	0.248088012	0.167121678	-0.134315371	-0.229638264	0.348268781	0.389442137	-0.315400518	-0.133973996	0.219305017	0.628956583	0.634910393	0.203768216	0.584194011	0.69326463	0.474246172	0.403606212	0.386570521	0.406389587	0.321123876	-0.023297561	0.983068418
RPS19	0.370532086	0.208298891	0.423836024	0.483384236	-0.284459542	-0.615282942	0.861104157	1.098200111	0.906092336	0.65648342	0.431419883	0.392405896	1.103978225	1.40700774	0.633662171	0.562324485	0.208298891	1.019748283	1.159558777	0.869082038	1.964769409	1.596022053	2.24278753	2.124118882	1.684556824	1.115866416	1.222066608	0.701733531	0.6987074	0.941784426	1.698751976	1.705871379	0.986693637	1.240002672	0.480239002	0.641169209	0.972571491	2.004854588	2.255682588	1.217527444	0.315772335	0.158270896	-0.028060437	-0.166579951	1.328468521	0.667878786	-0.19408646	-0.145700711	0.205979539
SEL1L2	1.137567064	1.199359175	0.92752426	0.924366198	0.850464138	1.081035155	1.127982292	0.723284376	1.107461232	1.298373156	1.045962374	1.162714433	1.087756507	0.96142936	1.051808596	1.165918412	0.925982379	0.972115623	1.02481919	1.040208246	0.849374935	0.955947653	0.690642405	0.727734417	0.947497543	0.874812186	1.147723806	1.075665886	1.181312292	1.23537904	1.041217862	1.083218027	0.996563719	1.060685938	1.110663059	1.041432178	0.988177785	0.822884213	0.782433442	0.905443941	1.169967757	1.214858143	1.078746465	1.144824344	0.966090164	0.96543255	0.876975454	1.071642772	1.318250195
MRPL2	-0.269326181	-0.108793871	-0.161098527	-0.206897765	-0.169729885	-0.277154813	-0.251928534	-0.061091736	0.026187185	0.148473012	-0.078195726	-0.169729885	-0.330806545	-0.302546843	-0.413927285	-0.44629242	-0.063447283	0.011756181	-0.005723086	0.177722576	0.247268316	0.334071882	-0.059136521	-0.077970153	0.061694284	-0.01543014	0.257298972	0.244062449	0.103011241	0.154391847	0.066803923	-0.105217915	-0.22414822	1.073879797	-0.450637424	-0.460654034	-0.171801689	-0.145225688	-0.43209588	-0.065689713	-0.054616925	0.051312014	-0.511770092	-0.403286358	-0.117447787	-0.277154813	-0.254694657	-0.137986522	-0.062050919
WARS	1.110060486	1.105039494	1.534744876	1.606683667	1.368179198	1.347047834	2.245434575	2.199296195	1.425824035	1.219467075	1.300161813	0.961030598	1.267750618	1.279041324	1.022126789	1.129724164	1.527282902	1.648485181	1.236431842	1.187473468	1.596552364	1.50796303	2.377763151	2.507239566	1.964160134	2.016535769	1.468839065	1.416320067	1.026126683	1.381263864	1.422677468	1.408993732	1.186142736	1.143639628	1.612089126	1.778706711	1.62098389	1.375925646	1.51217419	1.589936169	1.525353118	1.107315776	1.344858637	1.127290209	2.189723018	2.173808507	1.440415838	1.519853988	0.730873924
FAM53B	1.728129554	1.703492415	2.111772203	2.345951782	1.451061538	1.423214065	2.10555144	2.212776743	1.266034413	1.333405765	1.983851279	1.8786691	2.125524334	2.080738532	2.136261112	1.860627599	1.703600145	1.956596884	2.210856325	2.389686501	2.297600252	2.250569662	2.189763483	2.194802949	2.377650782	2.52690536	1.322074418	1.414347088	1.951036915	1.873707644	2.159821524	2.288321108	1.845564766	1.866432397	1.596487107	1.669192925	1.778908883	1.768176057	1.981938799	1.836803047	2.132335794	1.968439743	1.663683581	1.664416566	2.062295832	2.041662257	1.901689496	1.764400896	1.392050451
CTSH	2.239239634	1.912460085	2.895956538	2.740615774	2.028039769	2.099608758	2.963511206	2.872942869	1.575233987	1.732880781	2.487714255	2.389339811	2.827703021	2.996706262	2.195041225	2.226186477	2.386767169	2.642068205	3.108059336	3.036008026	3.155807309	3.039782158	3.09085587	3.373101559	3.173319516	3.495077605	1.796817417	1.807557249	2.306014578	2.338465194	2.667881772	2.589479647	2.196725735	2.10990914	2.51553418	2.562572504	2.897581608	2.373601851	2.387532383	2.847367176	2.271730267	2.222445238	1.833807092	2.009908885	1.765183664	1.838698461	1.818326223	1.825331205	1.332503912
LSM10	1.417142594	1.244106255	1.873049063	2.058985648	1.342420745	1.442520627	1.799962785	1.884661708	1.171065391	1.029801057	1.603802536	1.773103654	2.160066471	2.189905602	1.81052212	1.853104327	1.244068828	1.344107238	1.600938462	1.496661744	1.983383134	2.075290425	1.771970063	1.673134994	1.800982393	1.607098763	0.941256812	0.815586895	1.120956458	1.221616468	1.52959822	1.549561751	1.587863888	1.669322522	1.646518006	1.766100795	1.503403528	1.511270793	1.396776404	1.533816721	0.999872773	0.935493912	1.159912357	1.154030532	1.797371234	1.816617977	1.842464223	1.734706956	0.921483576
ATP5A1	0.488783521	0.196249801	0.696520942	0.671711822	0.686439642	0.741590805	0.718672779	0.67611998	0.446021846	0.30523901	0.864099177	0.572811757	0.31594989	0.516848687	0.480527584	0.536307736	0.990469689	0.814909427	0.566395589	0.555599389	0.661142878	0.757462507	1.089863236	0.914791999	1.147631937	1.043479762	0.570426112	0.528844827	0.535712937	0.40667922	0.627969482	0.632479459	0.622923758	1.015937416	0.641838889	0.929886806	1.107054519	0.920564098	1.127050401	1.134032801	0.546913286	0.461111194	0.215050392	0.207086732	0.502313684	0.640588164	0.221532521	0.226976492	-0.367280995
LSMD1	0.861038298	0.931180695	1.252115992	1.291069811	0.8482633	1.047187032	0.990959446	1.086033491	0.863896304	0.821971001	1.265106372	1.10538115	1.645005953	1.675012576	0.888777004	0.8805051	0.915369036	0.798050974	0.95890824	1.002324614	1.355367008	1.179185304	0.954969025	0.940726106	1.083088753	1.044581449	0.739987478	0.663255304	0.709472867	0.821037211	0.865226794	0.90723868	0.828585416	0.979789782	0.943172646	0.980215668	0.91622261	0.884947045	0.903169194	0.988685261	0.290619583	0.409483223	0.307386554	0.443017943	1.155469799	1.105701536	0.849810908	0.78267916	0.231520324
TJAP1	0.614799772	0.409179576	0.645901975	0.490633475	0.633812725	0.637441877	0.522279404	0.811489151	0.561831857	0.451415952	0.616333642	0.396932486	0.973189648	0.980653102	0.809209786	0.877590276	0.657284479	0.754740579	0.644498296	0.8065584	1.045717136	1.118183304	1.041578448	1.118564652	0.94441739	0.922735998	0.660463914	0.702057528	0.564101094	0.706785067	1.145707565	1.028167173	0.493128034	0.667935877	0.359142197	0.420033103	0.616220464	0.851436234	0.901246739	0.686339557	0.579062478	0.60133527	0.395891057	0.382264538	0.76853533	0.66574039	0.700649933	0.738578396	0.498313073
UBE2G2	0.080522611	-0.06525446	-0.303503886	-0.260891244	-0.146628976	-0.134383258	0.307623628	0.073377005	0.260226047	0.014902538	-0.072002748	-0.157500054	-0.033047152	-0.019577089	0.232498356	0.342154785	0.128733067	0.093472782	0.125918896	0.153676334	0.405048101	0.39881993	0.555372986	0.461930808	0.408820426	0.173814684	0.460795811	0.430540955	0.208056335	0.35596133	0.602536118	0.553305077	-0.303756151	-0.223681648	-0.288442404	-0.108471114	0.25946735	0.210298095	0.186619932	0.214136638	0.155803397	0.153676334	-0.028021879	-0.223397295	0.163903678	0.136182029	-0.355254343	-0.379104185	-0.284659282
ETFB	0.097229749	0.143195946	0.151846032	0.075888969	-0.238668013	-0.179942906	0.343932013	0.392569027	0.144416482	0.160915629	0.192961554	0.548245142	0.804973482	0.379762948	0.438073053	0.522826729	-0.163429895	0.318648178	0.427897931	0.499065095	0.755241369	0.734577752	0.468124943	0.493820052	0.336856584	0.607122892	0.277907551	0.396294355	0.273124181	0.384116166	0.412395114	0.468383557	0.229147743	0.330114904	0.175658253	0.017374678	0.346386661	0.412395114	0.336133478	0.32600884	-0.145186669	-0.036546613	-0.17150942	-0.110351592	0.384116166	0.438832836	0.127823513	0.370673496	0.115710574
FBXL15	1.249240054	1.331637822	1.872047312	1.939115413	1.130289348	1.203009721	1.868541534	1.917320318	1.258449503	1.293502916	1.763627241	1.643884746	1.929827472	1.904140818	1.835942515	1.852899925	1.14904412	1.310930809	1.803120709	1.783617588	1.899122979	1.917757899	1.97333158	1.802839527	1.871870787	1.713097815	1.04632283	1.06700175	1.038457948	1.180660379	1.862458943	1.745431998	1.491682915	1.514966137	1.294859946	1.360288797	1.490722418	1.641806699	1.484200418	1.385121883	1.138271083	1.111128559	1.1584936	0.954331745	1.697301132	1.732644375	1.575938758	1.31392838	1.123735842
NFRKB	1.026107549	0.928120542	0.70464486	0.759900964	0.980901311	0.866715416	0.610907458	0.846841151	0.933331797	1.097370247	0.768662166	0.934663043	0.699022611	0.964161887	0.65799483	0.935813625	0.765768542	0.850937257	0.987039327	1.123786775	0.826430139	0.691987687	0.863800717	0.906324037	0.823810648	1.028868587	0.982205033	0.928616933	1.026779102	1.094908341	0.931670277	0.996661501	0.336166878	0.450712857	0.639770601	0.933869312	0.870476539	0.853327409	0.793716356	0.751593237	1.196919189	0.944074989	0.646324859	0.734803569	0.951130603	0.890942437	1.117360086	0.880481492	1.031850125
LOC730754	1.135663236	1.253125001	1.368593987	1.482629932	0.856286619	0.912763962	1.229647611	1.469000712	1.477794457	1.337591351	1.049669275	1.196652197	1.272008998	1.386154829	1.036281599	1.17920294	1.004951255	0.887274796	1.546492675	0.966406392	1.393610555	1.442692781	1.349794658	1.283427533	1.291943368	1.160789859	1.506285735	1.529448581	1.193522797	1.375986283	1.391740416	1.509623928	1.486717615	1.555458327	1.362978213	1.368250005	1.56142153	1.572839528	1.709841377	1.502338511	0.96494292	0.805477925	0.434200834	0.39834665	1.659102959	1.402168001	0.965539039	0.73674751	1.434735287
TRAF1	0.876882953	0.868743253	1.032295052	1.092479277	0.953262879	0.795517055	1.52801094	1.498485611	1.192567933	1.145954756	0.864447574	0.682437364	1.504615264	1.488531652	1.544269979	1.529745728	1.172552463	1.44672027	1.37443613	1.271111337	1.739287622	1.754520365	1.699485682	1.655170822	1.415570452	1.418343736	1.134515613	1.251068313	1.094367265	1.213891624	1.728343002	1.67619594	0.662029469	0.998985253	1.014575111	0.818799524	1.331552031	1.186727236	1.261291755	1.205276512	1.232652163	1.045218788	0.743985885	0.913316889	1.489088232	1.329263208	1.031263334	0.937693852	0.697957327
YKT6	0.76269606	0.336825993	0.729423514	0.525451492	0.853214225	1.00663092	1.080647464	0.838740166	0.20521865	-0.202391366	0.953459491	0.57913805	1.134487655	1.011682814	0.55289645	0.344458634	0.913291373	1.092950004	0.233969236	0.719362922	0.808925786	0.882029705	0.812600937	0.773484824	0.750181566	0.723106094	0.218462573	0.028656489	0.110604949	0.450306429	0.189944164	0.33086231	1.012931497	0.981251137	0.465350043	0.758133353	0.702088776	0.818190546	0.701632506	0.82149897	0.415027114	0.480765053	0.408633707	0.17496715	0.847138665	0.738004245	0.63393334	0.374675478	-0.068926913
VSIG4	2.054575343	2.189459362	1.738920238	1.672890171	1.922429342	1.853771421	1.700151592	1.63674167	2.004667258	2.076726398	1.887441636	1.822506344	1.621300338	1.736424282	1.787402415	1.846216687	1.932282694	2.174344072	2.442646329	2.172209357	1.710374982	1.625615464	1.611426432	1.561401109	1.599215145	1.633912262	1.726392541	1.895304637	1.769149582	2.080126557	1.762021103	1.893486702	2.904078243	2.796712015	2.955760085	3.064028117	2.528632678	3.033278833	2.713889145	2.019520197	2.35481424	2.181355817	2.2947341	1.785905847	1.667305292	1.735700566	1.966040713	1.890273823	2.556740892
PLAGL2	1.266423206	1.20750286	1.235377324	1.366937592	1.279145448	1.423399375	1.512341372	1.360168767	1.084773904	0.884426068	1.026378424	1.005617749	1.493844496	1.629719658	1.346506536	1.368416344	1.654157671	1.573892001	1.445213313	1.470767557	1.870191793	1.882676391	1.908331164	1.902070529	1.815874334	1.649671658	1.124051967	1.158252515	1.325126217	1.300717084	1.709623697	1.661136489	1.491874446	1.589570054	1.297013745	1.25736454	1.39089206	1.588407328	1.53755719	1.552595697	1.521394914	1.492897139	0.991400028	1.076253214	1.492167947	1.406555758	1.479743225	1.52445786	1.091104003
SEC61B	0.804469922	0.684152291	1.094909062	1.280596651	1.177276367	1.091447391	1.907422777	2.011435896	0.937307099	0.802449058	1.326304552	0.938680482	1.59289002	1.318211651	1.201646811	1.591816489	0.920386482	0.857485782	0.743700085	0.667483817	1.099222347	1.211140743	1.724661589	1.653654037	0.951758661	0.749315853	0.822834994	0.559521989	0.558201672	0.807543557	0.910021508	0.996692559	1.043487087	0.859383949	0.706244931	0.774568825	0.919635186	1.04314358	1.176949029	0.935654642	0.509072846	0.555421761	0.502202699	0.465648311	1.844287759	1.713717739	1.275820735	0.919150565	-0.149436962
MIF4GD	1.187621536	1.167310585	1.464754773	1.481988934	1.285854318	1.44937038	1.877103995	1.659990681	1.268864672	1.305795366	1.305916207	1.383088285	1.667346845	1.745201196	1.57189807	1.262491319	1.247698663	1.40510005	1.225527329	1.209144973	1.653539433	1.682245996	1.722014189	1.787605544	1.418490299	1.594662012	1.350020164	1.305292529	1.089047618	1.095196416	1.564816363	1.630057888	1.571375568	1.616562663	1.6179424	1.60387742	1.515098972	1.659275634	1.487562044	1.443755507	1.154497876	1.245189608	1.297957057	1.224282277	1.193595202	1.389350729	0.950142354	1.172889675	1.358231519
STAT6	3.684056906	3.42016917	3.97173633	3.938036733	3.437518119	3.239076649	3.984486623	3.956921263	3.320364475	2.924287341	3.802015892	3.476005863	3.912243821	3.479452313	3.11041331	3.337111439	3.265304239	3.348731711	3.614720038	3.614720038	3.266804001	3.21412744	3.664108214	3.671595473	3.765351433	3.727339731	3.094833919	3.069762002	3.033583984	3.145086365	3.236353505	3.493658693	3.65576824	3.521912695	3.386850869	3.543851056	3.486833502	3.50374916	3.51812747	3.647040038	3.850591792	3.591941094	3.484920091	3.236353505	3.532104841	3.514499616	2.983894238	3.015267931	2.126251876
RBMX2	0.053087536	0.14761867	0.432358936	0.469649775	0.260893232	0.224492845	0.229335585	0.546330301	0.053448833	0.166978949	0.17974454	0.157321646	0.337406484	0.23665789	0.238212783	0.275333968	0.410509994	0.273030904	0.325549443	0.171653083	0.589738985	0.500560285	0.554300903	0.606005616	0.537205791	0.442891499	0.33374239	0.165592653	0.215417599	0.234233217	0.457551122	0.333458352	0.298066366	0.310301438	0.315804518	0.506223482	0.499204692	0.364699158	0.506430952	0.418464203	-0.080899506	0.064103629	-0.313257133	-0.333581617	0.403871451	0.417304191	0.15602846	0.172780147	-0.189084508
HSPC171	0.220573122	0.279716064	0.858411174	0.881143712	0.41496618	0.094961891	0.87874889	0.95338629	0.341969328	0.17443672	0.745029234	0.519987736	0.990095624	1.019298593	0.640318364	0.660515372	0.025022032	0.165713402	0.466698601	0.536283536	0.654692127	0.835225844	0.746348665	0.666759577	0.661532467	0.592174034	-0.100405325	-0.080436225	0.016818543	0.176477317	0.442049197	0.532053324	0.908432791	0.885754159	0.800083274	0.829290162	0.46704659	0.672069075	0.803924486	0.394869593	-0.116336403	-0.076166759	0.186663274	-0.06171491	1.222179165	1.23794186	0.551184778	0.408671898	-0.492766166
NMT1	0.497718364	0.425741611	0.346073115	0.272091992	0.283213594	0.366895168	0.487453477	0.532341453	0.383384332	0.307097151	0.401565687	0.246723354	0.906085633	1.365671644	0.459541178	0.540647883	0.3391403	0.290777441	0.105479148	0.293996636	0.98900572	1.030090584	0.607534962	0.540983778	0.54112997	0.66325327	0.093086769	0.218888229	0.317273189	0.362212497	0.57822521	0.670975854	0.507104423	0.449007831	0.173887272	0.274323718	0.296295029	0.648765896	0.690594565	0.273649578	0.359297605	0.319205046	0.324911456	0.300256599	0.547117412	0.428500396	0.764932316	0.719744585	0.375801789
FBXL4	0.274828447	0.447792627	0.447502142	0.386831327	0.512014737	0.413917994	0.508328692	0.82975385	-0.009954049	0.099935611	0.405988262	0.541635152	0.268693348	0.289679012	0.283955259	0.092366498	0.603812542	0.398897951	0.185508413	0.531523991	0.27572485	0.398672018	0.702408716	0.735728993	0.643390648	0.447656971	0.198621576	0.359108618	0.424120806	0.463718027	0.34014272	0.423359947	0.509891713	0.471791093	0.314387511	0.369776401	0.573627188	0.803668357	0.758177881	0.687305192	0.512834988	0.513598937	0.153747097	0.273944405	0.388322467	0.275938406	0.538036567	0.522369789	0.34453848
RAG1AP1	0.720468443	0.525738019	0.653621737	0.69828532	0.187789916	-0.041256653	0.554608169	0.425047291	0.09540375	0.391634212	0.532762163	0.663577598	0.417809999	0.481163065	0.429524945	0.488984659	0.037170612	0.056939745	0.199171656	0.43494241	0.327630151	0.46402786	0.483073372	0.351749702	0.573560272	0.707021895	0.353610318	0.112958253	0.454144287	0.462972677	0.471500334	0.438785272	0.220210338	0.353436917	0.230668919	0.154989874	0.415715252	0.3617248	0.500231937	0.285633861	0.478994007	0.402946777	0.540770922	0.530887899	0.480251692	0.462972677	0.587490435	0.608826501	0.398332438
FLJ35024	0.657340359	0.732730711	0.618213999	0.58487643	0.686230537	0.88475933	0.900169362	0.701755573	0.694950781	0.664171688	0.606700629	0.563499287	0.65814291	0.855069806	0.987759662	0.64506199	0.593139511	0.674696851	0.650023307	0.598314637	0.856672842	0.719018974	0.648771941	0.46144717	0.711286971	0.512923876	0.764078793	0.756485424	0.770745749	0.747485479	0.732811631	0.721943688	0.591975695	0.578392546	0.650141797	0.553686532	0.671090073	0.815780578	0.669957536	0.588306595	0.592593473	0.478915131	0.611053704	0.68666662	0.66144294	0.725777305	0.973841291	0.826370359	0.890624229
UBP1	0.633969783	0.388769202	1.275490295	1.253524735	1.208985651	0.794758731	1.495341324	1.391403489	0.566627101	0.523341663	0.185274114	0.273530061	1.104729162	1.306276575	0.843071995	0.912941667	0.8078346	0.859982574	0.193433867	0.22212781	0.955308907	1.138169909	1.167469992	1.145928216	0.915310195	0.890828568	0.172853828	0.331969926	0.078779001	0.16002096	0.562228571	0.304014684	1.038332533	0.992559524	0.823569321	0.909378751	0.739146074	0.626764235	0.63692666	0.652407792	-0.006461046	-0.007757898	0.343939583	0.491444314	1.28133409	1.247275858	0.763265252	0.536814045	0.145791283
SLC7A6	0.484338811	0.528984482	0.500543399	0.454485078	0.365515685	0.563128503	0.574345414	0.657586345	0.466775102	0.356005038	0.678023792	0.819640758	0.531975705	0.490959316	0.691780306	0.651026622	0.387743585	0.511724458	0.305111068	0.376597998	0.707377912	0.682303556	0.598017854	0.631527604	0.485626336	0.511294412	0.437602186	0.483263863	0.488551321	0.498955028	0.672906186	0.687619602	0.304442536	0.208149253	0.375969048	0.331463459	0.294414173	0.407089939	0.403562724	0.227723118	0.393126576	0.284579571	0.365160354	0.415873856	0.677224075	0.624043107	0.642143616	0.55054828	0.499828474
COX19	1.198105218	1.198203758	1.832193387	1.896727203	1.12224867	1.034099408	2.171083467	2.105371098	1.118651335	1.097666426	1.22909299	1.242299379	1.960623442	2.035511305	1.509455928	1.728151344	1.159918821	1.189214551	1.388253071	1.412964942	2.094272689	2.13308862	2.223845425	2.190434286	1.920972769	1.973407279	1.116273501	1.241641774	1.193257395	1.153251508	1.443965618	1.638460047	1.705975205	1.728386634	1.149708521	1.052959412	1.206522774	1.540858306	1.618446344	1.244145749	1.180832515	1.192773199	0.975814511	0.997967272	1.714389242	1.788760063	1.224385394	1.218108513	0.803394849
C10orf104	0.348930722	0.543599766	0.615655495	0.607270579	0.374189855	0.4975807	0.940276883	1.104309249	0.134495795	0.324083055	0.498319244	0.576378737	0.503842599	0.64293975	0.698889927	0.693563702	0.433643985	0.3095365	0.247635622	0.471980902	0.566454436	0.773234765	1.082955649	1.102323947	0.616746089	0.60791095	0.114684436	0.108190923	0.378975599	0.391882146	0.747444516	0.747286952	0.813975276	0.785206738	0.369722757	0.514676971	0.496820261	0.731648272	0.827191397	0.575897452	0.16578617	0.079752155	0.090204887	0.025070171	0.893316151	0.981191296	0.516324637	0.464594863	0.16294292
ZFYVE27	1.039107635	0.899014002	1.323066517	1.477545924	1.095698604	1.09219919	1.328462696	1.164618838	0.784875895	0.76730789	1.217726541	1.087898163	1.460310765	1.327554641	1.251917915	1.437660793	1.171374298	1.543610917	1.291269023	1.650702697	1.435445195	1.583333996	1.507503746	1.640262335	1.797053155	1.512424066	0.799307806	0.893176186	0.845946091	0.847182536	1.356542207	1.324287637	1.232525233	1.260885267	1.074503833	0.679827729	1.064474515	1.133939564	1.281551055	0.903589538	0.991072179	0.89529994	0.916225392	0.743346593	1.364459141	1.295262998	1.135993769	1.157034083	0.573379172
ZNF33B	0.830132599	0.719676534	1.291850892	1.082347563	1.341540673	1.474852752	1.74442761	1.640565368	0.706225643	0.544142321	1.13320288	1.206376649	1.205314071	1.335833767	1.270251686	1.180437804	1.144174193	0.883377074	0.731023022	0.780741798	0.953200645	1.000628431	1.524514964	1.526132026	0.882502705	0.907706922	0.635464839	0.751375835	0.5616745	0.56941368	1.032481046	0.748929197	1.459585031	1.32350858	1.469614086	1.519227988	1.267918651	1.433818434	1.08416759	1.302171366	0.706937683	0.670319525	0.600349138	0.750488702	1.43110646	1.50012658	1.250919833	1.090164272	0.640561806
JOSD1	1.483928948	1.391936784	1.432658329	1.163311815	1.143737611	1.258403197	0.698996466	0.990634091	1.398254955	1.440499591	1.356483285	1.332976152	1.474479875	1.285306247	1.631480454	1.508438508	1.445676597	1.23067225	1.704227705	1.823015075	1.391309237	1.195866966	1.02814027	1.030794619	1.487759991	1.479585023	1.614564955	1.592382008	1.677519665	1.582988959	1.542886762	1.645839647	1.331742836	1.473044493	1.320406851	1.230865604	1.356899372	1.42734963	1.144339793	1.262858285	1.571527196	1.86993386	1.579671534	1.326434308	1.051099196	1.193022234	1.212360484	1.423018975	1.395325691
RPL18	0.915411071	0.860335469	1.186905625	1.070610575	0.073940144	0.14686915	1.004278564	1.148184972	0.583265039	0.459019589	0.456142036	0.396253631	1.468294977	1.381616165	1.33933763	1.286553364	0.565028194	0.427822223	0.852100686	0.761328085	1.660073154	1.654346774	1.557924138	1.254597063	1.338228396	1.24261112	1.055556593	1.027440918	1.231759018	1.254966848	1.657919261	1.714300382	0.506889621	0.410351707	0.106301979	-0.050870285	0.849603388	0.979002131	1.219449063	0.755662283	0.927404541	0.811292258	0.067706239	0.123126493	1.102680257	1.071794761	0.320619944	0.231317515	0.447728455
KCNQ1	3.362598903	2.669875947	3.282208745	3.209558729	2.912781062	3.016563633	3.01265363	2.969208277	3.030545044	3.096783937	3.452676331	3.157313619	3.008582773	3.201122301	2.66360037	2.876895535	2.814393079	3.201122301	3.409073496	3.228220107	2.914546975	2.832129825	3.000264455	2.812661924	3.390295132	3.371276275	2.952365793	2.765908929	2.832129825	2.823691147	2.488018061	2.911015148	3.219247122	3.044371224	3.428541396	3.513729069	3.030545044	2.99640732	3.060497174	3.406495323	3.155227009	3.01265363	3.219247122	2.965131795	2.894019459	2.661116685	2.728213282	2.850219775	2.860226504
FXYD5	1.563678259	1.555319809	2.174374844	2.241592301	1.496055083	1.559612328	2.222844834	2.124795894	1.590571177	1.619114647	1.976156062	1.843010126	2.417667404	2.408107764	1.821518671	1.978064402	1.78112784	2.03922019	2.331110341	2.335540483	2.782608686	2.649680499	2.43953313	2.477603221	2.604837709	2.669701617	1.829479705	1.918837043	1.656816523	1.754560931	2.236380909	2.222093832	1.927087569	1.841780842	1.771025085	1.955677199	2.137776637	2.128196287	2.21198375	2.114398111	1.728180491	1.821332895	1.537549989	1.707875254	2.248678671	2.24916778	1.68514607	1.657409672	1.486678744
FLJ14213	1.142918709	1.16641403	1.576432646	1.713302856	1.644440202	1.697199864	2.098480163	2.189406798	1.726708618	1.404208137	1.632538397	1.510566068	2.055328686	1.907491317	2.111602453	0.810416838	1.859355217	0.810416838	0.810416838	0.810416838	2.320020986	0.810416838	2.358918083	2.257183218	2.173901215	0.810416838	1.876140597	1.952006767	1.52274015	1.369563906	0.810416838	2.357521152	1.42816852	0.810416838	1.336079336	0.810416838	1.522621806	0.810416838	1.943993675	0.810416838	0.810416838	0.810416838	1.686421221	1.60884275	2.531645556	2.578066239	2.499407086	2.520308836	0.810416838
DENND2D	2.776802556	2.225222531	2.391378001	2.345915027	2.482323729	2.453484529	2.875637873	2.971902233	2.532971231	2.363644595	2.617728017	2.730919964	3.191314077	3.12280175	3.116982477	3.246745445	2.552716139	2.881566769	1.014026876	1.014026876	3.357817505	3.163699361	3.175760245	3.141727367	2.646327612	2.471653373	2.840826669	2.820945597	2.322871608	2.590118495	3.29930468	3.656090819	2.75511789	2.6954089	2.853437401	2.648724038	2.884692767	2.986363293	2.902323674	3.144413718	3.053541676	2.826046548	2.556119081	2.180322454	2.843923242	2.801731497	2.671909102	2.575423187	2.303840406
SP110	3.420049004	3.443469514	3.880019532	3.756291584	4.051188011	3.911884336	3.904030761	3.796615492	3.08093173	3.107744072	3.625400158	3.599652522	3.773212914	4.018445111	3.453409694	3.485332344	4.051188011	4.324762795	3.82662947	3.697659095	4.104956617	4.218278377	3.891407587	4.029345528	3.893651416	4.128016168	2.798046951	2.818338346	3.378924282	3.288178484	3.676833537	3.523894507	3.676833537	3.668665744	3.934868691	4.046279236	4.167749125	3.919681918	3.770741173	4.20264735	3.567495019	3.592162679	3.217570575	3.353478021	3.934868691	3.934868691	4.194646153	4.057459626	3.25927248
TNPO1	0.742725765	0.56817124	0.784073193	0.746741058	0.943178598	1.040275523	1.205375184	1.025445302	0.711703832	0.623819043	1.142957971	0.873128289	1.463394722	1.440601537	1.08537054	1.078010453	0.965369222	1.09722672	0.595036859	0.830096721	1.116680506	1.394502324	0.981657856	0.96853048	0.647289664	0.702620288	0.882350532	0.760832508	0.846670412	0.786887338	0.85249365	0.84497662	0.748213391	1.036404089	0.832771258	1.064517777	0.85777627	0.851581355	0.834274336	0.743455783	0.712180073	0.821475254	0.876929424	0.822119674	0.800215649	0.900338313	0.922634068	0.921086284	0.557685141
PLA2G4B	1.480196817	1.437673675	1.982159549	1.862005308	1.515844454	1.549642814	1.837165535	2.093347048	1.24070059	1.208319301	1.565245173	1.486306821	2.326419139	2.086415954	1.816543422	1.836321171	1.33437717	1.434871184	1.318428494	1.438573985	2.087043111	1.971206767	1.680701078	1.664268847	1.735286432	1.530594157	1.070008763	1.089775511	1.056256921	1.06820884	1.44934184	1.533385232	1.406616837	1.310768903	1.491575519	1.430600858	1.018574485	1.274784369	1.078241316	1.224988277	1.127723838	0.987444495	1.350630886	1.364743664	1.79913792	1.671589503	1.398450452	1.563604557	1.158229737
UBAC2	0.912361579	0.832646372	1.327997955	1.15453464	1.174943075	1.521845242	1.913732059	1.563878886	0.95554315	0.960178724	1.013274102	1.008012045	0.883958474	1.255161338	1.174943075	1.174943075	1.206614177	1.233674388	0.56033286	0.787670714	1.162176311	1.124104531	1.691641226	1.732830557	1.36415636	1.342857755	0.845552611	0.764736776	0.618951592	0.806070619	1.132139399	1.090770546	1.711139815	1.394229043	1.410572405	1.38245871	1.240498979	1.459838969	1.356187956	1.232644428	0.992361047	0.812132534	1.00362096	0.87325391	1.230267196	1.291678764	0.935408746	1.199863074	0.805110874
PVRIG	1.262407814	1.191475698	1.320386103	1.301203172	1.168756175	1.280182372	2.060592769	1.953953817	1.377235035	1.571762656	1.883299354	1.78589955	2.050968136	2.245491156	2.076748573	2.040514719	1.154037649	1.260091157	1.989297749	2.095760788	2.126962294	2.128751679	2.009497759	2.033925011	1.360369314	1.38920602	1.303259473	1.462626531	1.104681878	1.139051601	2.136903401	1.959078616	1.910001154	1.931330026	1.52087374	1.575422545	1.451177194	1.72626412	1.71011576	1.263634139	1.585208095	1.554487677	1.744780932	1.720729254	2.03330827	2.001329574	1.202871993	1.394803217	1.484538062
DDX28	0.767690753	1.007237473	0.76619636	1.0311617	0.945599173	1.102953287	1.327185073	1.35159736	1.085971977	0.942108882	0.485552348	0.852760771	0.531948176	0.411379544	0.848721296	0.700768624	1.040825284	1.114096074	1.159142599	1.151657273	0.917659908	0.862944213	1.269109278	1.33225799	1.038775433	1.183196477	1.073318446	1.021133466	1.05423647	1.043181915	1.102844902	1.017529434	0.748136222	0.67072539	0.809068263	0.730070224	1.036888268	1.147064281	1.058543598	1.053915745	0.885386456	1.115433939	0.564064818	0.655718713	0.853098022	0.734435371	0.25454352	0.467396856	0.759508115
SCFD1	-0.235675455	0.003683452	-0.169010223	-0.146564113	0.362237084	0.309187949	0.17741078	-0.208317324	-0.54769078	-0.554332896	0.000669212	0.058392372	-0.267238321	-0.398259468	-0.231422113	-0.053287706	0.359655864	0.095165627	-0.003536436	0.157480365	-0.103089864	-0.008189709	0.118807946	-0.194554848	-0.258784409	-0.180298612	-0.364458626	-0.128471785	0.113790507	0.172775869	0.089244893	0.098582809	0.387126658	0.277883617	0.284776259	0.357079016	0.220923732	0.459554931	0.547181643	0.261497845	0.02723386	0.135761334	-0.058921694	1.007952073	-0.352763429	-0.24547625	0.003479076	0.153519758	-0.182993192
HDAC1	1.134866474	1.008459635	1.285228226	1.138375814	0.953173261	1.102291302	1.099977661	0.978499902	0.398758384	0.524493735	1.088653413	0.851667415	1.662056361	1.559758139	1.454804426	1.211172715	1.115885627	1.098705109	0.964895449	1.081259059	1.638609302	1.581840144	1.250075713	1.210255387	1.445616358	1.369342684	0.735643253	0.805654562	1.174999234	1.153063669	1.287178727	1.334035166	1.037214275	1.214229897	0.858589429	0.883342444	0.97467742	1.296360897	1.246218785	0.9224833	0.810355721	1.074319821	0.869106064	1.054772235	1.019971124	1.229580511	0.744848006	1.067544654	0.640069829
SFRS14	0.860055044	0.840457103	1.182721389	1.02551316	1.038839727	1.092344298	1.048709951	1.182769444	0.61171621	0.776881569	0.749640126	0.900983001	1.048709951	0.935354187	1.048709951	0.893143775	0.987143882	0.944793389	0.649185955	0.554739219	0.873364605	0.954786489	1.085222359	1.017811514	1.041278997	0.770416591	0.75637571	0.811811797	0.630773975	0.912643164	0.798466374	0.957280506	1.309301908	0.934391687	0.849517467	0.853124119	0.776261107	1.091049842	1.079612646	0.84980984	0.631291809	0.699101714	0.588511565	0.544665042	1.15820946	1.136580424	0.809569007	0.784256125	0.717884078
RPL29	-0.033841207	-0.191031386	0.162571489	0.362615918	0.186748094	0.049160602	0.079933369	0.515614465	0.249252301	0.085220329	0.18157668	0.389480663	0.254560729	0.258611035	0.154882123	0.561198181	0.462935835	0.519605199	0.374242748	0.365259447	0.871362249	0.840485254	1.176228246	0.925759091	0.808535389	0.795876095	0.23510009	-0.007975642	-0.231928783	0.140927204	0.36927344	0.84871444	0.518328235	0.658376486	0.362990182	0.457670594	0.530216509	1.016978491	1.10537087	0.633151003	0.24830391	0.233222968	-0.255533634	-0.239669301	0.308121295	0.644443877	0.114015242	-0.46248026	-0.164886698
STAT1	1.930995966	1.824636248	3.173711377	3.20504565	3.190007307	3.181704778	3.51082179	3.36649444	2.392441151	2.422856239	2.660732085	2.531935458	2.601713934	2.648914989	2.236800208	2.329031401	3.173711377	3.451072974	2.806759635	2.631621421	2.653797796	2.618046749	3.405655256	3.437007094	3.168998356	3.139503624	2.342243585	2.33602892	1.776991157	1.939561604	2.310933901	2.21325735	2.884025919	2.744916599	2.796282677	3.057040388	2.938079046	2.822591874	2.840047031	2.992272351	2.140464882	2.068349215	2.011871412	2.048312197	3.810749099	3.873516005	3.96378822	3.802132174	1.804400115
DUSP6	1.423166425	1.287978263	2.3840092	2.381476607	2.240843015	2.179156142	2.533414457	2.243363448	1.036375699	1.025495261	1.693209073	1.817826774	1.811354303	1.8104551	1.789780944	1.750621755	2.082756055	2.40881865	1.631701759	1.673024595	1.80918755	1.821287232	2.197434583	2.177905876	2.208385412	2.194923528	1.05756749	0.99220107	1.036313166	1.055860567	1.504974846	1.516295663	1.878149093	1.747990268	1.766988477	1.8273795	1.600427075	1.583000591	1.700725542	1.645192088	0.822706003	0.934293797	1.125124142	0.875661958	1.965120933	1.941276197	1.567623224	1.557886001	1.254708358
KIAA0494	0.739571934	0.751640851	1.146324565	1.16796666	1.365515258	1.487228404	1.788603037	1.590988195	1.106029969	1.02292781	0.924932583	0.854710052	1.353262599	1.423878484	1.561863013	1.566700301	1.258728664	1.47450934	0.958090388	0.905117531	1.315934515	1.437206876	1.734149356	1.665843323	1.213716846	1.13638118	0.911495199	0.913603832	0.714353522	0.728248046	1.380142974	1.332485126	1.394088467	1.136455881	1.382295297	1.382199567	1.171616376	1.233614232	1.301334497	1.125798562	0.887237714	0.812567986	0.90948721	0.605380823	1.478691902	1.521352652	0.760372115	0.819216569	0.878524847
ADAMTS2	0.937299004	0.919300904	0.83261959	0.779878928	0.818318859	0.696522669	0.901299527	0.786068181	0.907642891	0.911891031	0.870826005	1.031616481	0.901165876	1.010937157	0.984094787	0.942963478	1.067980174	0.688692439	0.989251122	1.132563569	0.935303401	0.879374098	0.744628294	0.756905578	0.846022104	0.811594344	0.869242092	0.9104396	0.895780124	0.792871314	0.876391737	0.898934417	0.590599957	0.956336509	0.911721552	0.930672435	0.761849708	0.803236527	0.772457984	0.765903809	0.976992247	0.919598017	0.919962489	0.857001853	0.862241785	0.834377372	0.963758764	0.95573868	0.941965021
KBTBD11	1.784488845	1.767046354	2.34137948	2.349129747	1.973440383	2.029926773	2.805455442	2.731815872	1.609407952	1.767184833	2.072090674	2.024345878	2.288862818	2.415398265	2.748799107	2.819535431	2.082189979	2.289242591	2.452999977	2.17383626	2.499308493	2.437816708	2.831906863	2.903906791	2.589155296	2.64096656	2.180164291	2.007995095	2.07682524	1.972167417	2.761828736	2.699123148	2.425217533	2.288862818	2.04433248	2.216580732	2.415804785	2.540648671	2.575506347	2.483903413	1.896005785	2.122121216	1.443058121	1.727014156	2.000838402	1.946332952	1.793658359	1.55113759	1.654171095
RHOT2	0.619572763	0.534754846	0.985568089	1.029329822	0.665351087	0.689265688	0.931188553	1.043272378	0.456262621	0.535207718	0.605759975	0.516467741	0.934013531	1.043216201	0.908062362	0.755791911	0.335748811	0.228538189	0.18841032	0.215643677	0.704555658	0.791631799	0.76694457	0.73825233	0.77870561	0.581133834	0.290042355	0.231317771	0.320661486	0.321673357	0.556521345	0.5658091	0.67669401	0.772342914	0.734155412	0.741583526	0.607015282	0.584901169	0.710076981	0.510264583	0.220641261	0.185218782	0.396871973	0.474176979	1.071803365	1.10728948	0.727832675	0.695776606	0.181959221
CPVL	2.922675406	2.347289092	3.566882891	3.517149575	2.907069294	2.789522464	3.429361344	3.42346543	2.370183159	2.524539747	2.590140088	2.61785668	2.597290525	2.582976104	3.34073058	3.281204322	3.033109091	3.170278164	3.002112241	2.831203347	2.633340443	2.614770415	3.469065809	3.622136334	3.59298774	3.538198384	2.174060676	2.283908928	2.527061994	2.62817483	3.518680628	3.724077294	2.531207528	2.590140088	2.827438224	2.709633742	2.811464539	2.782124487	2.772053963	2.815537166	2.932057168	2.627705549	2.804067986	2.582123909	2.641327634	2.516545656	2.403363686	2.393884305	2.088846616
RNF11	0.949764869	0.936782526	0.199231207	0.300477579	0.980823087	0.967917907	0.669411094	0.573659372	0.151615469	0.530221198	0.887474731	0.906025112	-0.053173022	-0.388852118	0.83152786	1.088163034	0.760054624	0.82451094	0.580975975	0.546536674	-0.162865395	-0.017380142	0.472674691	0.403558628	0.160294398	0.12676457	0.329520816	0.237462267	0.837025607	0.817713862	0.839699869	0.886033473	0.83152786	0.861803315	0.569997221	0.747584869	0.525995757	0.69699499	0.764004722	0.413168916	0.642423074	0.564190712	0.613742547	0.644968739	0.437998218	0.430497103	1.441320776	1.280992908	0.873857775
LDB1	0.906827595	0.825341674	0.996481252	0.962750594	0.961939	1.045276057	1.165691343	1.030343917	1.036703446	0.906179795	0.961220502	0.878170204	0.716967875	1.018309229	1.163615497	1.091206475	1.064106197	1.168402853	1.087596055	1.080814582	0.802961301	0.862196356	1.021770799	1.115230823	0.890667788	0.87586083	0.87307145	0.864379045	0.831101744	0.829368841	0.996190743	0.949876153	1.051383221	1.116337771	0.979607165	1.084046428	0.943625327	1.063819123	0.959217744	0.947263143	0.728420853	0.732728784	0.942835003	0.796308547	1.005380453	0.897523154	0.910610692	0.811956486	0.773390155
ARL6IP4	1.114375195	1.067043157	1.372181297	1.251223674	0.604790841	0.722743201	1.229747699	1.172067913	0.891538466	0.866451814	1.376301746	1.294205938	1.759848938	1.696030406	1.17368835	1.15648023	0.864841501	0.753648467	1.382112814	1.471028724	1.861066838	1.847971549	1.405806552	1.358298853	1.544570155	1.450750069	0.964080124	0.960745247	1.045277024	1.038246139	1.206238847	1.112245168	0.878134213	1.134280405	0.935868019	1.251223674	1.060849797	1.156057963	1.146195738	1.282126469	0.719754182	0.715100493	0.798515336	0.775117523	1.229341239	1.194251223	0.902911342	0.939076272	0.693455901
SNX30	0.740645042	0.83281129	0.927456461	0.947539834	0.959959264	0.942942413	1.29565278	1.059157561	0.776195407	0.62944822	0.869616763	0.824718888	0.73136608	0.667346226	0.793874626	1.082464186	0.936577821	0.906052667	0.852685933	0.782516219	0.85622079	0.88975732	1.106485182	1.098117041	1.012209067	1.08991868	0.726305485	0.848704633	0.822109599	0.758107791	1.026032059	1.027943934	1.220720953	1.129540734	0.798837608	0.755660657	0.927085247	0.91285322	0.934292676	0.939568395	0.734474011	0.733534373	0.737141684	0.693148925	0.89645434	0.895048208	0.736285302	0.755869285	0.687130573
DUSP28	1.401751534	1.39224794	1.604958416	1.632394054	1.560896575	1.655827843	1.858762791	1.908305987	1.35250454	1.226168585	1.443846616	1.333776435	1.874052571	1.613369828	1.658230316	1.945461889	1.341032895	1.331188815	1.165159762	0.696720818	1.218533145	1.286009516	1.459237244	1.567242633	1.070319014	1.172499729	1.026726087	1.019473124	1.038711124	1.042599487	1.25334418	1.187475921	1.835043211	1.766571026	1.579519725	1.840276724	1.266071309	1.420999213	1.485876797	1.320798445	1.100937677	0.912988922	1.23279771	1.208033086	1.715055062	1.754232055	1.285959091	1.290850368	1.349731213
ZNF266	1.099172978	0.888567652	1.299455244	1.360474666	0.802010975	0.567729937	1.857173918	1.729290774	0.848861713	0.98555641	0.870215786	0.834177231	1.228495957	1.336577169	1.24379679	1.123525004	0.630506071	0.694159524	1.116924288	0.625545949	1.32027982	1.281346222	1.827142479	1.746385243	1.061926642	1.087074004	0.907256418	0.844335406	0.905515115	0.89752368	1.115621103	1.098180519	1.244762647	0.70481377	1.334196445	1.501538143	1.505536103	1.326150755	1.102299868	1.257191245	0.81606379	0.944057886	0.708331881	0.582490309	1.661853516	1.611315478	0.965584088	0.962627645	0.709000384
NELF	0.939298467	0.970364428	1.004496156	0.994105103	0.541152927	0.623237946	0.715183108	0.751866113	0.748064698	0.699540783	0.84587646	0.791597682	1.114219803	1.256567373	0.757775357	1.038590166	0.592402962	0.483180376	0.592107685	0.671237482	1.047952238	1.045703038	0.751429442	0.721558725	1.097299915	1.099403933	0.827166107	0.774411119	0.899397564	1.026243718	0.812138921	0.748577449	0.583628957	0.591687693	0.908770025	0.915179948	0.964025773	0.651605651	0.628955166	0.974676884	1.150629246	0.840069633	1.122950722	0.93313914	1.013875433	0.989047073	0.771038009	0.612043452	0.813609839
ACAD9	0.171284745	0.282441545	0.744104451	0.671850898	0.675304889	0.645706649	0.767436264	0.926403665	0.583159357	0.527835211	0.455562896	0.43643726	0.767436264	0.717600559	0.270312366	0.462096643	0.567619768	0.469764691	0.364156109	0.451455189	0.826298449	0.890349168	0.874566984	0.94808008	0.764978838	0.69427713	0.675304889	0.674071144	0.340309511	0.520087762	0.581315784	0.727970761	0.677278915	0.527054334	0.603691919	0.751275283	0.532779571	0.477680017	0.617318056	0.617318056	0.341456946	0.354376879	0.283865307	0.294261222	0.710587293	0.518166664	0.464172329	0.457424046	0.200621601
C14orf139	1.574847197	1.468687652	2.149833414	2.142702178	1.949152176	1.974234994	2.117458109	2.287863221	1.156622832	1.238952867	1.833275952	1.749629081	2.144888297	2.20311212	1.971508031	1.993512282	2.322222354	2.440096247	2.220856454	2.032369449	2.339772506	2.298362034	2.425772333	2.564858934	2.393539417	2.398144952	1.307283303	1.330687473	1.726115387	1.913291433	2.20198239	2.173107256	2.112297099	2.052020723	1.843430001	1.866244098	2.054676026	2.294302584	2.25077399	2.16848456	2.105900802	1.856543236	1.626932142	1.396647872	1.993904968	1.930000926	1.792693592	1.746310804	1.359085491
FBXL10	0.348723518	0.447509588	0.405344669	0.311081861	0.559529102	0.291583669	0.579098834	0.609977827	0.427876662	0.431623818	0.496039	0.395961363	0.359705399	0.369841134	0.432745053	0.460083231	0.357086767	0.388498426	0.694195849	0.413722499	0.451725671	0.534109424	0.680036653	0.600811304	0.50553981	0.346780086	0.545145841	0.539110484	0.481326101	0.587569836	0.533986575	0.555155155	0.417359586	0.415543188	0.290353183	0.331992233	0.340234699	0.503395342	0.440841475	0.381497279	0.606189791	0.414251894	0.364980511	0.339994632	0.47356288	0.374114211	0.451519397	0.365287622	0.387463381
TCF7	0.915466763	0.891186201	0.464452736	0.488775854	0.782554288	0.736258623	1.184262329	1.095359128	0.958968797	1.027568241	1.030694528	0.982307882	1.47245524	1.391414079	1.689158025	1.58643691	0.680922895	0.431931839	0.604841565	0.597538407	1.50013711	1.448466089	1.197323765	1.151649026	0.380528862	0.143544617	1.08856411	1.122074714	0.792528558	0.76236121	1.780111958	1.66524164	1.301617481	1.355217287	0.564760012	0.865792278	0.702167942	1.416742964	1.375269984	0.507025578	0.65072834	0.636929503	1.051798712	0.905777254	0.906231004	0.899260254	0.580673614	0.610120432	1.076511821
RPS6KA5	1.01598682	0.940079408	1.404194761	1.337730819	1.409222511	1.488358468	1.698913035	1.551330037	0.955183031	1.018612391	0.973266399	0.875702852	1.288754145	1.566560108	1.426718126	1.418150458	1.561996406	1.687151411	0.765421903	1.03402394	1.345583573	1.357121369	1.792505033	1.86853421	1.234721646	1.450306121	0.923475961	0.960759077	0.913925554	0.93629999	1.653458625	1.741867504	1.093093154	1.05723447	1.328299459	1.380159161	1.250266836	1.028992327	0.940602766	1.147027137	1.088194429	1.13664603	1.084906757	0.966467059	1.517641934	1.580115902	0.962275879	0.948599373	0.787552725
RIOK3	1.480727843	1.543726044	1.846636141	1.848464602	1.928940757	1.77274333	1.956657652	1.924880464	1.296541244	1.265147679	1.66273264	1.663616165	1.208872281	1.331212015	1.005225613	1.380516826	1.802278289	1.620814531	1.471936332	1.644910092	1.150746296	1.044632105	1.662955347	1.816590033	1.479018211	1.697674109	1.312504821	1.222551467	1.609738653	1.243583696	1.50522134	1.440640624	1.84627749	1.956255725	2.288554043	2.208842925	2.430440142	2.110372052	2.033403074	2.168533287	1.707600987	1.779613237	1.621734325	1.607883904	1.901031223	1.867076734	1.934936958	1.776006173	1.346007058
CENTG2	-0.139409574	0.142594488	-0.307585277	-0.274815793	0.087108348	-0.127684531	-0.470640494	-0.363240288	-0.312818458	-0.15364974	-0.438174607	-0.252188436	-0.320777213	-0.211338914	-0.561494516	-0.695714806	0.221832508	-0.15471333	-0.184434029	0.028187883	-0.002105217	-0.317502568	-0.143923271	-0.18853053	-0.30808762	-0.078206274	-0.062638683	0.144086741	0.147879169	0.0507489	-0.070977767	-0.462924533	0.087634258	0.083351007	0.092943252	0.121779088	0.00173229	0.153515327	0.03512156	-0.045577183	-0.029599275	0.148274523	0.097489502	0.057952825	-0.148652907	-0.072725349	-0.185415643	-0.173966661	-0.048647789
TMSB4X	2.476566819	2.182440691	1.674729122	1.87364538	2.060873005	1.945627336	2.247164291	2.473379993	2.0767902	1.625889277	2.034589359	1.89000815	1.732347274	0.946338553	2.01932093	2.370787881	3.073794992	2.385236398	2.526437304	2.781879672	2.959986616	3.349684414	1.313946761	4.286426446	2.616126888	2.543547929	3.578177692	2.610114301	3.445335973	3.963944935	3.945550582	3.510181505	1.868299963	1.219711789	1.541271175	1.544519811	2.496148686	2.393127415	2.204450419	2.944302355	2.344032779	2.422059121	1.398531586	1.281473267	1.76598475	1.99026335	1.603511454	1.587042118	1.500342723
DDX31	0.819936214	0.732842175	-0.061269781	0.819936214	-0.107527178	0.045161729	0.242429248	0.300773834	0.232586435	0.32304925	0.6459536	0.004060138	0.154423762	0.11647848	0.05241673	0.174700852	0.128835666	-0.068030755	0.819936214	0.819936214	0.047924156	0.033098681	0.163899387	-0.01518644	-0.192610956	-0.176723808	0.156578811	0.13593073	0.04607004	0.091584188	0.011218625	0.050555444	0.11912542	0.22104107	0.819936214	0.069580998	-0.139802274	0.175087361	0.130244671	-0.016300262	0.112773718	0.105248611	0.140249392	0.191320651	0.2159685	-0.00171397	0.819936214	-0.067829806	0.819936214
PRKD2	1.788065236	1.665614593	2.224513107	2.437272353	1.803957028	1.523219342	2.365603348	2.423159042	1.557852981	1.281792736	2.538311097	2.182013526	2.606498048	2.486908026	2.15735715	2.290824739	1.828265246	2.070518268	2.586994438	2.086449304	2.49746377	2.545705035	2.388100361	2.501843647	2.50810335	2.54437195	1.707473636	1.898782171	1.775837702	1.530882768	2.234915153	2.287840068	2.0223316	1.908328355	2.095078544	2.185174427	1.924103537	2.03626924	2.115438637	2.168331553	1.926298599	1.734641276	1.601232575	1.588734905	2.46790277	2.422676644	2.370648818	2.210004943	1.0813283
CHMP4B	1.546244798	1.44334329	1.216708169	1.216708169	1.216708169	1.78351209	1.780389276	1.42692305	1.114842024	1.146081114	1.216708169	1.216708169	1.784154083	1.933653293	1.773209017	1.775576386	1.216708169	1.216708169	1.216708169	1.216708169	1.216708169	1.216708169	1.969118398	2.092948587	1.982500623	1.788094476	1.226555956	1.211809303	1.524163937	1.571217885	1.958346664	1.940198981	1.573966762	1.764283496	1.449459196	1.360714623	1.381954736	1.949665442	1.752252575	1.647354354	1.55133976	1.542978277	1.216708169	1.216708169	1.799466528	1.216708169	1.391760039	1.459450955	0.922714276
C2orf42	0.741121472	0.905852269	1.069524686	0.983943007	1.198419128	1.090273214	1.593996916	1.613347236	0.878048567	0.930609316	0.986887952	0.835472795	1.721059266	1.69633419	1.128280366	1.44520771	1.215220415	1.603569914	1.409654465	1.126864098	1.732478676	1.798915506	1.686019092	1.495721482	1.264311951	1.225902903	0.958416724	0.995551675	0.989515924	1.013703012	1.277932665	1.293139057	1.373004988	1.359176397	0.9385499	1.197159002	1.159803889	1.431175959	1.330240453	1.059202775	0.885874696	0.920662208	0.798208418	0.775475143	1.380687405	1.318138307	1.130569144	1.217062761	0.628841712
C6orf70	0.743368453	0.765756917	1.024398735	1.088173598	0.944241378	0.990547744	1.415058578	1.392135826	0.658953778	0.672800519	0.835088327	0.861221152	1.322195287	1.328006512	1.156184987	1.048185856	0.826192028	0.902886043	0.295295909	0.536809633	0.779100517	0.95476182	1.310570301	1.333836871	0.75178922	0.672800519	0.515751088	0.411226168	0.554213154	0.585902526	0.980680607	0.870223273	1.588303212	1.572024594	1.1537575	1.127577086	0.891792414	1.526351636	1.507796539	0.670750264	0.190445114	0.396647825	0.602886404	0.478650213	1.317007315	1.291835669	0.523312175	0.612793037	0.485335039
CBX7	2.203590235	2.404185418	2.707040315	2.770011609	3.094151318	3.005539656	3.162644573	3.049180692	2.21903106	1.988635652	2.613703493	2.58877093	2.743077263	2.61422246	2.961582916	3.125965438	2.960563173	3.097980774	2.530798428	2.823192429	3.05316595	2.988574781	3.144120503	3.19746228	2.94173687	2.596421641	2.320823828	1.187875415	2.393986031	2.482676613	2.940159636	3.162644573	2.576743698	2.648043736	2.782179532	2.781399935	3.121365171	2.846559841	2.83902194	2.977407389	2.538556327	2.371215026	2.265547534	2.229366725	3.028493548	2.935952271	2.352369157	2.321528452	1.625922196
SPOCK2	3.164545674	3.009883184	2.93690762	2.952801528	3.276631753	3.698766419	4.299619523	4.368913477	3.86071463	3.576651418	3.269164559	3.198323523	4.476110071	4.560322433	4.235723519	4.438792937	3.032189918	3.477700409	2.946626898	2.809876541	3.735692075	3.846963239	3.841796409	3.759522036	2.57560535	2.603549177	3.133072182	3.090667542	2.336140916	2.892251351	3.883531656	1.101843849	3.87381546	3.811678826	3.670790211	3.572259556	3.187602951	3.54375468	3.586445796	3.007808234	3.326230807	3.237090154	4.002617551	3.368883688	3.496263674	3.66220485	3.206322009	3.304180188	3.476154469
ST6GALNAC6	1.150750702	1.096687017	1.272458233	1.285353382	0.789971677	0.906353451	1.587762892	1.454817208	1.156969985	0.995426649	1.378851762	1.191781157	1.39895184	1.586073133	0.822444804	0.728977384	0.472455058	0.446330635	0.898691647	0.909475841	1.090570542	1.052394803	1.098644193	1.25850585	0.997166418	0.99168714	0.99136153	0.954866201	0.940645456	0.882970069	0.72014016	0.777448864	0.796670288	0.731628749	1.314322588	1.216828687	0.754905387	0.522689703	0.557493687	0.744198759	0.524371211	0.593480022	0.916680436	0.829840485	1.648882016	1.568059052	0.854066661	0.967252912	1.152217984
TGFBI	0.783598104	0.778386287	1.613796958	1.899335224	1.446334469	1.105169856	1.670006224	1.171691161	0.355895698	0.376987207	0.087310672	0.354974695	0.065657688	0.160943317	0.464443169	0.440033779	1.049514642	1.008680846	0.182066835	0.326937272	0.739702635	0.481593913	1.342435407	1.385891304	1.655982571	1.945656285	0.574391947	1.542762398	0.98940046	0.894767061	0.887261273	1.039475627	0.567207306	0.652829969	1.172703496	0.952912124	1.343912357	1.224546988	1.180950183	1.084067438	0.412629927	0.66621481	0.273287556	0.230536469	0.483622932	0.488994422	-0.131524373	-0.006042248	0.285473131
C1orf51	0.901937942	0.853238151	1.373473312	1.263648419	1.305140895	1.371091171	1.3883173	1.494689207	0.731986911	0.664039248	0.895919884	0.998878508	1.192015953	1.246335909	1.022968855	1.391350396	1.242614433	1.10037054	0.985876606	1.016389797	0.985158642	1.066002356	1.501334053	1.38099071	1.063301758	1.116417797	0.694656824	0.670493569	0.712437663	0.855775779	1.195547107	0.809679435	1.112974521	1.008965327	1.13935112	0.994527181	0.849308227	0.895728806	0.967261005	0.863635594	0.929218813	1.032991674	0.784712013	0.859548347	1.314272955	1.432182004	1.340611036	1.385868037	0.623000406
SNF8	0.544787363	0.620694164	0.984579101	0.818824504	0.342196205	0.478754426	0.834626788	0.845218192	0.649736742	0.716407663	0.882065051	0.887568749	0.903516846	1.280708405	0.517592219	0.643572335	0.669792596	0.382188869	0.756025087	1.203609716	1.345063832	1.183910625	1.064325661	1.049233362	1.377015011	1.259607703	0.740986886	0.742331823	0.623464225	0.825625312	0.731758143	0.803587252	0.591496092	0.662269003	0.73616542	0.686217503	0.945443302	0.907125469	0.854676942	0.871365797	0.537774128	0.685406603	0.372499993	0.367659674	0.694029951	0.874411945	0.496207006	0.27761212	0.165028042
SNCA	2.173170375	2.098232932	1.788611928	1.708097873	1.288451153	1.29283917	0.582873987	0.762774016	1.284443997	1.40362741	2.006155682	1.968669368	0.432654625	0.422502132	1.638788512	1.6628501	1.453511691	1.496354568	2.768448247	2.80293751	0.873799368	0.867006929	1.128684755	1.106041314	2.211462267	2.199501568	1.33247211	1.482536386	2.391931102	2.704798543	2.090119923	2.145830196	1.906693975	1.720720415	2.276233193	2.503247614	2.804040638	2.068964116	2.086493086	2.935890516	2.832360883	2.775294837	2.172881055	1.941005959	1.535525273	1.474041898	2.144549636	2.14898613	2.909537146
ARL4A	-0.348127635	-0.141002576	-0.297110047	-0.342627844	0.109850893	-0.074874492	-0.249055969	-0.423401738	-0.307491831	-0.157181968	-0.374370089	-0.141854159	0.058106759	-0.010811475	-0.315394704	-0.408052165	0.19215982	-0.012485077	-0.234089942	-0.222540931	0.283880625	0.307131296	-0.275605538	-0.305336505	-0.259253969	-0.243185697	-0.14860597	-0.090078294	-0.086095637	-0.238887841	-0.181390717	-0.028380694	0.04411954	0.11189237	0.219007426	0.189779775	0.405898083	0.359571947	0.268322978	0.210026555	-0.041559234	-0.105264949	-0.103016072	-0.26982954	-0.12380422	-0.117054917	0.443241248	0.420183595	-0.287247508
TAPBPL	1.599037335	1.655574013	1.935139786	1.998760541	1.761548199	1.693189444	1.992253516	2.106060584	1.668110586	1.779239958	2.026554468	1.78242509	2.002523823	1.968244918	1.975035254	1.841033046	2.002523823	2.066234777	1.796851109	2.049590723	1.995796241	2.139544029	2.335486607	2.320951346	2.195558543	2.263357531	1.841808389	1.578143429	1.677991967	1.748337212	2.047348113	2.033836689	1.77072002	1.725736922	1.896830479	1.703544739	1.953462936	1.669351001	1.708241111	1.833861057	1.909899508	1.793282328	1.670966345	1.629946045	1.850542335	1.868841427	1.654561656	1.587536538	1.441529574
REPS1	-0.023121621	-0.06660374	0.181769803	0.070052792	0.296288839	0.314425057	0.679209455	0.811520863	0.079850703	0.038475104	-0.083855932	-0.062475403	0.15928621	-0.099910076	0.021096559	-0.150599679	0.002262638	-0.086426756	-0.310461942	-0.24377579	0.288999442	0.332108703	0.807813139	0.894140939	0.20392208	0.1528317	0.283468751	0.24971263	0.105753317	0.04649097	0.06183345	0.075834318	-0.092978957	-0.01403519	0.284619531	0.375881147	0.415467681	0.075224539	0.120681531	0.286925713	-0.202024884	-0.002307066	-0.045842513	-0.145915073	0.188845972	0.198985989	0.332375757	0.406385839	-0.044851045
CYB5R3	1.523207317	1.501624638	1.257648799	1.250653601	1.381703581	1.465394012	0.829336169	1.112058431	1.483752472	1.435848334	1.258677661	1.306065891	1.451709394	1.593113545	1.112058431	1.16591918	1.527124387	1.615520225	1.447627106	1.193162153	1.667821151	1.533583753	1.606336222	1.409553468	1.673303399	1.523839719	1.443149147	1.511342537	1.746717213	1.589847885	1.252962585	1.224883255	1.712234971	1.728389598	1.53428498	1.530993524	1.575779646	1.687746672	1.648707845	1.531448151	1.806141788	1.765783264	1.730399007	1.696531712	1.296752623	1.263544332	1.399971206	1.453355377	1.486638033
MRPS11	0.742615203	0.627824072	1.003216159	0.925910772	0.475149904	0.516823801	0.959551916	0.866983478	0.518965177	0.75250171	0.974715604	0.741594172	0.729589258	0.820213389	0.537260518	0.53925528	0.687188259	0.432182957	0.616909231	0.837099153	0.709954992	0.987352189	1.117927725	1.0946133	0.972034817	0.931809068	0.667294088	0.687558698	0.755019434	0.860886004	0.75889673	0.775166871	0.693637251	0.714618839	0.67610131	0.737272217	0.878336638	0.849784849	0.809868978	0.73811865	0.77732428	0.454091639	0.456134593	0.481173273	0.975270515	1.066402009	0.507624066	0.565230327	0.203033455
ARGLU1	1.020405739	1.089284738	1.509843847	1.413569923	1.432876164	1.471965314	1.702466682	1.83586736	0.63280415	0.512441387	1.081811338	0.795450328	1.282630066	0.877688384	1.133929385	1.843814156	1.028039526	1.491206105	0.899608674	0.801004287	0.905860401	1.038936652	1.687009083	1.464931634	1.064522884	1.379273973	0.307183221	0.318354842	0.810725621	0.945659297	1.455011213	1.256275929	1.756368652	1.160002878	1.963766913	1.971493236	1.393069087	1.30902938	1.000733113	1.472513582	0.812151117	0.483518927	0.494132181	0.322946885	1.870541664	1.894641341	0.577389347	0.410139739	0.344987271
RER1	0.852528512	0.929854334	1.09623784	1.020072572	0.982565645	1.030322554	1.243379933	1.167799751	0.680229926	0.490674008	0.702272895	0.807547575	0.665429242	0.650724236	0.660583494	0.724089283	0.984762962	1.037418881	1.072682905	0.811129242	0.886272238	1.009549302	1.445399181	1.187570907	1.131980704	1.044179417	0.655015329	0.534984846	0.837769605	0.790918376	0.799349952	1.011992327	1.294098085	1.14661731	0.898801429	0.877244059	0.97189173	1.238111048	1.346960514	1.053910805	0.571167805	0.723738191	0.83045702	0.888710266	1.37963046	1.266185483	0.963659653	0.955561345	0.435673388
IAH1	0.198301349	0.204047786	0.607781969	0.566091944	0.139976531	0.244103412	0.519502486	0.294440147	-0.043019911	-0.134082084	0.301205438	0.370491656	0.43537055	0.300588528	0.306989388	0.193420165	1.199734094	0.266745982	0.1896905	0.237169816	1.199734094	1.199734094	0.489062737	0.288476605	0.628187979	0.575569759	0.07647433	0.002555973	0.166766802	0.23657609	0.156486736	0.163695519	0.572753776	0.547463098	0.602800097	0.629449191	0.559432047	0.564380403	0.621335303	0.657687246	-0.132104663	-0.050979187	-0.178573931	-0.390547901	0.535089423	1.199734094	0.243748354	0.263657839	1.199734094
CYHR1	0.753898585	0.771369652	1.299763753	1.239169058	0.758313677	0.868451335	1.271438036	1.372923846	0.676374135	0.592602697	0.977112599	0.928990565	1.552757892	1.598627396	1.284885622	1.236265567	0.670158443	0.23483087	0.230748303	0.358768704	0.691716995	1.435862183	1.190569585	0.746703814	0.811832852	0.765160015	0.519768563	0.518292486	0.497127533	0.384435159	0.920420544	0.888025611	0.625567989	0.976698547	0.899652915	1.336779067	0.767520018	0.46107542	0.760787865	0.841686833	0.381799857	0.499309956	0.691179546	0.496928201	1.353827934	1.333026501	0.94382599	0.823076102	0.28359182
C7orf23	0.379599785	0.214826372	0.45779491	0.503381636	0.569403975	0.717202175	1.01225748	1.04004479	-0.040681476	-0.190503906	0.324539814	0.330007114	0.200416416	0.216280088	0.623974248	0.688388206	0.537599412	0.614514857	0.107870429	0.09047564	0.398993686	0.298770113	1.08505079	0.987498443	0.56558317	0.571746954	-0.102532262	0.003036144	0.194738307	0.261832726	0.696244012	0.675140441	0.696244012	0.59891728	0.663898631	0.8400851	0.627146805	0.801938135	0.775070184	0.685094675	-0.207198145	-0.25522525	-0.009592181	-0.229717669	0.603390421	0.616689531	0.363417277	0.334067389	0.062393437
RBM14	0.738703603	0.820149885	0.915322087	0.833900903	0.820255971	0.6688988	1.062282189	1.204962255	1.01469858	0.834319944	0.724986015	0.653971753	0.780197982	0.821214154	0.44183741	0.730289671	0.895957942	0.720853516	0.464162671	0.660721942	0.95874351	1.250009574	1.510724511	1.305183557	1.141937545	0.839364301	1.069800563	0.875895268	0.872783974	0.960818332	0.879971998	0.727579211	0.356663793	0.444193387	0.699659839	0.686367125	1.080382949	0.765773066	0.697010075	0.903503735	0.967632173	0.953197649	0.881978321	0.860180447	1.181946527	1.104807536	0.928703097	0.576427375	0.800161652
RABEP2	0.653603561	0.659208968	0.702347506	0.941275047	0.605769137	0.643200959	1.06341175	1.28560137	0.893996037	0.819499879	0.682019984	0.689773383	1.081853404	1.179068537	0.726481769	0.929354417	0.776850512	1.105272319	0.726481769	1.17318269	1.23217201	1.447120048	1.343645852	1.303504995	0.959259129	1.064451954	1.045840522	1.118613458	0.724790639	0.727351105	1.019461605	1.166190365	1.011370441	0.726481769	0.830078216	0.726481769	0.854156998	1.033042718	1.118829434	0.769651323	0.830001809	0.813393642	0.561389337	0.601048833	0.974655425	0.960687187	0.514371524	0.44204903	0.846981304
TMEM160	0.809584845	0.776301196	1.429196231	1.252125528	0.625705534	0.757989506	1.075046057	1.182870951	1.088254768	0.9244721	0.914732897	1.135699839	0.967908358	0.882197927	0.668287183	0.979717061	0.905118638	0.781527629	0.970356692	1.224525814	1.255985019	1.397728005	1.355449261	1.208012458	1.61667648	1.680476958	1.173938508	1.217698636	1.132444949	1.171608838	1.371997948	1.371521916	0.83290235	0.789293381	0.750266795	0.812018999	1.183727689	0.938519658	1.034717836	1.057423776	0.793080017	0.855710237	0.600882347	0.688755952	1.01733923	1.121832837	0.468429257	0.693834419	0.678275134
TARDBP	-0.121693131	-0.143005116	-0.02784812	-0.007384157	0.380173345	0.422849055	0.138627561	0.495616864	-0.113598431	-0.028934045	-0.001828416	-0.033616901	0.302780599	0.265355304	0.11535887	0.231691039	0.410233017	0.318692774	-0.074467738	0.002137252	0.517601514	0.608752134	0.655510733	0.456753713	0.20208276	0.142033212	0.111705325	0.049804	-0.003578364	0.029433674	0.32366793	0.367135504	-0.080261332	-0.113825406	0.051672325	0.099164836	0.330993361	0.119541789	0.165814276	0.237947988	0.031416994	0.035930566	-0.081960865	-0.111037139	0.27699453	0.291531357	0.016902434	-0.085348689	-0.420825331
WDR42A	1.253107999	1.358991612	1.457740881	1.263069122	1.254908086	1.408476072	1.449323237	1.245179913	1.307497337	1.53480364	1.161851844	1.16403153	1.61476309	1.700085073	1.337670561	1.323751666	1.390613926	1.584313675	1.633474676	1.483640787	1.625974448	1.962654569	1.416939662	1.595344853	1.410718963	1.594397048	1.364754374	1.714708221	1.381416171	1.288000736	1.606028414	1.52537842	1.34069021	1.379529799	1.447049089	1.396837183	1.623256168	1.556448909	1.479795626	1.510508233	1.449521422	1.426811456	1.320911259	1.469145871	1.288000736	1.362448668	1.135400379	1.14041941	1.245712517
XK	1.358203582	1.048193697	0.132636433	0.03891158	0.341254226	0.286557702	0.06808408	0.179832624	0.821312765	0.928448616	0.417053777	0.227290135	0.548112674	0.506687807	0.315083381	0.413951603	0.414671513	0.200651778	-0.004854249	-0.046532739	0.506490475	0.664812813	0.070412101	0.016017259	-0.183748855	-0.082319446	0.675859518	0.88062302	1.002065518	1.00070549	0.39211442	0.281712918	0.595644464	0.749025821	1.524613086	1.727225574	1.416587672	0.569173593	0.643778723	1.796816581	1.173342689	1.161699923	0.92854509	1.120918531	0.546942461	0.647848156	1.096063092	1.110127266	1.525867243
BTBD6	0.672377418	1.02162825	1.039798812	0.79480595	0.760735447	0.624129022	0.56085065	0.769501191	0.817437175	0.9230733	0.565306104	0.763840719	1.009737388	0.683721201	0.668299698	0.488444735	0.97771746	0.765104292	0.702527623	0.905083857	0.960176972	1.169577372	1.166178362	1.051820279	0.978650938	0.917581852	0.948201781	1.173692645	1.12093042	0.746466772	0.879536661	0.896093681	0.88814177	0.78301333	0.665321906	0.655506676	1.189551754	1.066643273	1.180435728	1.185182473	1.107660456	1.062099898	0.885627209	1.043401796	0.838378945	0.782392118	0.594495009	0.708324607	0.77390495
ISCA2	-0.127083104	-0.2095783	0.56661404	0.554111299	0.191691578	0.304843085	0.714272749	0.639161363	0.363610687	0.428555093	0.223288199	0.228102757	0.214707515	0.276141974	0.271574169	0.314026653	0.308439302	0.301879508	0.091966627	0.142763057	0.499505247	0.601849142	0.832098341	0.73858834	0.759716507	0.69291464	0.471263189	0.432373179	-0.054962758	0.049063085	0.261580114	0.46433633	0.407307836	0.282350678	0.246835183	0.229502295	0.423039854	0.559836796	0.618607428	0.340616075	0.051863417	0.061380509	-0.09774274	-0.15367456	0.748707445	0.624222409	0.068089696	0.013844845	0.063249541
DDX17	1.823800241	1.58969782	1.856719116	1.744294036	1.698349513	1.893741919	2.157488217	2.214298419	1.53564491	1.466188852	1.792959085	1.931166012	2.084776533	1.879134144	1.933364117	1.947429596	1.685181843	1.903510183	1.520063996	1.508246934	1.850045739	1.805650239	1.957860372	2.02397757	1.861512123	1.817034628	1.240547639	1.229422231	1.532306819	1.576742774	1.710935442	1.900521492	1.949139267	2.000847922	2.082933991	2.021856727	2.062835393	1.947713493	1.950544078	2.126586825	1.941996622	1.776133952	1.784632278	1.663394845	2.057356429	2.03893966	1.754709997	1.771115187	1.450170747
RSC1A1	0.327142204	0.370611537	0.331327289	0.321952703	0.460149588	0.491888261	0.429555265	0.618661951	0.397142527	0.395719875	0.225629489	0.226937401	0.475133195	0.662329236	0.330684291	0.439845711	0.477232473	0.309659688	-0.01380499	0.007682531	0.588846402	0.669294465	0.677214915	0.621482203	0.343616015	0.347279793	0.385158993	0.303722623	0.369570643	0.375205168	0.476439446	0.434790788	0.091459805	0.100720191	0.067301688	0.177592646	0.267139687	0.240441854	0.328797051	0.193844269	0.226732732	0.270313374	0.234602875	0.213250689	0.30409549	0.32856522	0.332268556	0.33503814	0.425165216
NME3	0.896884842	0.840626769	1.236265387	1.256177536	0.840577504	0.838246546	1.361954322	1.271300754	1.044558741	1.025814166	0.993845437	0.926936266	1.048651835	1.22487013	1.311706893	1.371568055	0.952668151	0.824056478	1.000348613	1.213468689	1.260104358	1.250340495	1.474512234	1.593217945	1.391821321	1.74983275	1.083831733	1.107740957	0.965965769	1.022367375	1.329485423	1.371802305	0.435698194	0.551778322	0.958540038	0.925008909	1.054753108	0.802270156	0.839296755	1.078161795	0.942787351	0.897448695	0.740171525	0.761315859	1.061185278	1.166137435	0.756899102	0.842000054	0.813442404
PPAPDC2	0.583174345	0.785160894	0.535565782	0.704300594	0.731985328	0.703381374	0.723401693	0.901080123	0.614042669	0.563603639	0.467252485	0.631572528	0.538795159	0.282587067	0.783108609	0.476109207	0.833304691	0.846838924	0.401252113	0.615738612	0.635001121	0.705822507	0.958299239	0.878488997	0.599471925	0.699699212	0.881652794	0.76377289	0.624665813	0.782279348	0.869741054	0.809422291	0.244102003	0.286777854	0.577742051	0.473748554	0.923610934	0.749876233	0.508469158	0.819997098	0.521171122	0.377783494	0.250025312	0.237700658	0.794861819	0.774158873	0.413396767	0.22019816	0.641842072
SIAH2	1.169749403	1.187494393	0.903797273	0.866503838	0.886812058	0.987928227	0.697490633	0.907561139	0.495135123	0.629050168	0.806602674	0.71621796	0.920869613	0.931869698	0.495015242	0.734991841	1.143777574	1.042053529	0.772107367	0.668608018	1.1745096	1.247165366	1.18463015	1.241709241	1.242384555	1.218959271	0.811725807	0.754602031	1.264230181	1.25282444	0.775371959	0.793769501	1.6137887	1.459799046	1.440437425	1.54790823	1.418725292	1.500537761	1.51578808	1.791954111	1.086619304	1.040571652	0.978402185	0.842384169	1.295165717	1.184559478	1.42831348	1.405546197	1.066145546
THAP5	0.589648828	0.59534732	0.452365636	0.503322706	0.567806352	0.63336703	0.912376956	0.520110988	0.661609223	0.705020355	0.5873118	0.536094696	0.437642275	0.402675597	0.468165758	0.518538206	0.563378608	0.585097157	0.627571956	0.407395714	0.62786592	0.621104256	0.51147993	0.493757078	0.508587552	0.463044433	0.712504863	0.667422472	0.63778777	0.553187727	0.543899192	0.558561039	0.492589327	0.470406646	0.541371705	0.450129701	0.559691047	0.628713011	0.65812065	0.614367411	0.582879841	0.429173167	0.708311195	0.604976371	0.663819897	0.488480873	0.682481657	0.647545194	0.713657155
MORC2	0.400708206	0.431786465	0.5138748	0.507684617	0.683531805	0.6731161	0.677392604	0.872385086	0.722843861	0.633522551	0.311275505	0.256702471	0.490238926	0.576275887	0.435899256	0.542644923	0.57374786	0.360433602	0.086024778	0.074073254	0.477879868	0.535199538	0.824449877	0.893165824	0.185052821	0.169386655	0.462001127	0.483039231	0.264643026	0.421071963	0.542644923	0.548761985	0.317109471	0.316119214	0.140945996	0.200928352	0.286535762	0.518595546	0.516229107	0.111201704	0.392322244	0.464059015	0.326234994	0.37601812	0.109614408	0.581502571	0.756579374	0.764445453	0.398203888
PQBP1	0.86123656	0.865876582	1.123025542	0.712537847	0.305093082	0.437526152	0.820890402	0.507807547	0.472381649	0.742913229	0.751076719	0.866917625	0.863242647	1.298495175	1.078429367	0.777299517	0.629699261	0.522487524	0.785784539	1.025213951	1.282308638	1.296052784	0.869871505	0.772411512	1.117459287	1.370584554	0.8326558	0.931103295	0.940832988	0.919234232	0.973399313	0.831356002	0.292169579	0.649875676	0.599864433	0.57502403	0.884538382	0.989250981	0.977147606	0.654982434	0.790123566	0.821896293	0.485264903	0.51386155	1.018087273	0.909212097	0.696054897	0.795706093	0.575259802
EXOSC1	0.22573835	0.354626854	0.685064937	0.537572191	0.35987797	0.601063957	0.711541689	0.777397359	0.290380589	0.352169224	0.478647244	0.450093621	0.83699986	0.979674331	0.499007811	0.314139639	0.455227697	0.47901683	0.348363166	0.547634564	1.106004195	1.053614165	0.920389599	0.990293345	0.974306998	0.664263364	0.550676748	0.614473591	0.424268559	0.44818603	0.814419568	0.655606537	0.664747481	0.658745835	0.474995255	0.532070967	0.75025362	0.748854126	0.853136017	0.633309728	0.119795553	0.195901385	-0.051400255	-0.170850003	0.729772755	0.749494974	0.178214699	0.137723612	0.144993353
WDR33	0.362313414	0.374699358	0.374458146	0.258895463	0.571503185	0.568446605	0.826517766	0.834083827	0.289410752	0.280631889	-0.013032779	0.007546213	0.552599794	0.561633934	0.29746144	0.216316937	0.412321756	0.295012212	-0.001033883	-0.009336865	0.618074147	0.678006054	0.833640203	0.714226514	0.34068224	0.212663911	0.314923189	0.289050995	0.211805061	0.136203826	0.406256359	0.316268953	0.36621308	0.367010078	0.240349944	0.436810599	0.1730114	0.442929439	0.640283473	0.190736961	0.127438465	0.278578454	0.421772379	0.349093699	0.475701127	0.368820215	0.399718423	0.382883585	0.332410704
UBIAD1	0.810686019	0.870207592	1.100554052	0.899009836	0.948269702	0.769451084	0.803681883	0.968205885	0.971243186	1.047601801	0.581427654	0.750891719	0.762487987	0.765326232	0.870777634	0.88946852	0.820815053	0.599109171	0.52509459	0.506700284	0.895784948	0.819586163	0.639076669	0.684079815	0.522702455	0.597074996	0.793917934	0.864960694	0.946385514	0.995238906	0.829279879	0.816898494	0.532086165	0.82022993	0.758022121	0.655514326	0.761522604	0.63740444	0.774425255	0.513446115	0.496069234	0.547719505	0.591971521	0.740212584	1.049044264	1.032814106	0.733543551	0.59043769	0.89323739
TRIM4	0.445340807	0.117896961	0.73802476	0.619345172	0.591607575	0.706224074	0.862668866	0.97047993	0.77998988	0.586859771	0.273993595	0.228039796	0.371583014	0.39229993	0.644397297	0.548927152	0.59969287	0.587727076	0.160678494	0.147132974	0.397852907	0.414102536	1.010879195	0.84460203	0.559729971	0.46684779	0.287628649	0.444933307	0.121775944	0.121567305	0.610083204	0.606867057	0.752083658	0.737470215	0.358802145	0.490615763	0.354375861	0.690891397	0.693146231	0.370506411	0.417957574	0.393251188	0.33110911	0.363198024	0.701607843	0.871318175	0.598630429	0.359343096	0.731619123
PLEKHF1	1.016797845	0.811623173	0.834887849	0.756118233	0.819965034	0.473621228	1.377812106	1.199219321	0.993955811	1.23340076	0.884201296	1.023976104	1.788185714	1.604836895	0.946222563	1.0361808	0.819965034	0.706205798	1.411568381	1.450031706	1.99526994	1.93343227	1.510930524	1.270752165	0.937221381	0.916010964	0.956812442	0.977734061	0.945825236	0.894229696	1.134820795	1.158895494	1.272853288	1.282883965	1.133058902	0.946222563	1.040463305	1.201410123	1.297075807	0.932881437	1.107299586	1.149832627	0.84685901	0.903068392	1.819348937	1.59976554	0.992935452	0.906784139	0.633847186
C17orf37	0.996999373	0.919784699	1.206272969	1.295024765	0.889073023	1.058466624	1.301280303	1.208122734	0.83271047	0.844909201	1.017871238	0.893179254	1.487169331	1.51232849	1.176098191	1.240649312	0.437986874	0.517510917	0.795439989	0.695056958	0.931771435	0.982120236	0.900398983	0.772757218	0.921845236	0.920505987	0.371976057	0.428281328	0.369674357	0.50938746	0.628741555	0.510162988	1.222100769	1.15909047	1.38852045	1.41565056	0.911932738	0.768294856	0.789637245	0.815594472	0.310341513	0.239086522	0.824809618	0.53063559	1.26495674	1.30591173	1.017406652	1.083592958	0.718239538
C6orf160	0.010575766	-0.298937498	1.365417257	1.098005514	0.232308838	0.071130717	-0.104288215	-0.152668229	0.545486403	0.554921451	0.091548005	-0.00302151	0.491784441	1.31122128	0.366742542	0.487734454	0.031526863	-0.007033399	0.053160267	-0.108139394	0.427196163	0.384456665	-0.119615243	-0.165670561	0.736128491	0.844588986	0.422435136	0.383054677	-0.097456745	0.037177532	0.324180726	0.152314503	2.006356883	1.510726572	1.106193715	1.539843062	0.612882285	1.950955079	0.795234674	0.797416015	0.331890907	0.140813791	0.278699287	0.252793769	1.037962415	1.010341766	0.008675981	-0.000570161	0.645276254
HSPC047	0.641259459	0.656873696	0.736932117	0.511802441	-0.050690167	0.271345577	1.433584102	1.297576975	0.847812216	0.843525497	0.989962973	0.937527724	1.704692171	1.524749327	1.373645644	1.439829805	0.002973948	0.184920203	0.953928482	1.003008789	1.583419516	1.628820152	1.355190584	1.29618559	0.884514222	0.756218164	0.871672275	0.877271243	0.535583726	0.649086535	1.403635196	1.639861095	1.44300064	1.451308002	0.971792451	1.068957506	0.903990253	1.507209477	1.437387121	0.947855854	0.806202421	0.583007463	0.497945863	0.360170102	0.93415506	0.853656448	0.434639147	0.537064661	0.326176653
FMN1	1.005456601	1.136705463	1.132462151	0.993986136	0.793400314	0.801815344	0.910515175	0.762605746	0.913663779	1.112184234	0.821364337	0.90598315	0.865287428	0.9537264	1.030584731	0.902759106	0.801616604	0.887265613	0.983491751	0.894343814	1.164860104	0.984222801	0.847810033	0.80694879	1.186506557	0.886416054	1.281056911	0.967223577	1.206038021	0.958325516	1.137384788	0.80913562	0.85650735	0.831780502	0.847668076	0.903632524	0.995975243	0.8140609	0.777632054	1.065398148	1.060190234	1.069131564	1.030900469	1.017671812	0.91357826	1.050390922	0.937513729	1.11747573	1.11747573
PDDC1	0.149346251	0.138203294	0.092993195	0.263115983	-0.306234428	-0.197733788	0.649216248	0.509650516	-0.020482353	-0.300641916	-0.001592186	-0.21533716	0.763469183	1.333014162	0.675771204	0.565309442	-0.246888144	-0.368832921	-0.359624609	-0.275426088	0.588105188	0.53562218	0.209814776	0.279034449	0.26552819	0.221022789	-0.349784224	-0.202638788	-0.374998881	0.102654842	0.349320719	0.154712365	0.43211921	0.402624181	0.625916931	0.576921074	0.451439673	0.459528436	0.106445608	0.181373289	0.540176498	0.144875052	0.474368457	0.183622078	0.271814979	0.166769137	0.222245625	-0.090387815	-0.035505763
MRP63	-0.033782058	-0.025599897	0.168385221	0.184726513	0.114035436	0.148578335	0.168075728	0.550409329	0.148743502	-0.022108227	-0.010440368	0.263001806	0.299150544	0.264547459	0.073991618	0.094301034	0.191300351	0.182384741	-0.11700385	0.051250249	0.390914941	0.199726863	0.228836291	0.298887805	0.188653646	0.116306215	0.28304063	-0.0439361	0.160546069	0.146489046	0.364798868	0.186599685	0.449911025	0.24436607	0.183183578	0.32433949	0.432480047	0.382047319	0.590003971	0.341034958	0.087840754	-0.108577428	-0.03439706	-0.208694183	0.470550438	0.317896825	0.065420928	0.079230159	-0.145346756
TUSC4	0.822014429	0.856742081	1.232376398	1.186913567	0.935688484	1.135625827	1.374786005	1.223454613	0.798711317	0.822818674	0.984287509	1.068076488	1.711323275	1.455839739	0.974250238	1.337615211	1.021294532	0.931757674	0.994062949	1.009774702	1.538265103	1.513472452	1.337535276	1.369823604	1.268401975	1.317094203	0.932633881	0.95657419	1.035607226	0.938466982	1.477734975	1.28112264	0.891357568	0.928683941	0.903707403	0.939746325	1.188863452	1.313603599	1.423522787	1.13004628	1.057981276	0.896743401	0.942532298	1.054909062	1.333278165	1.343813398	1.176198911	1.303018644	0.770386055
XYLT2	0.438370287	0.282820326	0.425006918	0.331562551	0.366957306	0.350278499	0.694845603	0.421357464	0.406992939	0.251574235	0.201355772	0.075104619	0.528477401	0.605450769	0.250954814	0.468632505	0.263522301	0.204232764	0.165615838	0.164551789	0.694845603	0.81350653	0.472471129	0.515961398	0.383823714	0.483147399	0.390177097	0.128247596	0.165833018	0.305757313	0.361771324	0.319059996	-0.078689888	0.202762868	0.173041371	0.275572321	0.219501277	0.083181479	0.088374614	0.256641112	0.252704139	0.462320141	0.349723868	0.262527269	0.477068844	0.518007391	0.268733601	0.25038526	0.370007687
HRK	0.99639237	1.275845564	0.820028431	1.076626689	1.184847091	0.878342891	1.078448089	1.135975734	0.905781813	0.913834617	0.895332001	1.15654171	0.345737398	0.908310592	1.048480161	1.177531769	1.476362046	1.423932736	1.639027827	1.236655259	1.062690543	0.977965156	0.770210669	0.982167258	1.005105977	1.004493974	1.117008758	1.116005759	0.912850727	1.044124851	0.982580506	1.243850791	0.506848022	1.033281697	1.015097465	1.059989488	0.932920234	0.784976462	0.850868966	0.9469922	0.971112183	0.977693438	0.956300251	1.192685395	0.832697472	0.661561739	0.980120631	0.802721294	1.095706769
RPS29	0.89026324	0.863181835	1.07605561	1.407123183	1.112653459	1.177426422	1.279080008	1.45027639	1.086902174	0.935405508	1.218248586	1.532221902	1.494141516	1.384122969	1.098506863	1.420091772	1.2276347	1.195903593	1.341541175	1.237127694	1.489252443	1.421318277	1.553504391	1.596706671	1.291606091	1.328976169	0.973694112	1.084486263	1.137830898	1.246740911	1.508882215	1.398598408	1.770760508	1.877727002	1.286204486	1.343914872	1.55759666	1.949637499	1.957127875	1.556310655	0.804375807	0.794456763	0.526957567	0.322680982	1.548329351	1.430171559	1.126184201	1.308075805	1.030810341
PSMB8	2.090298401	1.880759114	2.456385926	2.536821123	2.424553805	2.429980943	2.649384955	2.561672521	2.033248678	2.183088056	2.606491924	2.500629795	2.529985055	2.444797511	2.550081492	2.511418891	2.770101616	2.954959937	2.867901596	2.836415961	2.581342181	2.493880521	3.057878878	2.975614166	2.757746471	2.794111499	2.430410448	2.490578269	2.049925178	2.145495298	2.678305106	2.717746199	2.476269423	2.476269423	2.545371095	2.688421813	2.889677617	2.765026795	2.721452913	2.902826935	2.304750243	2.416291803	2.208925405	2.215697606	2.571268356	2.596311408	2.505813364	2.266552727	1.608862136
OLIG1	2.061479231	2.11820969	2.448456336	2.343540885	1.892607806	1.873704619	2.196257898	2.151032608	1.320414559	0.906954249	1.539266578	1.542882062	1.999097684	2.044334951	0.906954249	0.906954249	1.903247982	1.936271378	0.906954249	0.906954249	2.141575615	2.197217764	2.316190724	2.300603295	2.309493999	0.906954249	1.27265739	0.906954249	1.893606944	1.863813305	0.906954249	1.809011611	0.906954249	0.906954249	2.012181868	2.09046678	2.095523533	0.906954249	0.906954249	0.906954249	0.906954249	0.906954249	1.636419895	1.608106432	2.360013522	2.248073756	2.148767613	2.200997665	0.906954249
PIGS	0.724035089	0.666211382	1.005551899	0.937104874	0.819122785	0.869983148	0.682127223	0.878308906	0.84471166	0.864651194	0.64585762	0.891976041	0.773194546	0.604687679	0.649922127	0.871282298	0.846418749	0.842754914	0.87179643	0.724963028	1.086753927	0.976471132	1.105426731	1.119764511	1.142389288	1.159945518	0.79510983	0.800344243	0.847407421	0.872766624	1.097074754	1.023118637	0.706267542	0.679313626	0.858426786	0.749432649	0.959778632	0.771892342	1.020873114	0.887902164	0.672285494	0.672493081	0.644390398	0.62715145	0.790201929	0.860461447	0.732028764	0.67128119	0.770461819
IRF7	2.795876637	2.380977835	3.161917942	3.220779591	3.054714319	2.795876637	2.856341323	3.001608523	3.415192337	3.191131047	2.995354487	3.114479131	2.992284623	2.986497399	2.658359618	2.689134691	3.170448308	3.291652839	3.372458369	3.191131047	3.461534621	3.346682804	3.205051186	3.279417873	3.248736344	3.271793522	3.536881474	3.326274083	2.566080029	2.754611435	2.921869403	2.907110441	2.684403838	2.578305868	3.066183815	2.876884657	3.419909501	3.013377818	2.916369657	3.364241263	2.977085887	2.887538489	2.882234959	2.480982279	3.332227292	3.556258465	3.541598638	3.526748984	2.058902208
SLFN11	0.753375057	0.596517096	1.267713719	1.134777666	1.072930054	1.298925782	1.38309609	1.638218959	0.768295772	0.909825421	0.379705619	0.473276959	0.687054865	0.627987091	0.153589461	0.182082864	1.110410766	1.35609612	0.332934648	0.081849121	0.649339544	0.65056208	1.50704635	1.437546814	1.117473057	1.031494329	0.481168117	0.454487779	0.535855562	0.766767415	0.11895716	0.094072743	1.264444934	0.917228936	1.202242027	1.391132697	1.072796488	0.828241162	1.049336609	1.430240816	0.829103291	0.52411276	0.980362988	0.648224696	0.94029972	1.086689598	0.638934206	0.67886016	0.628806012
FLJ21865	0.565695724	0.683991123	1.136857112	1.30082653	0.585236966	0.575037895	1.107593035	1.120139245	0.697331488	0.58732277	0.588311037	0.504193299	1.155362713	0.843910807	1.207761233	1.10358398	0.740044929	0.684617455	1.060077857	0.753404931	1.124517866	0.936902912	1.181714039	1.036565014	1.195441318	1.272223142	0.907265842	0.827502997	0.845843657	0.79815267	1.133504367	1.1692195	0.56552469	0.237678427	0.743669795	0.731798171	0.853814804	0.57678471	0.403615224	0.899723606	0.998746269	0.764547432	0.604886061	0.528433907	0.967849948	0.821153226	0.663307663	0.77364615	0.779712127
POLR2G	0.308412039	0.264810965	0.548838414	0.552087208	0.190747095	0.427949938	0.962159859	1.03204186	-0.133810669	-0.287469341	0.091036131	-0.052891022	0.395159072	0.804457598	0.411704851	0.301854641	0.518617633	0.565086266	0.234785314	0.382356098	0.95282791	1.064057705	1.249155438	1.070707969	1.031743586	0.881905054	0.177537267	0.152262578	0.530669669	0.499487553	0.793893013	0.79043573	0.45286212	0.310826861	0.3452847	0.490622901	0.683866397	0.675921457	0.803921747	0.650767825	0.371908396	0.350670865	0.196011281	-0.104441084	0.519954333	0.481153922	0.070322321	0.202393991	-0.298782779
U2AF1L4	1.678757839	1.514857704	1.578489999	1.424805872	1.313537284	1.580228708	1.63025856	1.535401996	1.415410979	1.500452429	1.582562776	1.528172979	1.643925381	1.737151151	1.612527075	1.344461135	1.354888419	1.403901146	1.816882908	1.685903714	1.740101165	2.102992798	1.426026052	1.562511959	1.526716252	1.560758549	1.381209035	1.35958508	1.432035664	1.481688587	1.492553426	1.37788183	1.475700804	1.587495139	1.582374617	1.747774271	1.610375583	1.539161776	1.509076312	1.527466059	1.603019452	1.681846377	1.550203086	1.504124759	1.404625346	1.589929087	1.450539415	1.51220393	1.591470303
RPS10	0.095442521	0.351799797	0.459320157	0.742159445	-0.380856101	-0.026157232	1.138684426	0.883071569	0.555418946	0.268183159	0.501582671	0.253253615	0.594943557	0.712377556	0.058875496	0.229112607	0.289205429	-0.557022343	-0.126043781	-0.307033161	1.025638661	0.692046576	0.612647057	0.536919341	-0.024071716	-0.344740465	0.221478962	-0.076910078	-0.512734029	-0.032520609	0.092107513	0.18463376	0.885749525	0.993593162	0.900853562	0.887230502	0.543168103	1.367748751	1.126005322	0.825886031	-0.769390049	-0.913409606	-0.470630908	-0.58577998	1.045797499	0.963881352	-0.196413253	-0.307963526	0.37037229
FOXN3	0.841734881	0.515096072	1.258583514	1.348650813	1.12387393	1.143925043	1.534701302	1.538859623	0.665645079	0.673194464	0.975344766	0.837428547	1.087673781	1.227453718	1.218600838	1.260149503	1.044335863	1.237602007	0.634371657	0.617390475	0.982119186	1.014149479	1.554340015	1.442566691	1.173080484	1.294569617	0.61608842	0.484447861	0.434849499	0.657847235	0.987388466	0.995439635	1.255377785	1.131711391	1.062175999	1.224856593	1.019946076	0.95241193	0.881035459	0.958037379	0.615429817	0.591999175	0.891730841	0.81751886	1.055036937	1.011576997	1.184544881	1.136006035	0.62191325
LRRC33	1.103671309	1.109111459	1.404847079	1.545442972	1.463846789	1.635077418	1.602408416	1.435234706	1.307505269	1.177299641	1.280836083	1.253405088	1.755364503	1.206691119	1.403841251	1.415849572	1.600148847	1.712262148	1.472852393	1.098567676	1.592506956	1.628098761	1.613346873	1.607085666	1.557299762	1.595382712	1.203515438	1.349063937	1.207667347	1.183836017	1.422341702	1.248007644	1.639838325	1.714083264	1.546410574	1.545442972	1.302898571	1.764736683	1.598766184	1.557960644	0.962055866	1.094698236	1.094650069	1.155417593	1.307560157	1.256703521	1.246106156	1.23948558	1.146917746
RPLP1	1.077854484	0.805363758	1.499071962	1.664730509	1.156438221	0.867331136	1.501257487	1.576251423	0.973618439	0.901401851	1.370165995	1.455446167	1.753252879	1.159223107	0.949422472	0.94107972	1.319934692	1.682186825	1.150678652	0.762929504	1.564852829	1.50467602	2.01048519	1.883760542	1.571761952	1.252674249	1.309375681	1.043433016	1.101135976	1.273067202	1.328548093	1.393393747	1.202726529	1.048446455	1.091305268	1.09492968	1.360338667	1.413656185	1.536350426	1.390392283	0.865052001	1.015313627	0.614522669	0.375923295	1.589525142	1.658237036	1.780755144	1.600601461	0.553106941
TACR1	0.471901412	0.660479468	0.454071028	0.479691829	0.504526871	0.602919771	0.507073877	0.620901742	0.40542813	0.533846211	0.47198573	0.643976126	0.691236295	0.54158577	0.561589204	0.572557107	0.233903705	0.266759171	0.377012114	0.374846845	0.405341349	0.609800779	0.500543743	0.441623923	0.368587271	0.500090331	0.461843402	0.325552767	0.640098379	0.532224516	0.367818845	0.334297562	0.482518716	0.647938595	0.526951749	0.387448776	0.383538885	0.539818561	0.449933623	0.486448944	0.639789406	0.582635066	0.857463819	0.69885814	0.558542039	0.541327	0.696372595	0.689331665	0.852338017
CLN8	0.45968535	0.405129815	0.528627889	0.569534617	0.62564376	0.783263474	1.140473727	0.735698576	0.305163643	0.332880844	0.484707326	0.495019326	0.523260286	0.305506102	0.328522201	0.289315874	0.540607102	0.553145637	0.401039811	0.533156517	0.766769464	0.619981429	0.856645145	0.856055523	0.556340143	0.48772291	0.301199752	0.390847933	0.43951585	0.487318386	0.534289551	0.400964102	0.988570826	1.026576788	0.477896962	0.468698969	0.486030818	1.088956385	0.866588005	0.60471589	0.613483917	0.647068714	0.261342299	0.583727671	0.50224312	0.479486753	0.501461971	0.524792719	0.29005659
PTBP1	0.663964544	0.420079084	0.830863261	0.617891189	0.634927495	0.535454398	1.740405663	1.505280958	0.910017489	0.736553221	0.419870631	0.299241995	0.985716371	1.049223532	1.077618385	0.970833741	0.302032234	0.295961991	0.19467688	0.297866871	0.581652857	0.614711675	0.856047708	0.851123578	0.463021553	0.430717633	0.569964337	0.439275088	0.158396089	0.430918642	0.573968672	0.512908256	1.084913096	1.182960138	0.7364138	0.730157706	0.145785826	0.547964157	0.593615083	0.183305653	0.252263174	0.157753169	0.927621964	0.750093211	0.959198528	1.001641968	0.812906521	0.867968619	0.361989901
HLA-DPB1	3.623661734	3.177487892	3.471466338	3.543028411	2.575547119	2.841884703	3.518438503	3.668173979	2.948127476	3.112219077	3.248043212	3.162132453	3.14747337	3.245816496	3.339321156	3.376328085	3.241244019	3.609426512	4.02397549	4.127783917	3.806750295	3.834661562	4.165615082	4.193264779	3.946627487	4.282875185	3.737177316	3.668173979	3.623661734	3.95740301	4.203960087	4.115108815	3.548667861	3.609426512	3.346719519	3.331485681	3.95740301	4.24138204	3.853589932	3.815644839	3.537173893	3.630713662	3.070735232	2.969342549	3.153336724	3.116219355	2.817492425	2.639474835	3.432401725
ACAA2	0.511219428	0.476520298	0.581502183	0.841305642	0.27672889	0.415419638	0.485882023	0.869775364	0.255987741	-0.00061878	0.279874243	0.031547186	0.420887754	0.455141449	0.52121953	0.417291125	0.304700474	0.401386373	0.08226026	0.27352739	0.545266039	0.74485911	1.104883687	1.040340331	0.945504179	0.846528922	0.143877886	0.013365502	0.124321813	0.357230929	0.403812917	0.386599772	0.780245227	0.717374311	0.448293053	0.808020866	0.47915499	0.760655757	1.007798661	0.772859388	0.365060981	0.037227584	0.383449138	0.2611866	0.575266691	0.537500009	0.417558897	0.451611168	0.30191137
CHCHD1	0.247227778	0.12957008	0.580608733	0.561234044	0.088053929	0.359537919	0.569087878	0.53561126	0.167145499	0.026074439	0.361413611	0.369832375	0.419382742	0.407536891	0.049238233	0.118807819	0.131934094	0.006797309	0.090325805	0.136246173	0.372670953	0.492389852	0.40777258	0.458899211	0.510992733	0.317009118	0.11146307	0.12634082	0.016729106	0.241166006	0.357224157	0.089491917	0.386706687	0.266737555	0.307200916	1.023360195	0.222075345	0.353757105	0.391484134	0.14229232	-0.218075401	-0.211586796	-0.140920806	-0.035337494	0.293634749	0.195682096	0.312725306	0.45992691	0.032756765
HOM-TES-103	1.187453483	1.116507221	2.0295526	2.030965695	1.299904154	1.427812654	2.082540716	1.987421668	0.930750567	0.835973137	1.513355414	1.583766139	1.69390904	1.820945956	1.447502181	1.646335832	1.327990634	1.436615932	1.489364396	1.590991991	1.88543974	1.924650387	2.142098414	2.0645703	2.035488957	1.898478415	0.993044544	0.857102321	1.07340932	1.313655991	1.676893282	1.958356149	1.616776716	1.649334952	1.76379214	1.823081714	1.879161764	1.821551932	1.790071584	1.84208729	1.295265364	1.368846926	1.092685837	1.061795836	1.553510627	1.531925347	1.239579905	1.218992192	0.807717967
MRPL33	0.823372969	0.755766096	1.561066352	1.525812191	1.266930781	1.382153137	1.786166712	1.757141258	0.930861713	0.871867448	1.379200864	0.976132363	1.183205113	1.416535147	1.096048443	1.27522312	0.809263757	0.954359476	0.561531353	0.644865462	0.599237711	0.83265024	1.197712233	1.146560807	0.842447261	1.031621021	0.40318402	0.482854391	0.508609594	0.587275129	0.428990675	0.410660655	1.927261884	1.717350169	1.793799334	1.899338926	1.063780774	1.355330531	1.257094487	1.03876939	0.083362903	0.240809577	0.549286406	0.547819183	1.396698326	1.391690164	1.341569251	1.225725355	0.598540107
COX6B1	1.379112667	1.357278842	1.861121114	1.806129307	1.414048267	1.431871407	1.943859416	1.810950808	1.494224175	1.366996643	1.67026924	1.467608091	2.049768662	2.030922717	1.262701357	1.332268123	1.188254134	1.052719193	1.11025435	1.184982128	1.544274998	1.632828932	1.743516932	1.804735203	1.419219019	1.356006377	1.180107615	1.200518323	0.982486454	1.141255914	1.161188605	1.229504787	2.072979033	2.047026485	1.900149248	1.905104162	1.506876538	1.736720241	1.766228916	1.490867848	0.869202275	0.779518812	1.154912667	1.151443186	1.898834157	1.961747832	1.692084129	1.523280818	1.125991845
ADRB2	1.806383819	1.751567831	1.981149495	2.068954591	1.914587177	2.071727204	2.028229724	2.129113765	2.044144509	2.052940269	1.993549258	2.163508053	2.358651023	2.371101551	1.742390268	1.806207655	2.190779666	2.39130177	0.973659242	2.150551222	2.508378103	2.419974733	2.385446237	2.349351128	2.258710637	2.119094855	2.133474849	2.236547882	2.064502212	1.838829435	2.074924499	2.099864839	1.994306375	1.940035909	2.018862066	2.008058546	2.209619313	2.252239466	2.269751776	2.279093608	2.250537259	2.022679392	1.661506636	1.657348876	2.199476851	2.149862866	1.491603579	1.526555098	1.728002649
RPS19BP1	0.954739606	0.88371978	1.215444069	1.06540368	0.754764454	0.729708549	1.467836688	1.170861759	0.811919948	0.903375487	0.903375487	0.98034307	1.582420807	1.451029383	1.308719696	1.175377603	0.040361891	0.442032066	0.258683531	0.200621576	0.75410246	0.911069613	0.764769236	0.598409649	0.570557989	0.355162846	0.354904985	0.184380862	0.21787366	0.188236208	0.262855379	1.104772578	1.517837298	1.414642661	1.485672938	1.617732641	0.683776327	0.722001708	0.79723287	0.663246893	-0.049179911	0.111019928	0.659667818	0.641442431	1.182336655	1.082796316	0.811449327	0.820229172	0.826833342
MRPL55	0.119468125	0.359316245	0.340475102	0.369379138	-0.034338175	0.245151686	0.560194748	0.543403388	0.401806424	0.488475719	0.063286422	0.310495542	0.415306136	0.624463385	0.31495672	0.121523807	0.369258383	0.199911945	0.257675901	0.493506394	0.879639959	0.760340069	0.805300066	0.893474856	0.811446016	0.785679136	0.596685813	0.748993158	0.353469731	0.475502454	0.609781429	0.541433319	-0.069823687	-0.179000368	0.28250927	0.092728117	0.583180015	0.277053178	0.270573662	0.413283827	0.383118164	0.411587144	0.168503229	0.215954797	0.371414772	0.450010159	0.061872132	0.06225166	0.039381092
CSDA	2.138226009	2.006459927	1.555825173	1.557212904	1.748130842	1.954037815	1.013595224	0.962503579	2.32076849	2.231588198	2.088206169	1.972538077	0.853168651	1.07872505	1.861544418	1.771680857	1.780409362	1.989369032	2.102986694	2.052778251	1.04291837	1.064531207	1.01472022	0.9883333	1.462020307	1.463144492	2.110080961	2.264467014	2.107844125	2.233311329	1.849845271	1.822055997	0.739318476	0.746677223	2.107759827	2.028515179	2.217917508	0.786162203	0.779000841	2.186088905	2.110448778	2.184157092	1.836880253	2.067283335	1.545525226	1.634771007	1.786230262	1.777453465	2.871793719
DMD	0.099533204	0.229932327	-0.053008035	-0.090318474	0.006185477	0.008442581	-0.190821913	-0.197874846	0.141987839	0.141450398	-0.055580842	0.03507251	-0.251532897	-0.384636693	-0.147463486	-0.174439493	0.095498247	-0.096435546	-0.044277514	-0.113683767	-0.093079242	-0.10468617	-0.110671488	-0.108604941	-0.029580632	0.021271728	0.274776915	0.127254597	0.276200745	0.185765812	0.101941263	-0.012632775	-0.270218686	-0.328486988	-0.105604837	-0.165946004	-0.051157843	-0.122369787	-0.002710638	-0.100163996	-0.066799083	-0.011164243	0.011439414	0.130281	-0.141595257	-0.032977861	0.048962567	0.025976734	0.079258023
LYRM2	1.054277204	0.999815391	1.129405557	1.103031671	1.028965711	1.164201192	1.187294688	1.107279291	0.88774738	0.930245254	1.060213216	1.050707168	1.027337462	1.13329318	0.719482748	1.103444964	0.995582927	1.076161755	0.760480725	1.12410896	0.980193846	0.98122133	0.848964631	0.849024834	0.874220978	0.7885845	0.837386398	0.793322645	0.85666459	0.864862428	0.825567524	0.739006328	1.104132697	1.150938669	1.281976851	1.156255485	1.063680398	0.908884038	0.912741242	1.012643484	1.007074469	1.056142722	1.051514189	0.941131154	0.896537443	0.993103769	0.76733146	0.996486995	1.090900808
UXT	0.061535792	-0.04180656	0.113195153	0.258742021	-0.419508935	-0.727450635	0.18451192	0.508310246	0.433199295	0.156320139	0.227411721	0.331434056	0.705917437	0.479540439	0.324036764	0.424858485	-0.229147699	-0.305527893	0.202109887	0.316917249	0.82140554	0.455886097	0.496624251	0.742922316	0.346094848	0.322121199	0.338100931	0.473116885	0.211379655	0.215906828	0.609245198	0.557839532	0.204975737	0.156110901	-0.080008947	0.028373444	0.299953793	0.354469839	0.530410539	0.350587099	0.050972019	0.004897649	-0.401010746	-0.211129565	0.320341292	0.270580777	-0.229834366	-0.186264892	0.10739883
TNFRSF10B	0.765120652	0.920843119	1.205668627	1.124046559	1.002952453	1.195009364	0.952739352	1.009461891	0.993191757	0.930861644	0.63259717	0.818492278	0.670298969	0.709172917	1.321382421	0.973896273	1.155432525	1.281592989	0.671323149	0.875852001	0.930335718	0.9360473	1.109027761	1.160030897	1.290555977	1.320329036	0.996012089	1.047438219	0.967523356	0.896088767	1.142582135	1.025857144	0.718632791	0.81077211	0.63711957	0.568264611	0.89542411	0.907779228	1.076062145	0.802857828	0.688767504	0.752054408	0.468031839	0.477173705	0.78945235	0.996195102	0.684168338	0.744416584	0.641569751
ZBTB5	-0.221238274	-0.225604408	-0.435731582	-0.383418422	-0.032868571	-0.218014365	-0.367610407	-0.347935413	-0.358426183	-0.61583615	-0.434564694	-0.243129001	0.944832888	0.944832888	-0.243129001	-0.116193515	-0.278945568	0.001798843	-0.241838876	-0.428110663	-0.276556441	-0.269561891	-0.147177446	-0.206289006	-0.389719713	-0.253644708	-0.154979828	-0.177765206	-0.086954219	-0.047853761	-0.09352383	0.02598042	-0.263302718	0.944832888	0.944832888	-0.143919245	-0.035383423	0.072295347	0.00758826	-0.086744111	-0.01777731	0.043201335	-0.319892827	0.944832888	-0.104043712	-0.181531893	-0.204268472	0.944832888	-0.28094159
ASGR2	1.681306888	1.45889676	2.543594547	2.638783706	2.189317105	2.16679254	2.419626765	2.304434746	1.241915808	1.328795354	1.797398596	1.455948116	2.175806191	2.154340493	2.444509117	2.530942252	1.344979754	1.825052027	1.382623968	0.841881928	1.42442077	1.625012925	1.796369889	1.791223003	1.986844899	1.892873825	0.945466092	0.789261102	0.955953755	0.97455882	1.890999496	2.157061426	2.14555014	2.224584936	1.828698884	1.849081114	1.04343871	1.65651007	1.789642835	1.027886811	0.888379716	1.077866641	1.555442544	1.520057342	1.964991454	1.902009669	1.97682559	2.16679254	0.922135268
PITPNA	1.746263399	1.628708811	2.496549032	2.451025269	2.569112848	2.501897768	2.29077763	2.247734803	1.634383925	1.64830884	2.338617806	2.379972495	2.086037058	1.980841801	2.853969202	2.955024604	2.84363578	2.84363578	2.600474829	2.567364941	2.270358415	2.12108913	2.419082792	2.549937793	2.771095301	2.945779832	1.899289868	1.97497678	1.80866415	1.976900094	3.142946206	3.253566674	2.211770855	2.19123003	2.226147333	2.376421256	2.650854926	2.495054326	2.479181393	2.681829521	3.074870591	3.037440525	2.51659979	2.567364941	2.780042532	2.93146403	2.635294119	2.810710251	1.143434969
CLPP	1.30332421	1.105000275	1.351552647	1.240147479	0.970635301	1.105217359	1.295442473	1.187915811	1.119818277	1.30763818	1.158725484	1.286653007	1.138214208	1.32336254	1.344022619	1.272241789	1.239951148	1.438493472	1.805918167	1.555007647	1.471330034	1.619295995	1.399318089	1.623690238	1.626672647	1.80151877	1.601681023	1.192458092	1.268117054	1.103267111	1.550337263	1.465820051	1.198598495	1.143244618	1.14414537	1.220188361	1.348531755	1.420677187	1.405842967	1.390204425	1.285039758	1.268173876	1.15823964	1.254603314	1.42984002	1.291097536	1.102024841	1.502147242	1.202392519
SREBF1	-0.168476069	-0.26914349	0.629272737	0.542615578	0.554887983	0.573149327	0.405402838	0.551849936	0.466799651	0.328390306	0.062882951	0.183742549	-0.274178708	-0.075313082	0.731606501	0.705721856	0.810878894	0.660247732	0.27598928	0.180174397	0.155014578	0.268630114	0.897020405	0.754025539	0.645556607	0.50404454	0.455296887	0.490437124	0.058922154	-0.088610245	0.964150015	0.871627401	-0.554980559	-0.511727892	-0.336237299	-0.366110569	-0.04471728	-0.160262538	-0.078737886	0.108720976	0.16091735	0.159877668	-0.082129402	-0.111085077	0.027226076	0.063394705	0.392384374	0.381425024	-0.006416988
EMR3	3.595203681	3.064066728	3.855510594	3.62648151	3.591200356	3.729356391	4.048590489	4.088786624	4.010191837	4.041911299	3.570332105	3.169901814	3.322359763	3.493036857	3.917794244	4.365796747	3.474116169	3.753340279	3.6588718	3.374134246	3.481494574	3.551706926	4.103032693	3.962361345	4.016478955	4.103032693	4.016478955	3.818475469	3.131327485	3.292713513	4.192116403	4.21251568	2.874128065	2.925727454	4.619519871	4.775961367	4.376354777	2.848424644	2.804443906	4.879761632	4.619519871	4.437028254	4.733924703	4.805733265	4.365796747	4.004792411	3.081723942	3.350886803	2.736302557
TRAPPC3	0.421141644	0.568945739	1.236866552	1.242446231	1.135910055	1.1862396	1.597551819	1.381612855	0.988177308	1.003667399	0.965273468	1.111509042	1.365217415	1.550523499	1.064782596	1.337839932	1.16220799	1.122842754	1.475289722	1.70307096	1.859800516	1.715077873	1.481574674	1.6883612	1.308936142	1.451149052	1.197351015	1.20640697	0.646593958	0.796393212	1.539185485	1.568857419	1.426439938	1.129332109	1.423681372	1.15657914	1.418842875	1.20197709	1.271867143	1.297246927	0.966623641	0.995083984	0.81742543	0.723420194	1.062248859	1.251189945	1.100347432	1.238865219	0.661277042
ITGB5	0.332655837	0.902454775	-0.374047475	-0.054352784	0.276047114	0.058989487	-0.717214418	-0.413270977	0.919131157	0.827887996	-0.381765326	0.14384425	-0.135714931	-0.503040224	-0.367559403	-0.088283794	0.279702039	0.396845856	-0.052224921	0.041215898	0.03304318	-0.149690853	-0.187960624	-0.328955641	0.00572888	-0.195133233	0.947283907	0.977238556	0.755286082	0.811328695	0.044352876	-0.139473647	-0.718680205	-0.60768892	-0.512677467	-0.50156198	-0.115834069	-0.53131672	-0.235219272	0.041506184	0.752570481	0.651126489	0.491268337	0.436417793	-0.164316228	-0.454222952	-0.056020081	0.050008248	0.872681673
HARS	0.067869047	0.014435029	0.023559193	0.089030497	-0.289013758	-0.355065845	0.104420761	0.250903002	0.255929955	0.229580312	0.277483692	0.159668046	0.348717918	0.417676208	0.166354053	-0.00073474	-0.022343092	-0.220449591	0.280249545	0.284750322	0.619315046	0.745946721	0.630534346	0.635709397	0.449445069	0.387770636	0.229429352	0.522268128	0.166127462	0.295610934	0.322944342	0.341951163	0.092229467	0.100300095	-0.141997221	-0.16253486	0.232335868	0.41655366	0.465031278	0.227930521	0.076281621	0.158721454	0.011806046	-0.100473356	0.300214974	0.298479482	-0.007023024	-0.062107054	0.127338474
SH2B3	1.19547023	1.192624786	1.915470937	1.913611473	1.698706486	1.708586131	1.993634669	1.844034447	1.074769279	1.045648299	1.320817736	1.199757525	1.522699813	1.453370442	1.650449661	1.576543968	1.955064112	2.062289813	1.348847462	1.471112505	1.539365854	1.625460214	2.151354776	2.112355935	2.155658864	2.175249713	1.120666044	1.098880353	1.264770317	1.264770317	1.701165032	1.762671216	2.020067761	1.898897066	1.801966011	1.774448225	1.99845442	2.237748581	2.179388412	2.018059364	1.540677113	1.468983621	1.403586458	1.31123587	1.649111546	1.706416856	1.649592805	1.627726203	1.162135828
CMTM3	1.78253265	1.71598644	2.101587751	2.0776224	1.473223353	1.484964178	2.186375848	2.132076743	1.535887414	1.60143668	2.11693854	2.121371716	2.194938059	2.175356931	1.760360159	1.758777339	1.554405145	1.769164111	2.430560897	2.134230492	2.265645356	2.126691369	2.160547853	2.223789627	2.091857812	2.001041833	1.448935373	1.436603358	1.576504737	1.593119233	1.846982097	1.936610921	2.380601825	2.351367247	1.858620856	1.920618696	2.144873602	2.645296067	2.505528401	1.976454696	1.525018156	1.319045994	1.409570766	1.403389096	2.104790081	2.043176386	1.929103851	1.935800869	1.529728731
FLT4	0.779815166	0.864789245	0.767544671	0.699040783	0.622462174	0.59446153	0.376644342	0.540392418	0.80843972	0.809847721	0.632794288	0.65286213	0.425921373	0.154154727	0.455251824	0.33194817	0.732363775	0.444620358	0.478313098	0.358643377	0.601920155	0.596465565	0.700212804	0.652305659	0.844540549	0.844777389	0.92770029	0.801359146	0.986669337	0.877521797	0.600575397	0.565743431	0.274411045	0.326986181	0.354257869	0.300932198	0.578632611	0.431177359	0.692400267	0.65330438	0.905350974	0.867943036	0.822900539	0.783634504	0.818315533	0.787050977	0.695433005	0.69818554	0.948036848
HIGD2A	1.722815336	1.512074013	1.40029467	1.417177146	1.237238136	1.34381163	2.194134814	2.09004958	1.54938916	1.63660338	1.5813853	1.314697702	2.120512925	2.073433847	1.954869071	1.940674277	1.083262106	1.283874922	1.775121157	1.569006065	1.566065811	1.701065705	1.921101951	1.667363026	1.450125616	1.652220687	1.436977037	1.42704179	1.420305287	1.438394941	1.533493115	1.553106869	1.924414645	1.831757666	1.744980779	2.019237241	1.563129057	1.212236431	1.36379769	1.466381913	1.536446206	1.250527922	1.358702905	1.370578171	1.469987357	1.347595991	1.120093515	1.020273412	1.21031555
RNF214	0.574849128	0.684549721	0.812323545	0.909157903	0.838323149	0.735377289	1.152102922	0.917463644	0.723037622	0.665558894	0.409761041	0.432104193	0.60955942	0.973519286	0.264385145	0.455148699	0.524122852	0.577271058	0.201310092	0.338026326	0.579192284	0.517789685	0.816843879	0.809931824	0.722691288	0.728909728	0.541838318	0.543104358	0.484937153	0.59280578	0.271226573	0.346885909	0.590652138	0.325232888	0.434915079	0.418893587	0.450765211	0.283259884	0.432597944	0.40785804	0.566676403	0.478747201	0.323406266	0.420517175	0.810057654	0.762504073	0.632248364	0.69300744	0.695161753
IKZF2	0.922697275	0.885947625	0.776797463	0.773370316	0.831573088	0.863446643	1.062835346	0.945741034	0.845745519	0.852084759	0.908037393	0.754309675	0.914697626	0.498140979	1.088489222	1.022350075	0.98422295	1.134594122	0.978732896	1.100717328	0.977340471	0.86058704	0.906108151	1.029258615	0.865278438	0.787100512	0.978914449	0.961607073	0.856041874	0.954713955	1.033209262	1.318412056	1.005561603	0.994661707	1.017971578	0.635837251	0.772388237	0.692461387	0.878865837	0.825987432	1.07632778	1.121964448	0.706009192	0.709794564	0.847968362	0.85590659	0.973827403	0.880288414	0.975961606
IER2	1.129860058	1.033411018	1.216591329	1.093114812	1.087781867	1.406489434	1.499174685	1.162894592	0.830214775	0.756555649	1.391383071	1.374849922	1.599622583	1.699858909	1.706125488	1.568474035	1.556065666	1.617006309	1.817332297	1.829222396	2.108815463	2.069663272	1.795420503	1.822261953	1.912082937	1.972995544	1.045593637	1.017681271	1.048588526	1.079800034	2.148415978	2.207521528	2.074770236	2.058024949	1.372075112	1.477855954	1.355499989	2.352651695	2.237264519	1.477926005	1.280491632	0.969743535	1.208587069	0.92082212	1.438563917	1.678829457	1.671236165	1.69814325	0.676133479
DPP9	0.662484572	0.902593654	0.976062527	1.082566339	0.585044766	0.826646205	1.36846803	1.312152266	0.765393367	0.899084905	1.291369893	0.976626149	1.979263587	1.781521289	1.451423459	1.479671039	0.645330898	0.705579952	1.084268293	1.047151493	1.73893685	1.692726108	1.047706527	1.018173634	1.003787471	0.986191541	0.77061303	0.699641905	0.846317087	0.889138232	1.266687208	1.287173274	1.409862099	1.055401631	0.776141223	0.972984998	0.527470937	0.92169316	0.938921962	0.610537704	0.371236008	0.508343802	0.735408944	0.595022039	1.27559967	1.284860054	1.196563291	1.342048172	0.762859678
C7orf50	0.331868493	0.344712018	0.441474462	0.322099521	-0.098996141	-0.142580874	-0.183326817	-0.003244778	0.195290283	0.414975056	0.205621065	0.207857283	-0.073753315	0.010509337	0.19239463	0.198577809	-0.018350144	0.037330218	0.29260973	0.281137011	0.420701582	0.257074178	0.18433875	0.239514286	0.711786393	0.736322044	0.512080887	0.423498395	0.639992903	0.635723263	0.648676623	0.656305348	-0.176819432	-0.178828772	-0.127754778	-0.446941422	0.155824001	0.004256711	-0.007053693	0.129260558	0.021089739	0.115596665	-0.059952309	0.055273961	0.475530609	0.4771485	-0.595120466	-0.490490523	-0.09198197
LPXN	1.542563816	1.334348376	1.751254426	1.786125586	1.529468043	1.701275202	2.344722669	2.346834113	1.323605686	1.415363077	1.603678926	1.574412317	2.179803888	2.338566534	2.080820546	1.975616883	1.912281535	1.996465864	1.936861357	1.935113619	2.64752909	2.549131663	2.57730036	2.691445688	2.15258009	2.280716542	1.344892009	1.680307021	1.355019722	1.492672571	2.286905728	2.34500762	2.095368431	2.115108409	1.813336054	1.940602006	2.220590269	2.448509797	2.288897388	2.204781991	1.879823468	1.860572085	1.376039899	1.425638186	2.177366161	2.129379848	1.632356316	1.572298705	1.369606443
ADPRHL2	0.528275932	0.381659104	0.693894081	0.953213553	0.74898021	0.782477111	0.966543062	1.209293758	0.428862164	0.434192618	0.678857174	0.442997004	0.839405961	0.857995986	0.974981262	1.051562381	1.073082096	0.924425364	0.918484753	1.06144598	1.281875771	1.201605321	1.560508846	1.482832575	1.205841937	1.236507824	0.667676279	0.777472768	0.739056971	0.815732512	1.259087151	1.198666665	0.814173962	0.830774543	0.845801793	0.895948586	1.136418491	1.225339497	1.114904878	1.19711127	0.819764451	0.806871011	0.407096552	0.472270656	0.922245354	1.024704423	0.717953474	0.644683895	0.308755444
BBS1	1.293263552	1.18780094	1.288988029	1.341032766	1.422686466	1.358249438	1.333973886	1.275010276	1.198585383	1.087441214	1.171077286	1.260724955	1.44199903	1.441864206	1.325397332	1.324933688	1.410884735	1.361620122	1.493944639	1.090835245	1.45120336	1.272808056	1.068844973	1.210737152	1.017560606	1.011715051	1.084996591	0.942059162	0.880672047	1.060550407	1.168999365	1.325346365	1.203391533	1.298561323	1.313473035	1.423096212	1.387120071	1.106451689	1.112741692	1.271022275	1.233688142	1.343910365	1.347984961	1.154244794	1.250209321	1.270721812	1.427418179	1.247458339	1.347387049
ARPC2	2.626529264	2.418727882	3.050165978	3.14724175	2.676990122	2.593309331	2.595467554	2.507514846	1.877923208	1.92473447	2.265828775	2.578858348	3.139012577	3.018273222	2.641107396	2.496508671	2.576706397	2.98903707	3.057855054	3.015501847	2.901989108	2.685991184	2.447012113	2.376114191	2.576706397	2.697980223	1.540291392	1.519951659	1.92202048	2.066558989	2.424480644	2.421816083	2.996058337	2.908555794	3.00369059	2.913072359	2.933791849	2.983929773	3.033287932	3.015501847	2.100753204	2.108266346	2.342013786	2.13574043	2.941164179	2.78670305	2.869690716	2.598121262	1.904308658
ADORA2B	-0.038608024	0.157942329	0.345760077	0.141899627	0.19351668	0.183398989	0.006925264	-0.025626964	-0.069447228	0.88846059	0.88846059	0.201022852	-0.163204295	0.88846059	-0.022889274	0.88846059	0.293924606	0.225282774	0.88846059	0.88846059	-0.122460112	-0.248980659	-0.198173315	-0.250456302	0.055143156	0.129797325	0.88846059	0.88846059	0.15833077	0.179324264	0.042934483	0.143469024	-0.006889291	0.019988186	0.88846059	0.88846059	-0.151801117	0.151245881	-0.116923869	-0.258125049	0.205691755	0.88846059	0.265382204	0.88846059	0.060698691	0.048244072	0.219637388	0.105939361	0.027590722
CPT1B	1.316822123	1.196421819	1.49550224	1.43795347	1.220807114	1.342685589	1.679845823	1.492393893	0.822200051	0.892254214	1.501280722	1.379077503	1.679085976	1.898120829	1.367325433	1.480671846	1.308740317	1.377266759	1.449042974	1.494069422	1.729700589	1.769958474	1.660869446	1.573076499	1.528276882	1.250557455	0.746217464	0.715435854	0.984783999	1.066778111	1.322133317	1.209611886	1.604073568	1.509909305	1.720390344	1.703469796	1.518314118	1.536817546	1.603806718	1.351813268	1.2218506	1.208303959	1.365111833	1.175104783	1.782571655	1.742588965	1.390084078	1.279616595	0.971076664
BTN3A2	1.29328684	1.280465875	1.865961259	1.922708996	1.300717606	1.354878986	-0.318922506	-0.272255267	0.863890873	0.941031204	1.596484997	1.685321103	2.054002483	1.986818458	1.246990763	1.329680684	0.987869089	1.816881252	1.648177122	1.646121616	1.797953738	1.923961007	-0.326188011	-0.359569712	1.887493571	1.926392821	0.848511775	0.931207844	1.052623114	0.979542583	1.068127803	0.886363773	2.026056961	1.906475023	1.49890357	1.767093294	1.679029103	2.010267568	1.926608661	1.678201861	1.159891316	1.140556017	1.31336646	1.080497607	2.038332482	2.205378354	1.778612639	1.983000215	1.193556035
SCAP	0.704599773	0.494015192	1.257362359	1.152377579	1.294705808	1.203233561	1.606633943	1.508445872	0.417238343	0.604844424	0.761141631	0.867512711	1.172401569	1.350523225	1.19524649	1.314609096	1.308929611	1.218298128	0.945925623	1.117196503	1.434360573	1.444966401	1.87087096	1.743128431	1.436737979	1.288311732	0.889906974	0.748207109	0.704307153	0.835833452	1.419213436	1.537204827	1.056049285	1.024268195	1.352472524	1.310376991	1.596485441	1.319071912	1.37011231	1.530571007	0.922018461	1.089223755	0.811482523	0.524727286	1.353883033	1.355855194	1.027716981	1.075005091	0.356806299
WDR81	0.920436489	1.17148879	1.365596207	1.405626797	0.947655002	1.163634605	1.653621607	1.53470889	1.192175466	1.340459735	0.845138153	1.136173033	1.436806865	1.635252519	1.440166657	1.346348193	0.989439903	1.412787106	1.35096885	1.408488405	1.245701578	1.330491033	1.452337424	1.764259844	1.406809297	1.510371578	1.239643637	1.293362926	1.179936372	0.959252183	1.486217018	1.35399963	1.171356099	1.424653287	1.228282543	0.812403216	1.252136156	1.158046	1.2424765	1.168037018	1.120570484	1.088333845	1.135057913	1.158143709	1.151398188	1.246908444	0.792841051	0.919048061	1.338597237
ABHD10	0.096546325	0.151521953	0.511734517	0.495558861	0.257680991	0.226365702	0.29570696	0.556874794	-0.22673888	-0.079786699	0.074434784	0.197751687	0.268886602	0.514098366	0.142933886	0.206505162	0.573657739	0.420929263	0.354104792	0.554868025	0.800315695	0.885697823	1.041290965	0.986552448	1.029281107	0.998353275	0.329774825	0.175756811	0.451916146	0.343132808	0.582858596	0.811681494	0.018834556	-0.079337822	0.343743847	0.413100301	0.968817191	0.381064444	0.479535482	0.856816757	0.219454811	0.233980051	-0.014408943	-0.107400291	0.392855533	0.463532717	-0.066915851	-0.17903935	-0.103994827
RPS16	1.296553617	0.754610554	1.605042385	1.735104724	0.78323357	0.92455751	2.492371792	2.509621553	1.393730557	1.248024107	1.494851509	1.334134682	2.455712089	2.168181746	1.980637715	2.21396592	0.614413245	0.956628183	0.836976579	0.686933418	1.521837077	1.915889844	2.291970621	2.154586696	1.136817916	0.998470889	1.061451827	0.923654253	0.640723544	1.013440466	1.640226899	1.737802242	2.280921902	2.237789239	2.01731423	2.145127382	1.796617206	2.168282456	2.137727611	2.06448289	1.322511511	0.954736186	1.164934713	0.687359796	2.254724519	2.002471334	1.934941884	1.376307009	0.62248139
ECH1	1.195238162	1.324341197	1.317825794	1.362107254	0.745136128	0.731386968	1.134472366	1.283202671	1.141393964	1.112655882	0.979984614	0.895089805	0.992493802	1.202094336	1.709853464	1.783636414	1.106429013	1.046499784	1.241000919	1.23961818	1.387123728	1.422339387	1.449757153	1.431647866	1.796704496	1.783932597	1.267148368	1.337964285	1.412317329	1.398049298	1.733922793	1.781328228	1.156322026	1.117702497	0.876863734	0.893563107	1.345593545	1.478557109	1.285740289	1.286063538	1.25434063	1.337933517	1.088732895	1.168937406	0.770765974	0.837180472	1.02247528	0.929820564	1.200634888
SERGEF	1.441428922	1.124943442	1.43248616	1.330905416	1.159870938	1.253748261	1.88360502	2.03074598	0.987869444	0.816219614	1.338951839	1.251578237	1.53638911	1.470787217	1.847242543	1.612073242	0.94942352	1.440982233	1.867131664	1.45371949	1.865987199	1.796691675	2.311331963	2.344217406	1.915355247	2.09128029	1.037784788	1.10843814	1.398737496	1.553288214	2.176533377	2.235846998	1.365936442	1.257898391	1.378202446	1.260701248	1.381530064	1.781291605	1.656654768	0.94942352	1.346949309	0.94942352	1.03667971	0.861605635	1.366548723	1.449949982	1.72966873	1.57510703	0.697455648
FOXC1	0.279531429	0.448386467	0.115893017	0.13275344	-0.047085761	0.073097127	0.955862094	-0.464579177	0.505928511	0.030065293	-0.296282894	0.060990179	-0.172506308	0.955862094	-0.264544519	-0.308028921	0.021912602	0.025057647	-0.045171268	0.005929589	-0.285819268	-0.152127312	-0.483510005	-0.370183236	-0.108808129	0.187874415	0.657179868	0.540179521	0.64947689	0.31600002	-0.016956279	-0.090531475	0.955862094	0.955862094	0.955862094	0.955862094	0.060086269	-0.222328424	-0.264317622	0.064399809	0.356227546	0.553205539	0.124197402	0.087468291	-0.310729352	-0.209524818	-0.162477718	-0.159243329	0.136050096
TRIM26	0.589936298	0.650846877	1.249049732	1.194750501	1.02272298	1.041597977	1.653411186	1.747822952	0.716943368	0.67811849	0.811131657	0.967521169	1.430313934	1.483193789	0.973246318	1.26094071	1.05004056	0.91410041	0.705468713	0.74372938	1.300192344	1.329773371	1.714763033	1.798248191	1.10261818	1.144522381	0.726247154	0.729802116	0.51567712	0.689565848	1.108767713	1.016567778	1.019124455	1.297804681	0.858014533	0.910427709	0.895096686	1.392792647	1.25524466	0.966913323	0.556656362	0.642069643	0.548906003	0.600758798	1.333314439	1.365973172	1.12522174	1.229697933	0.718075247
PI4KB	0.799088447	0.96513165	1.169193486	1.281593472	0.931372643	0.833661902	0.876426928	1.28438777	0.810762338	0.673830492	0.846270143	0.837389828	1.340613656	1.313574263	0.779713414	0.887048214	1.090436393	1.189288842	0.79079869	0.92458325	1.435414489	1.519794684	1.380769562	1.408251194	1.40110163	1.293412836	0.956543655	0.794702753	1.106647656	0.993072962	1.153297932	1.037391289	0.748656495	0.835453249	0.711304612	0.983087629	1.151208616	1.163284427	1.11365337	1.151432513	0.801971168	0.776000927	0.593432668	0.531319887	1.205337804	1.171940332	1.159436254	0.934714353	0.608337502
ZNF91	0.93145344	1.021399651	1.07185942	1.047214156	1.069592262	0.896917481	0.741713669	0.792052038	0.972352325	0.927296788	0.915110205	1.065532189	1.112881075	1.085701247	1.139724095	1.103627701	0.94354047	0.74201834	0.662651489	0.811026207	0.849077948	0.791729594	0.601258063	0.462819681	0.808114872	0.674523462	0.790641231	0.776402798	0.796182766	0.837658028	0.845610722	0.87124103	1.319924278	1.332914714	1.127352773	1.260526863	0.917722866	1.054293911	1.009267605	0.765883135	0.870685641	0.878122599	1.254413912	1.180627448	1.122971309	1.144478647	0.90380381	0.952291655	1.109684621
ATP13A1	0.683558321	0.836609197	1.009245249	0.989563475	1.146176127	1.17744587	1.312062207	1.092471083	0.794452823	0.823469475	0.937361885	0.764982919	1.363458336	1.565144817	1.217872513	1.258945014	0.652910233	0.764647513	0.172358261	0.292426596	0.802377055	0.916598335	0.600091068	0.592320988	0.778243635	0.678214182	0.347537323	0.432362507	0.47870948	0.488516999	0.554267687	0.755282142	1.418964039	0.860629173	0.894784253	0.888758513	0.409571447	0.605310207	0.660667076	0.429676209	0.302962146	0.443146252	0.786218385	0.800891547	0.875146026	0.927006759	0.639360244	0.70586417	0.711101924
ARIH2	0.530876986	0.70355413	0.841120457	0.642743721	0.820881322	0.87033379	0.622887529	0.914113364	0.404078754	0.705654114	0.57426303	0.73315001	1.021830929	1.100663027	0.759563868	0.775531225	0.721108499	0.619250194	0.610295371	0.552558374	0.82017448	0.756930731	0.805173891	0.876950448	0.815298915	0.884066614	0.43089239	0.505594	0.55100194	0.659534301	0.836426022	0.802372829	0.995512492	0.713302351	0.833989062	0.739436083	0.768847506	0.934844159	0.897450578	0.628699345	0.507146218	0.475059837	0.706200312	0.538825157	1.090478441	0.991099346	0.776595279	0.536805797	0.36973933
BCL2L1	1.803545377	1.946181769	1.807047753	1.821486606	2.153320186	1.655557343	1.338572243	1.442891187	1.914064576	2.401365631	1.741779025	1.836747337	1.499039514	1.310821557	1.61689348	1.523147817	2.1994143	1.967420191	2.103260308	2.081652328	1.762513788	1.766669454	1.693916155	1.610794883	1.982334653	1.751446143	2.181162795	1.884410004	2.34127456	2.180726667	1.8524186	2.051672006	1.64481138	1.493656121	1.669399378	1.800789714	2.120382443	1.919876561	1.820665361	2.169041251	2.266159118	2.456588107	1.795585122	1.946333917	1.758966961	1.710743305	1.828993866	1.524834957	1.653415471
SBK1	0.601540161	0.853398528	0.501365373	0.612923317	0.767278096	0.820683729	0.225679078	0.760222815	1.1029041	0.933174474	0.452040098	0.765848497	0.693125919	0.967527188	0.517148949	0.567194315	0.730309983	0.591375345	0.506385297	0.398531549	0.510257444	0.599565818	0.278063823	0.50464517	0.457813106	0.255768398	0.779732755	0.806809527	0.559489559	0.627892221	0.468365045	0.476805689	0.435679919	0.550500568	0.75151909	0.44252067	0.583804179	0.481057367	0.541728045	0.577497578	0.492116766	0.566871376	0.970279938	0.813867669	0.784028091	0.9523347	0.564152637	0.653350067	0.941518167
SOX12	0.700327239	1.004191896	0.177852768	0.817310705	1.004191896	0.689495475	0.472855577	0.466520985	0.876280755	1.004191896	0.657742472	0.768921564	1.004191896	0.449124571	0.196723222	1.004191896	0.538059822	0.435438122	0.799506205	1.004191896	0.326395104	0.471403632	0.624155217	0.345527199	0.399740627	0.215590952	0.990675859	0.979442692	0.845213507	0.830816841	0.531505712	1.004191896	1.004191896	1.004191896	0.491635043	1.004191896	0.636493569	1.004191896	0.66781689	0.534101272	1.004191896	0.780874189	1.004191896	0.653905349	0.497562967	0.674973754	0.494040101	0.701312132	1.004191896
RPS4Y1	1.648859749	1.268085045	1.580698214	1.876871443	1.174497167	0.863642656	2.151103597	2.376216172	1.418828247	1.406712001	1.812401057	1.408903857	1.781913087	1.200468776	0.14560376	1.460121965	0.919594897	0.981401949	1.574856793	1.179328666	1.160811971	1.460121965	2.20942337	1.972615316	1.460121965	1.527006871	1.347738283	1.184807933	1.098030746	1.448089091	0.307030815	-0.143000756	1.827134391	1.842469564	1.768704077	1.922670486	1.556021508	1.892491065	1.84614557	1.694185454	0.773744011	0.512315266	0.836117357	0.39362009	2.210160688	2.085293218	1.361787318	1.460121965	1.141429365
EIF3G	0.871842733	0.743987183	1.470105307	1.532609428	0.306921992	0.371778813	0.863548385	1.114079793	0.790647253	0.739708149	0.858234968	0.80089581	1.600200218	1.583293906	1.014548695	1.252771983	0.727487296	0.629909689	1.100321981	1.0727966	1.80076981	1.735392534	1.444667291	1.434714123	1.769125508	1.758611112	1.078496639	1.011707685	1.11754093	1.174450091	1.628128131	1.571780164	0.771351784	0.738995081	0.40276511	0.314600593	0.863548385	1.333537887	1.274713905	1.050402242	0.915532854	0.780339011	0.521223755	0.441549937	1.315752768	1.170393312	0.512278343	0.507489438	0.393688647
LEPROTL1	0.800984546	0.878901064	1.145413022	1.081681227	1.231443963	1.067896291	1.67061524	1.406341378	1.056071782	0.90111738	0.38203267	0.566841565	-0.010268715	-0.156332561	0.935903756	0.925721228	1.052668981	1.110853368	0.493884249	0.308147619	0.257909276	0.251296746	1.441811688	1.428539234	1.051717273	0.88482477	0.762145644	0.771378067	0.786714899	0.632772703	0.951176743	1.1821353	1.5065355	1.494687903	1.514380857	1.644657409	1.142024187	1.301296843	1.319770134	1.202530688	0.657348941	0.591260852	0.924979192	0.963424355	1.206680301	1.134140718	0.607491511	0.685715967	0.797191818
RNF126	0.404903313	0.696901198	0.871383056	0.78089574	0.84148553	0.602442264	0.963757496	0.89426477	0.617232338	0.650406249	0.429804405	0.596765056	0.86668737	1.183869363	0.434059298	0.031533095	0.688547553	0.472853004	0.507560181	0.480346666	0.706794392	0.834516929	0.83369952	0.803294525	0.564694291	0.614405521	0.540732681	0.66964499	0.525181508	0.53951137	0.287401575	0.244378389	0.537201742	0.514757778	0.510663554	0.525181508	0.541979521	0.446788944	0.548895085	0.501162176	0.396140155	0.414614199	0.293549547	0.397348692	0.635404601	0.80613442	0.515238651	0.356806435	0.317146231
MAP7D1	1.702949945	1.23509283	2.281264891	2.324062676	2.203069625	2.01880929	2.397941158	2.34166943	1.269486232	1.33122028	2.32876131	2.253223523	2.178325633	2.146108011	2.477290055	2.400839454	2.049596401	2.219051191	2.275583998	2.629954863	2.05324908	2.013170005	2.188996742	2.249168678	1.163915327	2.202323663	1.306542918	1.432926281	1.122597611	1.159884331	2.426764261	2.449422712	2.069200043	2.023348143	2.05842712	2.105341678	2.011373726	1.87923705	1.860181581	1.717671313	1.539323348	1.707272205	1.84426072	1.7415456	2.189550085	2.396531785	2.490244579	2.533267062	1.096164114
TBC1D22A	1.241028164	1.05191277	1.893392726	1.785062132	1.705750595	1.774761058	1.996096364	1.737304809	1.108821544	1.011637624	1.436391428	1.579287894	2.012479629	2.064458544	1.876078875	1.811378112	1.772619962	2.162097125	1.50707601	1.514804403	1.983201505	1.913106904	1.875337395	1.919773904	1.79762509	1.810905552	0.95044288	0.948050258	0.911220685	1.106578678	1.783486877	1.807713245	1.648099128	1.749247814	1.468712495	1.520039926	1.286098224	1.757364683	1.637695682	1.51887967	1.27230679	1.15927554	1.110567299	1.154284614	1.677357567	1.600216605	1.684845943	1.688768871	1.167508064
NARG1L	0.62481651	0.718049979	0.95467992	0.840646951	0.849393701	0.912370301	1.377640693	1.195200211	0.401081778	0.263380429	0.516597904	0.496430075	0.475364052	0.575772845	1.089010383	0.972879988	0.557917153	0.365324307	0.119522981	0.43663543	0.282895391	0.232615925	0.811177666	0.84242168	0.297092299	0.519488213	0.091286731	0.243341245	0.362643034	0.36336903	0.576742775	0.465343379	0.997913111	0.753464285	0.798838552	0.738940332	0.491566186	0.703441712	0.730008751	0.586720295	0.313402266	0.250291958	0.462299522	0.397948846	0.920530848	0.872560581	0.677759368	0.681806698	0.336839315
CCR7	3.887312015	3.85688929	2.775589259	2.628662589	3.948910225	4.086245494	5.113537839	4.561578115	4.808010994	5.113537839	3.619551311	3.642563123	4.39408782	4.689962631	5.557279698	5.586794077	3.828293554	1.011909791	3.612711833	3.90711144	4.400024101	4.410725194	4.286639877	4.286639877	2.613261321	2.56109721	4.719237911	4.792031427	3.391787573	3.504444205	5.216341091	5.216341091	4.823681677	4.648627171	3.846110405	4.004298162	3.651933729	4.488729687	4.444640589	3.603612357	3.266888863	3.409833226	3.709228164	3.480001233	3.90711144	3.873634202	3.779916697	3.821789843	4.648627171
CSRP2BP	0.669202591	0.73877085	0.830888672	0.84319892	0.903934864	0.97622839	1.133278808	1.11410215	0.814959317	0.751707636	0.746300634	0.742668712	0.563222555	0.661624485	0.892660222	0.862391289	0.896610959	0.949435396	0.969813692	0.549847118	0.8972696	0.873561059	1.301024601	1.145641889	0.939367708	0.869259708	0.780210834	0.703274491	0.762637892	0.759516455	0.73408588	0.842860383	0.461388602	0.554032588	0.707799975	0.894494248	0.753072009	0.899227318	0.867890627	1.033802172	0.696963672	0.988925866	0.686225743	0.874098584	1.042697871	0.895095379	0.871285765	0.86901966	0.566660535
VGLL4	0.598186156	0.815934948	0.44986579	0.57982889	0.707539996	0.577318207	0.694005526	0.680750257	0.663839075	0.75239435	0.310001554	0.50678531	0.433602197	0.449628552	0.686652279	0.520115668	0.643077175	0.550015653	0.483049077	0.501107609	0.609491206	0.749021681	0.593372747	0.750142525	0.485480683	0.560228026	0.731338604	0.755920609	0.821121394	0.715508081	0.783395764	0.691964859	0.597828452	0.559137732	0.563241809	0.587013006	0.618313943	0.538178255	0.562580218	0.617357505	0.647807748	0.601960037	0.613614426	0.702147528	0.546387337	0.395719427	0.605600602	0.488033861	0.728638871
MAPBPIP	1.059777213	1.142979771	1.472745668	1.353206643	1.221261234	0.92536752	1.575483411	1.389361329	0.998948166	1.022794704	1.365269445	1.349361573	1.390335583	1.401360239	1.092406955	1.165190203	1.377965264	1.327377049	1.628493695	1.727070702	1.720706228	1.650453861	1.997127046	1.861236992	1.961985946	1.901217581	1.256718419	1.215085904	1.253356926	1.252444673	1.563724566	1.632353149	1.590242195	1.539395026	1.483970027	1.578935462	1.822316938	1.895602669	1.818941457	1.950337266	1.566296141	1.6641037	1.165412266	1.210348762	1.276642454	1.210499486	1.080680775	1.148757561	1.031807197
STOX2	0.935143259	0.93300212	0.722535292	0.628254817	0.748162571	0.676308622	0.632450783	0.633134467	0.825263116	0.996885507	0.710124139	0.724572935	0.622261328	0.544805579	0.941887495	0.920887136	0.670392185	0.859785794	0.587972487	1.065178259	0.482348412	0.586571531	0.587631578	0.827785565	0.846104911	0.720371284	0.826783511	0.887899677	0.810652353	0.794157774	0.926647092	0.714942308	0.95130974	0.507707945	0.680905686	0.921540834	0.751764594	0.936317521	0.818458822	0.861266943	1.018536648	0.926398006	0.985186062	0.920850077	0.633966475	0.674350435	0.728455332	0.819322898	1.030667732
VASH1	1.209221927	1.220638839	1.558303806	1.573036374	0.833185713	0.731167147	1.397797771	1.199905828	0.861335784	0.959164471	0.675888347	0.725864571	1.33639213	1.559012217	0.623114729	0.762159952	0.755817768	0.574855364	0.537778953	0.405173227	1.348687379	1.471147046	1.037126914	1.107201828	1.783041441	1.879421861	0.830777281	0.862347011	0.977464673	0.913517306	0.861501699	0.645719501	1.380262906	1.077196956	1.055531385	1.101746587	0.809523577	1.106257212	1.084927764	0.710109405	0.574587937	0.654224309	1.017879992	0.980327289	0.953785088	0.964530124	0.945720303	1.0201127	1.285682966
DPM2	1.270369323	1.438553839	0.63950898	0.733272313	0.797272958	0.796055653	0.24346265	0.263762897	1.46575689	1.57703386	0.804888563	0.903133335	0.411080594	0.336334475	0.630421076	0.453854914	1.029711392	0.941215878	1.311615025	1.369471304	0.925974862	0.857574215	0.60946802	0.663445923	1.045615137	0.965274252	1.724177853	1.813244255	1.580099958	1.351047114	1.038888835	0.960302576	0.419665154	0.359488607	0.63334132	0.671768176	0.979952536	0.67148666	0.713296551	1.052379705	1.437056499	1.598060627	1.234973236	1.437621242	0.347584537	0.42211555	0.901772397	0.748595489	1.905392315
SLPI	2.546173161	2.337049321	2.83548055	2.723292239	2.431200363	2.463321437	1.914372784	1.94512378	1.041565787	0.976499195	2.550098364	2.669413218	3.268976963	3.099798801	3.118784651	2.955557447	2.702295641	3.095017731	3.358278255	3.513155328	3.634933937	3.458290278	2.116332448	2.189478906	3.264788292	3.320171675	1.111622813	1.131912738	2.806262903	3.089260571	3.499413865	3.647590342	2.952716728	2.883951437	1.989138962	2.089429868	2.21374376	3.310701821	3.338019937	2.387281016	3.329777591	3.244219991	2.632482088	2.602853892	3.367645176	3.115004518	2.40515649	2.404777294	0.965392855
PEMT	0.46661959	0.284196394	0.462960243	0.426466789	0.493261739	0.317574802	0.491058559	0.287576035	0.309815617	0.336906587	0.591488229	0.59954772	0.132952236	-0.037080124	-0.039571382	0.04201764	0.19396514	0.084904682	0.569712458	0.442729314	0.747210026	0.591060557	0.500873135	0.43587113	0.609362378	0.536820271	0.60912426	0.542232911	0.4057274	0.466780068	0.430072919	0.319869054	0.114318498	0.430468483	0.451216542	0.318632253	0.36455148	0.170227172	0.212625049	0.244187631	0.520487274	0.642077628	0.421768291	0.578903109	0.548472335	0.601728661	0.112276457	0.267399497	0.582530933
TBC1D13	0.584310161	0.535730934	0.844471891	0.830130981	0.944465847	1.134155998	1.151247846	0.985273027	0.604011969	0.523039159	0.433105298	0.517883551	1.104763442	0.896950448	0.508254761	0.657454602	0.643534509	0.585405229	0.232611574	0.213767747	0.745579483	0.834239599	0.71868601	0.6245149	0.570134547	0.466616377	0.242409269	0.346013059	-0.014284665	0.321156042	0.340898377	0.45749763	0.489357627	0.402129445	0.430642276	0.462288142	0.168981354	0.36888342	0.36835052	0.104390623	0.36065659	0.295790961	0.69774758	0.645089989	0.809629459	0.655281142	0.68741212	0.59576651	0.564698138
GTPBP6	0.903336985	0.995448233	1.402290259	1.35770326	1.129629294	1.102448695	1.15003154	1.23938089	0.801753197	0.489600023	1.015413659	1.085818398	1.47750772	1.445897797	1.479401828	1.470262329	1.325470582	1.075130939	1.439414854	1.168041085	1.351790423	1.308031977	1.414850211	1.494972619	1.309075935	1.332853035	1.205989797	1.045743973	0.942996474	0.818474547	1.387630783	1.313984911	0.793065753	1.015262439	1.149725254	1.449764507	1.320939215	1.188075177	1.055994881	1.249265857	1.076213024	0.973851328	0.830429158	0.598144599	1.342429137	1.471791287	0.937057091	0.927929441	0.788539993
C6orf1	0.87521712	0.865379109	1.399387569	1.444432379	0.92922919	0.997012469	1.031081137	0.859648168	0.537827174	0.527675744	1.115871298	1.031128367	0.957107196	0.999507324	1.109304542	0.968120419	0.746664952	0.607180516	0.68955479	1.007611172	0.61626742	0.765913283	0.620403988	0.582970024	1.135724364	1.064185898	0.208874336	0.278549032	0.715625669	0.674975967	0.743123107	0.856102143	1.025944331	0.901316112	0.923557149	1.08107523	0.550815705	0.632291135	0.631751706	0.600956106	0.36855375	0.323567848	0.619234452	0.693538124	1.26579869	1.257330586	0.795199796	0.85386586	0.371816587
GPR98	0.7798287	0.7814792	0.622446886	0.675305172	0.768255262	0.647123572	0.247285866	0.475007559	0.74623715	0.940782043	0.768160327	0.791641796	0.293777539	0.587051318	0.847492572	0.571888187	0.673656194	0.176248185	0.565506193	0.830179227	0.669071505	0.578812624	0.576739711	0.515520931	0.700195335	0.529502357	0.793898366	0.775366093	0.88629044	0.865733543	0.738115073	0.773721123	0.078232869	0.457547657	0.550109828	0.529373909	0.724167207	0.379625948	0.347467316	0.697095346	0.796779937	0.784910988	0.914429627	0.872559697	0.518064932	0.66124576	0.581635098	0.635286325	0.945844074
UNC93B1	1.876631776	1.662226817	1.404959616	1.536739981	1.375074417	1.450855501	1.119583403	1.196176959	1.71616117	1.596387883	1.488450554	1.473143069	1.323200741	1.119583403	1.119583403	1.119583403	1.396824813	1.673883684	1.928946967	1.824892346	1.599391706	1.154134688	1.256922135	1.39461373	1.569194464	1.541006081	1.565806458	1.787704904	1.809023529	1.73351931	1.119583403	1.613861733	1.119583403	1.356910904	1.602039559	1.47179539	1.566305191	1.376861229	1.399234103	1.570688787	1.119583403	1.797282067	1.119583403	1.540029865	1.444001368	1.119583403	1.325305542	1.484873055	1.675868837
NOVA2	0.882456637	0.747294501	0.641393898	0.73322285	0.929100572	0.762715812	0.834824236	0.835466493	0.954657527	0.756742129	1.09526755	0.876830219	0.59108959	0.892478653	0.94685404	0.84564657	0.690348869	0.610903494	1.03841566	0.950472362	0.666088109	0.720029719	0.688954611	0.639205034	0.659728658	0.623763414	0.726997594	0.713124506	0.702962008	0.759958531	0.768208344	0.765630236	0.909199856	0.870042174	0.836170445	0.890401402	0.615698671	0.433124799	0.61838381	0.725440711	0.564372471	0.553235146	0.647535161	0.653771108	0.806536222	0.746680959	0.847704708	0.879130857	0.866639972
PPP1R7	0.963638159	1.105942179	1.144543629	1.024402198	0.859348724	1.00187726	1.486323991	1.371396293	0.941027794	0.930531381	0.99678245	1.12255327	1.30990308	1.390133376	1.270409633	1.205103328	1.039473232	1.126261783	1.190784765	1.25426878	1.571271254	1.837202811	1.49438111	1.587961679	1.35308351	1.008418825	0.986542382	1.038812118	1.046229821	1.039946691	1.315468985	1.106079487	1.354166551	1.218179395	0.953305874	1.155584239	1.178142478	1.392017044	1.182649414	1.083450051	0.926969536	0.925976169	0.819574898	0.948915481	0.979836139	1.224747481	0.981373993	0.767154462	0.921312007
HIST1H2BK	0.641136666	0.534726765	0.208946685	0.159389172	-0.349694802	-0.296699729	0.314336239	0.360104503	0.525272975	0.280206602	-0.322076576	-0.084766219	0.54708174	0.448642925	-0.151966557	-0.002471886	-0.051389982	-0.296699729	-0.290512889	-0.166726777	0.591051262	0.697580434	0.725028791	0.539597404	0.258327894	0.260410928	0.348361454	0.326433704	0.578276221	0.62647507	0.302871373	0.277060176	0.918975539	0.319550744	-0.924303997	-0.970965578	-0.724197123	0.497077729	0.037602331	-0.398368345	0.425829916	0.300843343	0.542316098	0.404491568	0.859200321	0.974126242	1.209199675	1.298604978	-0.167101716
KIAA2010	0.885332856	0.949695405	1.049772972	0.973619827	1.02364938	0.929005877	0.954746298	0.98771282	0.862695699	0.916666042	0.912115622	1.117801427	0.825917708	1.172950128	1.318858526	0.971837023	1.062268755	0.779457846	0.960158972	1.169659672	1.036522253	0.952330113	1.063797177	1.003058551	0.956771946	0.958125425	0.82545659	0.87992178	0.943290411	0.98677908	1.17889743	1.146333216	1.200301678	0.951875048	0.929332064	0.907341425	0.962711138	1.134990273	1.30670322	1.028911874	0.998060113	1.012574266	0.970272653	1.030945598	0.97614696	1.042240833	1.03858691	1.018992787	0.753289076
FAM86C	0.32513442	0.214042725	-0.180910887	-0.080189682	-0.073155633	-0.109859995	-0.179026553	-0.222650755	0.150265363	0.189436588	-0.271489833	0.072598929	-0.171430622	-0.195730989	-0.267719903	-0.173480181	-0.103050047	0.043189873	0.079150514	0.050007818	0.054490256	0.269317512	-0.110663373	-0.0829116	0.024778388	0.105312716	0.299940674	0.325973548	0.162908838	0.26848757	0.203477	0.174113139	-0.355247433	-0.248860055	-0.136825981	-0.302282161	-0.058130809	-0.128990286	-0.104946201	0.003399304	-0.000603765	0.092134761	0.040545817	0.183069687	-0.085249095	-0.033991504	-0.06560589	-0.145713273	0.235144417
UROS	0.940724543	0.957794464	1.141212215	1.173589201	0.660788418	0.489707	0.827913549	0.911686103	0.954332679	0.84411493	0.991250587	0.882437959	1.087339088	1.438798618	0.750281962	0.868869895	0.545531508	0.320142718	0.430757552	0.579603087	0.886981811	0.892714596	0.666771113	0.626276853	0.971859507	0.823546278	0.783461269	0.752005616	0.810332354	1.033442234	0.808447258	0.830495135	1.092370976	1.46282819	1.381052877	0.995954802	1.095294838	1.40112715	1.094397442	0.857177023	0.823438632	0.826832915	0.941829032	0.954574511	1.197801566	1.232276465	0.729305359	0.590322591	0.947449799
TFDP1	-0.223870937	-0.082689993	-0.349561189	-0.491534424	0.20163985	0.362461926	0.020044155	0.093781512	-0.187368254	-0.165634226	0.548396766	0.264103746	0.097877317	0.054928106	0.554564143	0.410292041	0.408641333	0.455796592	0.515427027	0.569554725	0.629456558	0.572055299	0.460450045	0.609388458	0.355128033	0.072671381	0.264656357	0.447072944	0.139708222	0.228916853	0.509324709	0.713528769	0.327655014	0.080248455	-0.291638368	-0.263071083	0.585033819	0.550048873	0.598165106	0.430478923	0.438594629	0.61754858	0.093527975	0.023937033	-0.126704744	-0.063337824	0.184857775	-0.008623606	0.340465161
PRRG4	1.880317433	1.584591361	1.431163138	1.584899597	1.706007688	1.746854529	1.851493818	1.640526946	1.655001219	1.561280975	2.004181222	1.620150353	1.59830555	1.827545067	1.56095756	1.804879792	1.264375581	2.140828945	1.447550754	1.756118671	1.879415491	1.615705151	1.58899132	1.685458254	1.48345476	1.760422774	1.462515694	1.259224379	1.106502531	1.414659642	1.530626621	1.386278532	1.484186489	1.768750997	1.880956382	1.873084384	1.860605309	1.592939433	1.613116414	2.032792425	2.386806054	2.300479817	1.951527071	1.955619771	1.688733434	1.596042814	1.91680493	1.671825211	1.742885734
PARD6G	1.064357039	1.092574774	0.693869375	0.778434539	0.640856694	0.555355869	0.578260608	0.698815602	1.031819139	1.008606078	0.685021705	1.016214651	0.838758246	0.637551913	0.880807478	1.098497937	0.704783432	0.809948816	1.0471767	0.950438649	0.837868584	0.612277262	0.731490249	0.75916136	0.687108365	0.58036444	1.086158579	1.104383218	0.968917436	0.96846257	0.818955527	0.66477785	0.32417481	0.514431991	0.641786782	0.612695499	0.718243984	0.468876331	0.608184794	0.492542975	0.875667479	0.805555343	0.886739098	0.802454673	0.681750605	0.750585608	0.919278152	0.798726857	1.061765958
B3GALT6	0.478308033	0.576519439	0.434371987	0.687334531	0.721145349	0.495459764	0.457785375	0.752722015	0.377836852	0.499677135	0.753870472	0.298937762	0.475050502	0.251378599	0.65808332	0.634176106	0.494643577	0.409379406	0.499830122	0.314811506	0.484724597	0.533378065	0.505951547	0.518316618	0.605035805	0.396393966	0.437705791	0.351195307	0.495353743	0.500377226	0.533734154	0.593907443	0.461108294	0.27706966	0.131510645	0.397720006	0.368734934	0.37552412	0.421457628	0.316094828	0.176549388	0.232237555	0.203987782	0.234095653	0.49584192	0.354316751	0.33560284	0.307499079	0.056895355
FANCF	0.449980293	0.440815369	0.504000868	0.57833422	0.68381522	0.360795945	1.209660732	1.10922821	0.532015351	0.557662331	0.043573958	0.262266335	0.58806129	0.548795787	0.87556877	0.816756358	0.511929784	0.325701023	0.279059271	0.097465937	0.389829022	0.519512965	0.743653106	0.991838284	0.31741268	0.348310033	0.31749812	0.290127383	0.324132399	0.468646104	0.460361173	0.419020983	0.852325714	0.536277415	0.562521558	0.328423604	0.479973404	0.594267694	0.711843646	0.508468044	0.285750092	0.229337176	0.23928874	0.434658038	0.787173979	0.910418237	0.232899007	0.389036255	0.108267781
CCDC136	1.247806849	1.289054896	1.063065816	1.065309294	0.977803575	1.041989294	1.08842956	0.949548795	1.41960587	1.351679303	1.188481704	1.005504418	0.8740814	1.170736594	1.061592465	1.045476035	1.088929851	1.114017675	1.36180807	1.451631551	0.900513007	0.997858339	0.856589538	0.937809653	1.124187122	1.149048524	1.158057587	1.47767157	1.404930102	1.508509609	1.1829407	0.781847624	1.089990398	1.035480972	1.107503705	1.08583219	1.15494218	0.903258759	0.825140398	1.169630841	1.364751932	1.448260404	1.445578097	1.222516035	0.851576721	1.027852107	1.122611485	1.015068084	1.625472782
RANBP9	0.167824778	0.29291727	0.044917032	0.203365665	0.532209841	0.473262675	0.223905385	0.405333691	0.194161475	-0.094117242	0.011896899	0.249787907	-0.020876333	0.057404349	-0.154013358	0.024572742	0.611712503	0.469641775	0.142184052	0.200864394	0.256243839	0.298022709	0.44708273	0.337658785	0.242962085	0.152860963	0.264212757	0.247169136	0.383188464	0.321454481	0.373004952	0.310053913	0.222757368	0.229385398	0.14036771	0.242962085	0.456826814	0.402927349	0.455834308	0.422194107	0.390246602	0.424014433	0.265852697	0.313806899	0.422314291	0.146028726	0.150660905	0.183946208	0.176427083
RRM1	0.218387575	0.544349116	-0.118299706	0.143857068	0.39518645	0.118118331	-0.53106843	-0.324622984	0.526462304	0.156144936	-0.125170159	0.039565824	-0.270304256	-0.605983671	-0.167710462	0.169703707	0.118784195	0.03301212	-0.132841013	-0.188442104	-0.137633278	-0.397756935	-0.146896943	-0.383318182	-0.236984011	-0.195275211	0.165888307	0.175901665	0.185543282	0.389030196	-0.184348555	-0.209406774	-0.395524668	-0.229666233	-0.132841013	0.056604782	-0.126009203	-0.440696312	-0.195275211	0.02222448	0.334283784	0.271613731	0.539731261	0.365159116	-0.180486974	-0.337947312	0.246695035	0.026492507	0.347140642
NFKB2	1.473495466	1.487018568	1.675699323	1.727100246	1.646194538	1.654313133	1.750660505	1.709279202	1.609371219	1.592589395	1.587340859	1.496441914	1.699065002	1.88346657	1.648024422	1.529454237	1.828652738	1.622003111	1.556554721	1.621400976	1.739227518	1.969116771	1.802268631	1.837800895	1.594891897	1.801470654	1.741131122	1.707173263	1.463552668	1.426891244	1.796287136	1.773260125	1.728655181	1.698178706	1.736119644	1.538104402	1.772825881	1.875314577	1.832146256	1.724768709	1.53085985	1.602905213	1.529557118	1.477373366	1.789969501	1.826756077	1.657776842	1.582811332	1.361388213
PLXNB2	0.766928257	0.946283871	1.286377986	1.361256017	0.706357685	0.81243145	0.592355059	0.907916878	0.496476872	0.695640207	0.515965059	0.415269787	1.088947585	1.152048576	0.65734226	0.784569623	0.911785663	0.869081598	0.60251909	0.524870503	1.242878574	1.272936249	1.114936762	1.213353872	1.687412923	1.678452598	0.76900395	0.76436717	0.992299314	0.999538129	0.823735197	0.969186631	0.613164703	0.5846524	0.7236575	0.708162481	0.958395947	0.940419596	0.927690416	0.963198504	0.903427142	0.873549335	0.785749988	0.565197817	0.722277241	0.436412698	0.687555433	0.64254372	0.538824368
FAM44A	1.136770798	1.006673111	1.185680465	1.22420504	1.602233335	1.633981176	1.858258019	1.708583952	0.929317416	0.983612704	1.223085329	1.261995079	1.756358928	1.644456398	1.917963042	1.809935187	1.870783136	1.981821171	1.307346869	1.371280438	1.823634427	1.750031073	1.827746239	1.866459299	1.376303644	1.433446582	0.857674646	0.890381639	1.107408412	1.068702046	1.912725715	1.995919403	1.738744969	1.783288826	1.658362265	1.535807449	1.771621984	2.001029149	1.993354806	1.676044287	1.420821636	1.344437823	1.188745665	1.115734235	1.756599491	1.706150624	1.397214383	1.330631947	0.862670626
KIAA0247	3.506280648	3.212552246	4.198733467	3.806630071	3.866757162	3.893661609	3.963906616	3.978030843	3.568328906	3.247075933	3.791964813	3.949517896	3.110627898	2.969310358	3.731195017	3.726322039	3.684539257	3.942877767	3.972229126	3.749615757	2.984268596	2.807276289	3.903830246	3.883252102	3.502262293	3.630576345	3.100813617	3.015911691	2.928670549	3.044076998	3.638507674	3.72397877	3.675864475	3.783279609	3.568328906	3.576498788	3.572527913	3.69325017	3.650587056	3.572527913	3.671534611	3.456889627	3.506280648	3.560108071	3.883252102	3.78789319	4.047625965	4.000017148	3.089601597
SYPL1	0.36910061	0.216572309	-0.146830517	-0.081012888	-0.238126656	-0.029175129	0.106630751	-0.041734875	0.0644293	0.208573985	0.129526669	0.133012789	-0.117243501	-0.159621885	0.239333856	0.261161804	0.082177804	-0.097570577	-0.038049293	0.019664742	0.02069726	0.135409886	0.333674457	0.187903578	0.08893152	0.086658051	0.01826476	0.230734982	0.38410162	0.366802407	0.255963665	0.267416763	0.152356875	0.140449419	-0.107813923	-0.001242848	0.32234258	0.272814936	0.377640955	0.054289094	0.21639754	0.284738441	0.124349884	0.29691761	-0.318336909	-0.238636124	-0.128419752	0.078540955	0.206963213
ERAP2	0.029649737	0.068611992	-0.244279707	-0.116109209	0.844360041	0.808610555	2.738979053	2.733792958	1.417530408	1.475396211	1.714088521	1.106756707	2.204970535	2.126830425	1.586073103	1.774341759	0.373135316	0.478261663	0.982378347	1.244534393	1.783586736	1.982809114	2.644987364	2.571645722	-0.406931704	-0.434309829	1.147007839	1.165190458	-0.383072774	-0.3171814	1.416411542	1.699722915	1.767430808	1.674151061	1.603100353	1.606925955	1.238825516	1.550289177	1.272706931	1.264844916	1.06123414	0.961244053	1.078444614	0.88014847	1.74208073	1.76482637	2.184577913	2.02597452	0.243971483
GPR174	1.349052259	1.398242069	1.379643654	1.22803385	1.195891494	1.176645252	1.125384793	1.13863649	1.149645174	1.186696856	1.147961213	1.197526796	1.440977262	1.2880974	1.30810422	1.173297741	1.155551836	1.320398838	1.435070357	1.351031055	1.266687506	1.162725073	1.005571806	1.15816153	1.331151242	1.117358204	1.122507965	1.077352129	1.289573843	1.285221464	1.105694638	1.199972367	1.347741945	1.225840732	1.224038351	1.130113039	1.099309193	1.179215986	1.052651051	0.90631766	1.127628374	1.136842533	1.210009229	1.160710557	1.301123435	1.276684534	1.157927541	1.371454613	1.434438811
ZNHIT1	1.172820897	1.105424855	1.298648382	1.253361654	0.637577627	0.654061282	1.167250058	1.260584146	0.935328239	1.016758622	1.236201002	1.186354348	1.527360629	1.525481354	0.794070544	0.935746353	1.006881537	0.806020199	1.525957461	1.654411353	1.982793644	1.883623052	1.666638378	1.672107644	1.891644207	1.850617782	1.193405303	1.309826706	1.194616763	1.267012003	1.388966358	1.242325044	0.915245225	0.860611804	0.985068401	1.038032932	1.348236843	1.297897149	1.348399683	1.449347703	1.21088981	1.148683361	0.824673659	0.746207149	1.207569391	1.258715458	0.959257183	0.990333363	0.709096114
MPV17	0.83396278	0.527508533	0.991403068	0.874969502	0.651369031	0.81874238	0.929295443	1.048605009	0.657029902	0.784311586	0.73645151	0.722321226	0.706277373	0.821906255	0.787776148	0.803586717	0.78811737	0.733545561	0.685907254	0.687504568	1.132369463	1.00685709	1.335362667	1.128624398	1.27547658	1.328436451	0.917786157	0.923927476	0.829071002	0.971096624	0.86836501	1.048649958	0.728095752	0.817284445	0.591261979	0.5132668	1.011926936	0.966327352	1.114017086	1.142575605	0.697386591	0.760514873	0.531090191	0.417927586	0.855228632	0.783188203	0.678999835	0.667819649	0.459192509
MPND	0.735624221	0.90254075	1.444763693	1.423013145	0.610955875	0.568832672	1.204128682	1.240195532	0.87774246	0.8573777	0.832531912	0.985613953	0.91580657	0.821936332	0.779493119	0.91580657	0.796625773	0.635836226	1.017589078	1.053807509	1.117999907	1.098573998	0.862765299	1.190414176	1.644957413	1.450424939	0.867810209	0.836158571	0.812887176	0.806441611	1.321445607	1.140535533	1.115989152	1.04391087	1.019769021	1.060212505	1.001482314	1.312340856	1.127880309	0.928918935	0.821063065	0.91580657	0.994177617	0.842684937	1.423013145	0.984310477	0.91580657	0.600508332	0.91580657
TCEB2	1.14366067	1.135317237	1.224310228	1.170311718	0.864685397	1.015441371	1.112974104	1.205432873	1.068563713	1.162427596	1.230093652	1.349950626	1.418482677	1.635899149	1.019283504	0.958786678	1.191407829	1.042032091	1.60341698	1.627441636	1.729917335	1.772479131	1.452372192	1.455748439	1.336042603	1.584773442	1.280437151	1.405513449	1.265235499	1.267559962	1.346634809	1.337727638	0.967380207	1.112974104	1.470525018	1.091858236	1.621648766	1.357796445	1.320980946	1.49146674	1.345882514	1.313280573	1.022649094	0.996545331	1.16138915	1.18655109	1.018404707	1.106321398	1.045583334
RNF31	1.131413836	1.226236561	1.703371239	1.913031303	1.327673448	1.416251251	1.904905551	1.875389112	1.109913368	1.211328298	1.468489053	1.515893941	1.984814234	1.986798777	1.771823493	1.561918829	1.502477641	1.798660925	1.703826598	1.647761809	2.152492851	2.118502979	2.182481158	2.251516803	2.118502979	1.780529976	1.40732603	1.473562111	1.176828681	1.36632716	1.758964299	1.784248054	1.643159014	1.551213021	1.26345575	1.401353535	1.391128582	1.66663619	1.69623352	1.630403182	1.594356628	1.131413836	1.216989682	1.269876982	2.037533075	1.887430401	1.583712231	1.655039831	1.131413836
PI3	3.597166303	3.578229792	3.526431773	3.470417467	2.768260561	2.767717948	2.919152204	2.678664167	3.242298817	3.470417467	3.380507121	3.813743458	3.710226785	3.714133353	3.401084051	3.53446268	3.4287095	3.658589675	4.489051148	4.169456621	4.353624868	4.188410553	3.037031853	3.237905376	4.035352694	4.324585724	3.640423952	3.712180069	3.669518145	4.025959509	4.448156797	4.327393153	3.160453253	3.193314882	3.102150538	3.046167083	3.691376778	3.494038351	3.385838878	3.637135611	4.021203634	3.991713825	3.140440107	3.178223359	3.567085971	3.581288263	3.154464553	2.974617848	2.535272916
LOC162073	0.299759645	0.782153195	0.782153195	0.71379113	0.720329415	0.828817256	0.782153195	0.304076056	0.621006401	0.782153195	0.426535447	0.40556979	0.782153195	0.895746882	0.782153195	0.270220798	0.835531763	0.96511958	0.782153195	0.782153195	0.538498929	0.471067897	0.254316422	0.782153195	0.436311726	0.782153195	0.782153195	0.782153195	0.335888588	0.227568607	0.552384061	0.782153195	0.891136115	0.912476409	0.782153195	0.782153195	0.544783019	0.673531956	0.620249519	0.782153195	0.489879514	0.782153195	0.782153195	0.541268515	0.727592144	0.782153195	0.729754088	0.56342686	0.782153195
LIPA	0.6815528	0.645116486	2.41485508	2.537953025	1.587757547	1.569104563	1.526461736	1.40888364	1.058496813	1.144611913	1.7711819	1.647428995	1.130221001	1.35549643	1.760742511	1.707791393	1.861723321	2.011135528	2.293507366	2.299990635	1.509659911	1.644843565	1.888878308	1.822720638	2.998975566	3.015624744	1.140803266	1.075485351	0.86068261	0.871195208	2.098059337	2.16378481	2.198328972	2.189999069	1.750783114	1.788723758	2.051044722	2.575177813	2.536594986	2.09614194	1.330703678	1.333399428	1.06373233	0.951840995	1.494730557	1.464348759	1.820914413	1.720758421	1.026173082
LBH	1.278356742	1.010678139	0.757837377	0.851340955	1.03410498	1.017480711	1.690504507	1.712048378	1.233259388	1.268435606	1.555418967	1.396760466	1.573815339	1.473342386	1.731447424	1.936600727	1.140986897	0.927505483	1.764495879	1.717067096	1.939420655	1.84684696	1.923654589	1.99582935	1.167829773	1.170445713	1.51917424	1.345613753	1.28479967	1.328523238	2.203580525	2.198007472	1.76142641	1.607176306	0.675082152	0.977114384	0.904033048	2.009469021	2.032520662	1.128440927	1.234983884	1.226163169	1.03937151	0.969696791	1.578726887	1.634545397	1.236888022	1.226479955	1.753789707
ALG2	0.139920405	0.194869458	-0.038443967	0.109848993	0.197950561	0.088952971	0.082026733	0.20151709	-0.01217871	-0.041159063	0.390433825	0.136456891	-0.096808498	0.804139927	0.668693851	0.228850935	0.3208932	0.418488324	0.804139927	0.470380283	0.071352735	0.129893002	0.211718762	0.202476258	0.290042851	0.258502239	0.189051122	0.804139927	0.340019631	0.461468851	0.669870958	0.460807126	0.253444611	0.476941304	0.105045736	0.24072393	0.186663509	0.804139927	0.331105186	0.253068324	0.804139927	0.405343401	0.458418106	0.103166861	-0.029251029	-0.050146487	0.270850613	0.343874579	0.804139927
TCF20	0.853711557	0.885334743	1.100780236	1.189437457	1.303608459	1.104881188	1.310336747	1.137873574	1.107876428	1.083886632	0.968869775	0.874039677	0.839415172	0.679071304	1.192384111	1.22290953	0.813953993	0.729946344	0.336054859	0.509696804	0.573729966	0.545129468	0.912876438	0.904477611	0.78899985	0.634462084	0.848750437	0.906170063	0.665084791	0.683471102	0.718814469	0.692658202	0.791250906	0.757008271	1.079149627	1.127675369	0.666170613	0.46364762	0.663320902	0.710304645	0.657155353	0.598371419	1.003274693	0.877546582	1.03780878	1.048693358	0.883160793	1.015619499	0.766478216
BCL2	0.961752015	0.89360131	0.853141918	0.772286675	0.876582498	0.803337799	1.393939952	1.330652049	0.94433209	0.938071826	0.814486207	0.814469659	1.173668392	0.853141918	1.232864231	0.853141918	0.909394942	0.726354681	0.742093375	0.987124355	1.016756693	1.092285085	1.564290238	1.339379504	0.843245166	0.712667352	0.996161627	0.847224518	0.882069662	0.854138741	1.215776241	1.173486104	0.853141918	0.853141918	0.853141918	0.853141918	0.836665203	1.183176607	1.27143919	0.819889309	0.756654642	0.92511047	0.929474387	0.77758983	1.136930872	1.065081614	0.893908432	0.900654533	0.992891787
ST6GAL1	0.259165025	0.184879595	-0.242597206	-0.0210739	0.378467295	0.545568427	1.469274949	1.312180829	0.23802421	0.337087845	0.293722687	0.131431055	0.320475287	0.276884907	1.18889685	1.178892147	0.379468862	0.456572291	0.074278517	0.234517087	0.421974203	0.417216832	1.529674517	1.486337615	0.112228536	0.071224039	0.360932349	0.386930694	0.391633672	0.461181248	0.798156873	0.825284201	1.163467896	1.019342983	0.277366304	0.205441262	0.482481623	1.001107811	1.301891882	0.540748705	0.602175547	0.567386843	0.353669183	0.320786302	0.906381803	0.765043456	0.543364045	0.213105946	0.832059435
ZNF767	1.134364472	1.239059735	1.027068854	0.991976676	0.966574162	1.010993358	1.183349318	1.115406081	1.036504061	1.017849818	1.236472308	1.11973327	1.585427962	1.567137078	1.287919032	1.303640646	0.941335592	1.075958744	1.114438157	1.284037279	1.526424766	1.645420937	1.0134949	0.961355577	0.934597777	0.942151379	0.855177816	0.88567752	0.924167953	1.043275572	1.258283524	1.279966506	1.356272196	1.318610537	1.293671213	1.271298152	1.208243451	1.27760247	1.212114125	1.232386509	1.08902688	1.444683082	1.171096383	1.166655845	1.036504061	1.107696013	1.008816601	1.046304782	1.140286194
CCDC88C	1.436177173	1.288825524	1.450774567	1.243080814	1.115015858	1.407029597	1.898596415	1.522073415	1.05488861	1.098111315	1.553970825	1.549940756	1.699339182	1.770439121	1.651035108	1.219599009	1.308018599	1.264326459	1.406395814	1.843415327	1.733648489	2.074138915	1.952950105	2.072670011	1.485029547	1.7267851	0.992208355	1.106894363	1.341454839	1.188092126	1.772839106	1.763533208	1.550261509	1.53186923	1.590664866	1.631351312	1.553871978	1.749583938	1.534499649	1.491900226	1.563915388	1.663487986	1.345875957	1.380929436	1.216571293	1.491262365	1.25383212	1.348274489	1.236134772
PARP14	1.756724132	1.634273863	2.370491931	2.484916811	2.268500802	2.163953646	2.443520004	2.374933864	2.064354356	1.977008637	2.01492331	1.933828953	1.995785916	2.321785694	2.20377156	2.049716749	2.577851645	2.248242951	2.581241004	2.596146125	2.962859711	2.511391581	3.049745214	3.143771991	2.613329129	2.481478972	1.969048863	2.238126582	1.568275061	1.837491333	2.366245314	2.439536455	2.464039876	2.359904229	2.410078699	2.303699698	2.555726513	2.729342485	2.54426019	2.821929045	2.778724702	0.996764379	2.106786952	2.265059314	2.598886665	2.811354832	2.508330425	2.591766928	1.54412399
HCP5	2.59622349	2.342153933	2.813240109	2.993753749	2.736118831	2.422619654	2.992822254	3.115743273	2.654440746	2.506603434	2.833897692	2.940947779	2.93703198	2.967999354	2.882165925	3.027509545	2.675360582	2.949616872	3.202583397	3.078299337	3.051328176	3.028986839	3.312063227	3.242539459	3.136745586	2.949616872	2.580631856	2.521903672	2.553483336	2.517307662	3.165157411	3.252287414	3.092867054	2.99713042	2.672155837	2.817570108	2.854633441	2.973553032	3.192013106	2.9266133	2.993753749	1.718407756	2.620575184	2.413548489	3.225294664	3.017465404	2.913202433	2.727724456	2.152630293
SURF1	1.011880642	1.12799887	1.436103526	1.395720008	0.933102961	0.889140795	1.818786195	1.61609186	0.91792028	1.05949699	0.942283783	0.843298076	1.350697604	1.336198674	0.837193651	0.83912594	0.562692904	0.429025173	0.617938596	0.6649283	1.01690177	1.0616903	1.468855706	1.221257743	1.043247099	0.971204124	0.69869167	0.67559607	0.864335654	0.89433653	0.86609421	0.787337079	1.446063994	1.406373783	1.363181429	1.443050411	0.981501531	1.125926298	1.169588214	1.020713229	0.328828964	0.375828516	0.678536574	0.708235523	1.325298739	1.446280293	1.005793801	1.155246153	0.667719381
CD3D	0.530001151	0.713411208	-0.082108642	-0.28035842	-0.442033391	-0.273509214	0.590551726	0.604351429	0.87713171	0.864523423	0.697488924	0.658848985	1.539030859	1.546289113	0.62214537	0.563005877	-0.327712765	-0.341865789	0.639101387	0.791090997	1.287076621	1.34680933	0.832937312	0.682779606	-0.129512132	-0.033145651	0.966774535	0.890251772	0.580480777	0.565371782	0.631870214	0.518003058	1.311870134	0.967622517	0.723969901	0.683664962	0.850209841	1.178993049	1.181626638	0.888585173	0.210842045	0.357898549	0.161208631	0.282693111	1.17656697	1.099215639	0.103478834	0.23190687	0.734069628
OSBPL5	0.598978642	0.731426256	1.151861063	1.094979916	0.793884215	0.875734737	1.167133518	1.094425322	0.77906204	0.781955618	0.874857531	0.689255763	1.443650971	1.568697076	0.435536348	0.683523346	0.845316364	0.773779028	0.672892457	0.794985338	1.490667551	1.30388153	0.967086652	0.924428966	1.117783683	1.14694106	0.777449439	0.689255763	0.683737019	0.768324502	0.667674858	0.57317067	0.835547061	1.108967244	0.795808517	0.781955618	0.832304525	1.036464638	0.933652269	0.818527858	0.608559872	0.529287094	0.624331315	0.471770505	0.941774211	1.116494004	0.624146116	0.705968393	0.714105662
C1orf118	0.810533335	0.759949911	0.68560636	0.700426894	0.798844223	0.842811368	0.729197376	0.795920522	0.569034778	0.687615052	0.787324827	0.786403081	0.832277062	0.618957729	1.043932074	0.614292424	0.633168829	0.503049192	0.729197376	0.834514796	0.63703612	0.550093396	0.516083967	0.23918671	0.515770716	0.750887133	0.560213454	0.49749091	0.611709886	0.70380057	0.421769766	0.556120338	0.592382249	0.935629283	0.83828981	0.599589466	0.593108213	0.550568874	0.675892402	0.515393484	0.557383907	0.501581829	0.668200365	0.771491373	0.804686464	0.764403788	0.989125767	0.86048014	0.678999048
TRAF3IP2	0.924557711	0.992142123	0.906179582	0.895154486	0.947433708	0.817210932	0.579075942	0.917477788	1.088983122	1.027175589	0.639178703	0.953344663	0.92508644	0.71364125	0.734191642	0.948908881	0.618591016	0.636762126	0.946250795	0.582024367	0.706143162	0.930203802	0.65032144	0.526710287	0.78950087	0.482022	0.960561471	0.885480093	0.858246243	0.847991963	0.645655637	0.726392059	0.451874197	0.426181261	0.655057811	0.45246811	0.53919358	0.386229878	0.785002215	0.747518706	0.987758934	0.694209771	0.566674468	0.714868351	0.916553667	0.689088176	0.78841214	0.812727995	1.020289732
RPL3	0.210491426	0.51891424	0.274739816	0.541016491	-0.312033206	0.061418475	0.940916864	0.786868011	0.648367909	0.389513054	0.586203239	0.350982056	0.69078493	0.876238385	0.74727614	0.774375513	0.90142522	0.261565487	0.722667347	0.602515142	1.896959299	1.718080386	1.438170221	1.316884065	0.948735992	0.696540827	0.977919944	0.825345767	0.602759999	0.90191213	1.248393535	1.357753598	0.710420191	0.788691044	0.607525678	0.596737804	1.309667524	1.800081908	1.521144338	1.509083896	0.397808525	0.385394201	-0.08956366	-0.118220763	1.000231887	0.975630994	-0.219676103	-0.167677547	0.250136538
AATF	0.4358886	0.463449741	0.978911772	1.006066092	0.737761789	0.503005843	0.98147066	0.957855172	0.476377077	0.400107306	0.746778669	0.725530836	1.441227425	1.45259459	0.787935403	0.614009141	0.549356345	0.577440568	0.73427649	0.758334103	1.390274769	1.509339525	1.138631868	1.157263245	1.178895862	1.184739201	0.574906998	0.668593772	0.651783053	0.632241803	0.986047618	0.94983657	0.812529431	0.758452187	0.815981779	0.744776989	0.892325863	0.97212839	1.108492309	0.908003614	0.716719945	0.642795563	0.768929683	0.695881634	0.935582126	0.972274548	0.714647414	0.834796038	0.353846727
RUNX3	1.58353248	1.469744313	1.90752549	1.695882904	1.612936267	1.953515655	1.956252698	1.777572085	1.608373535	1.644957097	1.87129881	1.841570907	2.445100961	2.452716343	1.934365329	1.907314425	1.536636549	1.667601984	1.821747199	1.624110401	2.288241803	2.229552641	1.729521762	1.822275511	1.554788982	1.645566464	1.184094312	1.314903084	1.226323878	1.220812627	1.866518548	1.74437319	1.871070723	1.902236653	1.268641955	1.242410818	0.973399819	1.763065866	1.584646977	0.931629263	1.271820988	1.347757497	1.68138236	1.648023059	1.927704379	2.061687889	1.667480159	1.730811823	1.98989786
SLC12A7	1.035615211	1.007899469	1.437753122	1.455601457	1.720836328	1.753300748	1.386323642	1.371259506	0.780287345	0.870271838	0.447668157	0.544270824	1.356438062	1.444184274	1.390970806	1.37036731	1.694269586	1.902651647	0.390270796	0.293019968	1.217927378	1.23634519	1.305545196	1.26809861	1.425404476	1.386551433	0.772055612	0.783684074	0.721929165	0.722895022	1.11147225	1.093156492	1.044775466	0.951369112	1.467771665	1.343510192	1.599124512	0.94346729	0.91330575	1.660250902	1.233045039	1.121850841	1.136662338	1.137619737	0.480398988	0.563489176	1.0009135	0.983656632	1.055320052
ACYP2	0.828461022	0.844190866	0.686012978	0.626567638	0.573422576	0.817212638	0.649982197	0.377725434	0.562682459	0.550493589	0.467938867	0.413796033	0.230753899	0.451024563	0.470282043	0.296584332	0.316669373	0.145528883	0.126178853	0.141296182	0.331726113	0.292331411	0.379136285	0.30562779	0.235111152	0.223353567	0.579915548	0.516212035	0.569836261	0.597280431	0.320303953	0.272965093	0.575341776	0.506069587	0.585744223	0.542132206	0.242438566	0.400971117	0.284617446	0.34706729	-0.235185126	-0.042725273	0.258632161	0.238180941	0.248913734	0.49513767	0.430986871	0.487842536	0.578678988
NDUFB10	1.197673869	0.896940338	1.196350838	1.070907505	0.425848632	0.508269377	1.715254921	1.207783106	1.009524746	0.535365057	1.192470042	0.833514774	1.179255903	1.336857386	0.854897645	0.935167781	0.599641673	0.545837129	1.199713548	1.582163413	1.513154076	1.766723199	1.599609542	1.59937135	1.33509271	1.446959434	0.877120352	0.959799671	1.048697869	1.285018762	1.303513334	1.300381769	0.761611882	0.723339719	0.79926987	0.832302814	1.154863822	0.978542094	1.124686238	1.017762598	0.704082468	0.93048282	0.345151176	0.329306479	0.905803598	1.172679915	0.543275467	0.618058948	0.565417534
ZHX2	0.87283929	1.064185685	1.215364725	1.154201805	1.468955054	1.471503025	1.571764473	1.652036708	1.235805935	1.041133236	1.217182323	1.01509308	1.738812631	1.795789699	1.572331269	1.275936113	1.576403857	1.779341875	1.334501555	1.386629171	1.818759292	1.859462176	1.611262926	1.725058373	1.111184103	1.199016745	1.205568915	1.36258491	1.085486301	1.090630718	1.56451516	1.497922975	1.470953941	1.400864832	1.514077202	1.410753038	1.465575825	1.700524575	1.473667036	1.775026895	1.343518961	1.45616473	1.197048573	1.162646566	1.558026258	1.596191195	1.267293493	1.266980622	0.991775645
KCNH2	0.850010954	0.914280818	0.625172879	0.867529231	0.813105738	0.765161288	0.328222492	0.632746945	0.626770755	0.705435942	0.848005731	0.864589967	0.701276596	0.394960618	0.538105162	0.866778731	0.737758874	0.557303184	0.323391598	0.237205422	0.465040728	0.497444779	0.681336411	0.366953686	0.472620426	0.666574191	0.799090767	0.753979158	0.737271241	0.813134918	0.641820202	0.591103689	0.479226925	0.522794199	0.686354672	0.934312627	0.450618792	0.356359033	0.739034107	0.684809536	0.692255308	0.638766555	0.929413368	0.895482139	0.557870503	0.612405978	0.862836214	0.767391195	0.723746837
PGLS	1.729091624	1.687367632	2.24174311	2.249136382	1.627201325	1.612936183	2.083244438	2.066845251	1.748972862	1.668080577	1.905310251	1.977862425	2.17208898	2.334216289	2.098232026	2.049451226	1.644081824	1.639681536	1.943684426	2.004442529	2.205691886	2.122471195	2.056154695	2.213789109	2.282221467	2.231300777	1.567653319	1.687973746	1.734203022	1.7391092	2.060725772	2.063177071	1.667945752	1.792535477	1.725635566	1.71968732	1.70154329	1.897332428	1.81687666	1.670852404	1.548240729	1.451176967	1.4737118	1.564863766	1.9449754	1.876188681	1.71208363	1.685647726	1.655553834
MAN2A1	-0.056818853	-0.015883858	0.184944056	0.17388502	0.127141378	0.115301486	0.521500618	0.559596535	0.150805767	0.179879633	0.036478759	0.091673254	0.7201806	0.688702801	0.190279941	0.483676697	0.303780802	0.184526134	0.083176766	0.092894389	0.826748654	0.929179968	0.928529587	0.939592656	0.558891845	0.487098293	0.347465564	0.478532229	0.283988151	0.316957843	0.395146603	0.556726269	0.157196318	0.307643274	0.317577068	0.35624943	0.77427555	0.389563932	0.396515727	0.519046869	0.308726669	0.393993928	0.195592756	0.157021929	0.057374973	0.028390441	0.384065136	0.263573044	0.185109488
MEF2C	1.16649596	1.223670676	1.642484486	1.74300993	1.486964727	1.857682255	1.738172721	1.751974152	1.163658743	1.154513694	1.091885205	1.002254579	1.395284318	1.34777624	1.335980247	1.359000957	1.278745442	1.543363885	1.142555605	0.758186981	0.976503293	0.963781338	1.666790416	1.618574755	1.30815757	1.623436665	1.045225026	1.075468394	1.148141129	1.071737695	1.328893825	1.322126977	1.045225026	1.220565402	1.444608249	1.52981076	1.4852008	1.307699207	1.298144323	1.516982687	1.136158584	1.290580676	1.045225026	1.012344931	1.426900145	1.469502838	0.861957517	0.900674708	1.200693294
CDC25B	0.309318545	0.285688239	-0.124575475	-0.180937727	0.050708705	0.086477812	0.484580114	0.763796025	0.737630474	0.781343115	0.368096869	0.448904514	1.246772259	1.362718931	0.589430332	0.339694913	-0.092169657	-0.336767002	-0.001334162	-0.084195098	0.83604747	0.928673079	0.463708535	0.324006288	-0.357019648	-0.34844483	0.634941456	0.737793699	0.155948471	0.076711365	0.160035716	0.177983301	0.542560904	0.484056298	0.092687591	0.114824979	-0.105153281	0.15544251	0.116489561	-0.083959176	-0.009848705	-0.009279413	0.366169435	0.363479526	0.704933213	0.679291055	0.357439199	0.380351575	0.471746804
NDNL2	0.362792245	0.304580976	0.370539474	0.44152462	0.500741409	0.573905734	1.23568156	1.065479422	0.132029365	0.086377693	0.569353894	0.33084571	0.282623164	0.247177424	0.524415978	0.751036792	0.565188778	0.282227145	0.096981759	0.393954057	0.446102086	0.624993152	1.213325603	1.204663435	0.742051157	0.63397983	0.216111721	0.201756714	0.357483435	0.229946888	1.001891219	0.726750406	0.646674736	0.650697941	0.28333661	0.239205087	0.365834249	0.766502703	0.923117992	0.315495773	0.095112825	0.315371491	0.194166858	0.026306141	0.356764544	0.605070567	0.101163537	0.236357252	0.087197157
SNTB2	0.803529487	0.70792364	0.986525154	0.81273535	0.975832803	0.894616372	0.812261014	0.755906003	0.81273535	0.658841845	0.641018085	0.970008129	1.282698408	0.923497129	1.211330489	0.831961132	1.055064086	1.018753286	1.211330489	0.787410058	1.228082882	1.235301393	1.211330489	0.976176876	0.837287478	0.944987639	0.906250193	0.904653433	0.982575075	1.025889422	1.078141661	0.948107101	0.878740665	0.715150215	0.376388118	0.677050037	0.858016991	1.094353377	1.143656006	0.838669572	0.915446698	1.109053756	1.211330489	0.836590544	1.178395157	0.84569703	0.944597076	1.050251199	0.82917376
MGC10981	0.728962766	0.727456168	0.109027411	0.104405596	0.281334667	0.029546001	-0.244825218	0.000217678	0.698667044	0.699962448	0.072868924	0.382114226	0.295537112	0.051768036	0.190511111	0.187887221	0.159021146	-0.271914135	-0.147391661	0.075040996	-0.009934354	0.077788842	-0.21335355	-0.18935666	-0.039254691	-0.113882842	0.651118291	0.626457146	0.605062098	0.470824592	-0.105190298	0.138340354	-0.344174372	-0.191508556	-0.40640568	-0.103923901	0.000217678	-0.171967795	-0.125272517	-0.02070085	0.406522259	0.225510071	0.603946186	0.592085801	-0.103415229	0.091794896	0.350775841	0.052517185	0.895674503
SNED1	0.590203756	0.575625041	0.024216406	0.068607173	0.143357122	0.007692184	0.005222942	-0.042744109	0.661088897	0.685929003	-0.023532458	0.23038809	0.218628232	0.250679194	0.141736221	0.171518035	0.223175961	0.04833587	0.239712115	0.243970313	0.497244343	0.526890557	0.221920098	0.190285084	0.239598041	0.193009553	0.648898524	0.704500965	0.573308264	0.481666331	0.354617133	0.497809683	0.132956883	0.04376968	0.08786523	0.116749343	0.394879135	0.092368162	0.138095604	0.282513011	0.454986157	0.443300177	0.314392136	0.547389638	-0.041222078	0.015834174	0.265118077	0.264127849	0.18717344
ZMIZ2	0.645575306	0.587900112	0.387500258	0.451864437	0.485182914	0.691385675	1.012912911	0.757331529	0.429663551	0.38905639	0.532290605	0.498276567	0.657033768	1.115694325	0.676451805	0.625295959	0.506620383	0.514817008	0.958737661	0.551607882	1.16947715	1.271907983	1.056542964	0.898279318	0.827487176	0.804757249	0.651526769	0.524040523	0.680220622	0.754151459	0.719248708	0.741866672	0.463239027	0.374391561	0.362981316	0.477554617	0.561962895	0.935586949	0.70734521	0.785187149	0.644306494	0.622938373	0.569230448	0.642120979	0.484205583	0.652470877	0.365142356	0.539170412	0.293094138
CFD	2.477736093	2.423713745	3.232758999	3.22356414	2.400776236	2.436911655	4.087702883	4.161854479	2.084855783	2.162160936	2.258481752	2.31735279	4.217629247	4.153805341	3.572805374	3.564225447	2.747211704	2.767675023	2.541465423	2.433567714	4.357588225	4.24014821	4.299867812	4.346682021	3.316465632	3.270583797	2.215948778	2.237420131	2.47844032	2.514879223	3.837698272	3.741945535	1.949603942	1.922654003	3.716151276	3.821327616	3.908386353	2.079151171	1.92475388	3.977855714	2.435952243	2.3675857	2.157441161	2.101417877	4.100265475	3.982518743	2.129314906	2.24057693	2.217001044
NFATC1	1.144441343	1.064999247	1.716098136	1.622446961	1.299701526	1.391213888	1.685168198	1.621881371	1.338426879	1.152603879	1.52247818	1.451455775	1.764166781	1.740041064	1.643982397	1.567434286	1.350670926	1.499089015	1.721172544	1.520718401	1.803665869	1.684021275	1.689536423	1.651433317	1.789395198	1.797428305	1.008441788	1.191992839	0.9951617	1.008264511	1.638592446	1.350308793	1.604868757	1.610389921	1.256734764	1.281034245	1.403500097	1.691317855	1.445887007	1.214338625	1.274272153	1.232732775	1.191622718	1.198828729	1.532701841	1.54887316	1.50847034	1.494573196	1.186779125
FKBP11	0.296561305	0.170696206	0.13081426	0.228641644	0.466027175	0.334315698	0.481033804	0.746001088	0.760303348	0.725194085	0.400317117	0.235048546	0.856691815	0.978791314	0.286029595	0.303479548	0.327575892	0.191982574	0.386552843	0.137996237	0.971740904	0.711369645	0.466393337	0.392455902	-0.087945983	-0.045281545	0.29521996	0.541972975	0.085844237	0.022570118	0.331134258	0.371226497	-0.062509752	-0.076467027	0.042592313	0.125766275	-0.125076271	0.227511096	-0.001669808	-0.016046712	-0.179296057	0.01600808	0.371498049	0.408523843	0.845156669	0.983630112	0.407320477	0.405580926	0.483252019
LOC442590	0.629782299	0.684584802	0.593135173	0.526918165	0.706957306	0.691998795	0.903238053	0.818193127	0.65549706	0.645297073	0.674368831	0.612530038	0.938551938	0.855711353	0.60693685	0.855213649	0.714095673	0.830897285	0.639113542	0.870612764	0.82467149	0.856654888	0.901054453	0.894196971	0.730024673	0.776845242	0.760704289	0.700740067	0.758437264	0.775262546	0.890998086	0.882291093	0.572160676	0.628338683	0.583997109	0.523092363	0.767790827	0.867042711	0.790505131	0.730954	0.603536495	0.605086842	0.494384401	0.522138935	0.742619575	0.686440226	0.501960921	0.513668983	0.58860871
C21orf96	1.639056475	1.619842426	1.590226159	1.578569145	1.833603377	1.68712299	1.65686147	1.768222739	1.362478904	1.203525365	1.338971428	1.457291615	2.610449778	2.403131894	2.28970616	2.209419068	1.662940776	1.778403129	1.274896529	1.240309191	2.344755875	2.341099806	1.654349092	1.721187803	1.647774124	1.45143606	1.31317598	1.057580239	1.622217252	1.492576638	2.012537251	2.14992912	1.558291085	1.627325465	1.322421476	1.396032617	1.420009302	1.74326112	1.615752768	1.39295226	1.493312415	1.494439488	1.248847068	1.124422799	1.728108718	1.605091786	1.968203489	1.734526274	1.180358185
ANKRD16	0.076405012	0.855093783	0.922395775	0.539477568	0.389711283	0.232600922	0.275865954	0.484165306	0.855093783	0.318313436	0.355850618	0.855093783	0.496359254	0.520077529	0.4123056	0.657454643	0.16640356	-0.041095969	0.855093783	0.855093783	-0.044124056	0.190771318	0.042908272	0.022266283	0.248566105	0.855093783	0.253574866	0.080297512	0.162832014	0.085975329	0.284111735	0.095232041	0.49212607	0.355550314	0.351073434	0.960756556	0.06259484	-0.161734554	0.188250055	0.131262014	0.855093783	0.855093783	0.218717738	0.39679922	0.558212193	0.450667272	0.30078914	0.684494651	0.333562158
GALNT10	0.803523268	0.934303423	0.968305715	0.803523268	0.896956766	0.84458516	1.046148855	1.12833862	0.803523268	0.803523268	0.803523268	0.758268335	1.137518088	1.178190984	0.803523268	0.710632931	0.835745002	0.718670975	0.803523268	0.803523268	1.054439757	0.975176225	0.885571674	0.867236216	0.837116954	1.012453988	0.845367677	0.810252871	1.000981845	0.810718035	0.88968617	0.920856701	0.803523268	0.803523268	0.713867674	0.803523268	0.825715337	1.136462018	1.031022165	0.744956715	1.173314035	1.051577186	1.020455751	1.045160765	0.803523268	0.925222793	0.899723984	1.06214394	1.156078706
CTNS	0.775964566	0.817523083	1.080688838	0.999128608	0.854672541	0.611066154	1.018699706	0.962779271	0.662302928	0.756104536	0.654380271	0.684358493	0.991048157	1.075206253	1.071905936	1.224741691	0.757414366	0.520591974	0.377164488	0.413762328	1.103003382	1.023782728	1.056764855	1.092889521	0.984969753	1.090783707	0.802139772	0.743143537	0.677155463	0.826790492	0.933145831	0.958652736	0.719587407	1.112285444	0.766810087	0.651375783	0.710064427	0.919373632	0.955591763	0.853950111	0.533997085	0.512638118	0.666935572	0.650294226	0.931674175	0.90603438	0.797529641	0.614915661	0.619148645
GPR126	0.336759056	0.609555741	0.197661968	0.177426015	0.238084678	0.155280399	-0.324401795	-0.174158594	0.596584916	0.580403924	0.092727385	0.201565319	0.011761159	-0.401764355	-0.005128752	-0.038915368	0.230209657	0.038536623	-0.154971466	0.048869463	0.074898345	0.180625024	-0.048975369	0.019496104	0.131536093	0.14056408	0.699649949	0.671530627	0.588702076	0.55996166	0.136712449	0.101826103	-0.282396278	-0.114048657	-0.074185407	0.839567519	0.290021856	0.049440424	0.032641964	0.069670186	0.344370894	0.330223878	0.585288725	0.504696075	-0.004391309	0.107691408	0.210253727	-0.011499402	0.557314333
PEA15	0.921161289	0.993053255	1.331188099	1.365642466	0.939803944	0.897917907	0.93710344	0.963229791	0.886251988	0.832159526	1.019587309	0.997511338	0.856240212	0.80224321	0.941393507	0.937324931	1.01118216	0.977326399	0.98433867	1.031127036	1.174451748	1.116479709	1.277726979	1.240602904	1.464491569	1.435565937	1.045729577	1.108884693	1.192313654	1.116597999	1.307844471	1.311745294	0.825020348	0.946435692	1.403609712	1.392342747	1.304102529	0.967910327	1.130541075	1.310070123	0.84336436	1.013105307	0.902090965	0.912804436	1.190242269	1.086956226	0.797366028	0.716479349	0.932670973
MAP7	-0.134461028	0.009845695	0.059642001	0.058208754	0.284654188	0.208053155	-0.109670049	0.183828842	-0.061902747	-0.157938277	-0.406399772	-0.191561858	-0.191803803	-0.11539737	-0.333548928	-0.132412234	0.361615155	0.007860888	-0.238338274	-0.319498739	-0.42248214	-0.216994316	0.040107839	0.071318472	-0.274743607	-0.228240453	0.120711586	-0.118227879	0.085128497	0.189174613	-0.094815354	-0.150562959	-0.212373362	0.989807006	-0.014585455	-0.052274429	0.22004197	-0.029742993	0.039242487	0.035171919	0.373086482	0.295846822	0.193335398	0.255541966	-0.058782482	0.156190282	-0.003831664	0.005289149	0.029635522
HIVEP1	0.854037503	0.773810296	0.946504438	0.933808239	1.19260397	1.004042983	1.300397684	1.155426706	0.805519196	0.908969586	0.690197613	0.583090395	0.854037503	0.854037503	1.640365879	1.114125674	1.444294849	1.52798236	1.223846465	1.192106152	0.870471154	1.187629837	1.55616344	1.499073318	1.016364438	0.902887413	1.253239712	0.954215006	0.845310235	0.886050917	1.458594974	1.366116725	1.276476186	1.293770394	1.221392053	1.262114891	1.529425315	1.80191886	1.667174372	1.281206193	1.227750547	1.206803226	1.000554715	0.966606002	1.442027072	1.298343293	1.298484948	1.186137027	0.783952234
FOXP1	0.794241421	0.715921485	0.790075659	0.793063136	0.75510249	0.809610724	1.388628389	1.469394101	1.056324288	1.180576324	1.061436299	0.961172034	1.763905663	1.699777547	1.500775012	1.42285676	0.54793113	0.536474857	0.700487483	0.695527431	1.733878805	1.747410258	1.678108318	1.437069495	0.690498748	0.571157525	0.864087885	0.779742683	0.758404278	0.757723328	1.466469871	1.352383814	1.461920259	1.487055242	1.352383814	1.256034614	1.105584879	1.467308585	1.41770758	1.308073288	1.024437279	0.925983026	1.138263842	1.023568571	1.128661893	1.30305349	1.302272658	1.207658037	1.194393617
LOC730378	0.832854899	0.832854899	0.832854899	0.832854899	0.832854899	1.204606772	0.832854899	1.397459944	0.832854899	0.832854899	0.832854899	0.832854899	0.832854899	0.832854899	0.832854899	2.153452632	0.832854899	0.832854899	0.832854899	0.832854899	0.832854899	0.832854899	0.832854899	0.832854899	0.832854899	0.832854899	0.832854899	0.832854899	1.466686332	0.832854899	0.832854899	0.832854899	0.832854899	0.832854899	0.832854899	0.832854899	0.832854899	0.832854899	0.832854899	0.832854899	0.832854899	0.832854899	0.832854899	0.832854899	0.832854899	0.832854899	1.61736648	1.568401375	0.832854899
RPL36AL	1.036061583	0.729046031	0.51562166	0.603534023	0.821915504	0.960190602	1.90320714	2.022501258	1.363639352	1.401297808	1.245108708	1.183584203	1.629418531	1.753524977	1.289676663	1.230485602	0.773087596	0.901214009	1.27999478	1.24857174	1.601885128	1.546983871	1.682475188	1.802978872	0.786563812	0.850584505	1.31614896	1.3456712	0.790359321	1.063294024	1.407298258	1.496429358	1.717150838	1.836497737	1.075800965	1.117268925	1.192063396	1.579308613	1.572977689	1.132121319	0.970554336	1.03396964	1.036492588	0.63969595	1.126270388	1.318117173	1.251774114	1.391560178	1.062801741
PEX16	0.968049448	1.012173619	1.278706136	1.219157242	0.928392469	0.961996606	1.21550312	1.120480591	1.078310235	0.986384535	1.205537195	1.108141761	1.366811329	1.364439004	1.183259413	1.183596499	1.013112198	0.921327249	1.411032124	1.031183291	1.410681566	1.473960779	1.316325863	1.267918366	1.421531302	1.290245804	1.046408572	1.13379542	1.047528852	1.034337994	1.248973731	1.220068721	0.873983383	1.128591256	1.14995552	1.1937952	1.10015641	1.095444002	1.077798966	1.146676133	1.109239798	0.918411577	0.894918368	0.919677486	1.240628022	1.131508495	0.923968491	0.946147277	0.902594112
LIMD2	3.124203969	2.995325772	2.9569986	3.175595666	2.640285756	2.667653338	3.194238726	3.023680756	3.030940043	2.801077008	2.996839408	3.015520137	3.418869787	3.037109992	3.198858396	3.170875543	3.095932315	3.224251175	3.317090918	3.664529653	3.424920905	3.047258542	3.08785845	3.141252347	3.208428774	3.543514142	2.893181051	3.480611509	2.943355333	3.110351806	3.327472906	3.379031262	3.329828972	3.240032482	3.463415878	3.510280368	3.578941891	3.392258451	3.337289849	3.424920905	3.546700082	3.622093063	3.322467407	3.282502175	2.772041687	2.834493425	2.657397486	2.579644444	3.055162323
TUSC2	1.092305246	0.939894289	1.435720726	1.416223492	1.070213022	1.185285016	1.298137385	1.212109189	0.788387874	0.841134113	1.345535927	0.892023493	1.240352183	1.296161675	1.193614563	1.335662118	0.920723166	1.043933454	1.110856884	1.288426928	1.07541458	1.127120776	1.268409449	1.120229572	1.142431982	1.076934963	0.638756203	0.698084501	0.930756338	0.888523545	1.009302476	0.998784748	1.455701999	1.113732141	1.291526116	1.306422557	1.15318993	1.228005388	1.355618974	0.955033469	1.029359216	0.992763577	1.079628388	1.021151686	1.430615793	1.516574824	1.411336525	1.107761809	0.797042739
FECH	1.023155208	0.933616415	0.840650116	0.811718298	0.779169599	0.715119374	0.435069566	0.73596008	0.863503934	0.855500206	0.992484108	1.016321491	0.642911206	0.31256659	1.039218415	1.007349409	0.856565062	0.774589794	1.278464539	1.379152711	0.928010811	0.685921541	0.771077621	0.869684094	1.085091588	1.125496929	1.035513999	1.072673507	1.007634924	1.07592151	1.26505947	1.201039155	1.417030989	1.410223893	1.390851777	1.239483422	1.491492839	1.602641468	1.449839218	1.293932055	1.018754023	1.124811734	1.025848173	0.859834571	0.791625929	0.927582007	1.206773842	1.240844955	1.290374293
GAA	2.027938477	1.859132857	2.772825307	2.735903411	1.674992193	1.864327126	2.663600601	2.612950939	1.462316124	1.52668644	1.889154715	1.82026577	2.257917261	2.280367105	2.233354072	2.411036249	1.282228832	1.364454965	1.234516516	1.317147348	1.734588433	1.511506596	2.237179091	2.22012748	2.26541773	2.286591167	1.070694867	1.016321586	1.184227088	1.480700616	1.779775911	1.797685662	1.972194012	2.088616113	1.808022679	1.825042809	1.230227256	1.685076726	1.669695368	1.252407538	1.174945762	1.634794011	1.783236683	1.701412898	1.75083511	1.798622223	1.7965101	1.709097057	1.343364274
TMED9	1.519989625	1.325967472	1.661204143	1.598250755	1.264941109	1.142582942	1.117087119	1.256032942	1.333668888	1.102131834	1.515870085	1.593395965	1.519989625	1.665842604	1.712940687	1.833105668	1.473894744	1.619627558	1.728246	1.871877905	1.466067961	1.689452742	1.316060324	1.319060785	1.764600549	1.569303261	1.3111284	1.447919949	1.350427263	1.415925004	1.638699517	1.60526883	1.082340404	1.17203412	0.706208745	0.767023958	1.012144571	1.487431991	1.505651007	1.174813562	1.173306967	1.226207146	0.889407515	1.126599364	1.229907597	1.151416068	1.415220031	1.485505938	1.112518121
TAF1C	0.486363663	0.547948213	0.720753575	0.656412205	0.477009603	0.394493479	0.741591715	0.817873504	0.437373938	0.537266063	0.368827036	0.462354961	0.855079965	0.862794756	0.466531525	0.465233081	0.207027966	0.262266095	0.073201653	0.005323599	0.638223512	0.705147205	0.638425622	0.501739716	0.528833922	0.505031815	0.188095061	0.040947053	0.393583253	0.351570015	0.136083574	0.259624691	-0.107355056	-0.098258898	0.191300321	0.40181102	-0.113650332	0.037918488	-0.000821101	0.323112942	0.113102076	0.189379934	0.116882819	0.167190662	0.95619693	0.843649914	0.261474632	0.27590203	0.189677803
S100A4	3.902678016	3.97038956	4.12836193	4.045980184	3.301686854	3.356893779	3.834782278	3.633200395	3.703898082	3.796659029	3.600236909	3.590029854	3.91890269	3.782949396	3.500838048	3.481841839	3.376855722	3.679428234	4.454527498	4.165491328	3.737645403	3.784796512	3.728823541	4.005573144	3.90452169	4.123928621	3.293083043	3.386351244	3.660919195	3.542669301	3.688808074	3.653393013	3.374459463	3.402504191	3.682516516	3.753770806	3.659490391	3.627874227	3.555659368	3.728823541	3.585866812	3.435677694	3.609925693	3.279349309	3.177106611	3.555659368	3.525426102	3.323377133	3.246769132
TRIM58	2.562294761	2.537262603	1.71140176	1.682011048	2.097298318	2.104606802	1.370439503	1.499531059	2.787469278	2.754071033	2.014970366	1.967447516	1.624294883	1.693954494	1.976783125	2.004563927	2.312740861	2.081014324	2.178085657	2.173512859	1.712673225	1.740153179	1.422959472	1.53872423	1.607646974	1.578966971	2.4277802	2.653847221	2.4277802	2.81109303	2.084661307	2.339528385	1.901036028	1.778671995	1.905221654	1.799562769	1.983711111	1.9871776	1.992195118	2.124670215	3.083308734	2.694394383	2.501253086	2.303930381	1.834481057	1.743056639	2.304902528	2.20990533	3.646230523
TMCO3	0.858198687	0.871901448	0.891528344	0.773686027	0.958937698	1.043808877	0.516372116	0.541570499	0.842170865	0.686806087	1.018367319	1.056435947	0.551288359	0.616202071	0.91637657	1.064772104	1.070145938	0.818137061	1.330872504	1.428546412	0.920821866	1.072409825	0.920597691	0.806062898	1.034731111	1.06683074	1.074145696	0.954534613	1.180316931	1.173658785	1.139480697	1.311689682	0.938190492	0.850701266	0.810733983	0.490416383	1.177811454	1.595909708	1.430080384	1.187012739	1.107820452	1.113459945	0.845412241	1.092403632	0.907051654	0.79219823	1.145083757	1.157848909	0.287352415
SLC35B2	-0.283079456	-0.103353764	-0.163929977	-0.077168987	-0.584206008	-0.467468113	-0.247507055	-0.338634309	-0.131985161	-0.106605725	-0.391078	-0.378793005	-0.408881876	-0.26177011	-0.52057378	-0.187701546	-0.13390462	1.088718571	-0.064915125	0.010903615	0.251726914	0.359901641	0.201290095	0.15074701	0.089837098	0.223915723	0.07154066	0.206933245	0.112012692	0.052260735	0.051681987	0.112516128	-0.483366315	-0.345227083	-0.575333804	-0.239443341	0.033351032	-0.193615013	-0.036404808	-0.010458741	0.295356628	-0.105562556	-0.599783727	-0.429622039	-0.159966682	-0.065569309	-0.190588747	-0.135425765	-0.478620318
PYROXD1	0.398183521	0.535756021	1.305373105	1.061289407	1.113520429	1.122018203	1.389024135	1.43849433	0.792745028	0.704828225	0.906037737	0.860568701	1.696706639	1.69056854	1.219852436	1.417629938	1.280680872	1.353074919	1.271308411	0.74447586	1.723254682	1.922255452	1.476290217	1.327074416	1.311007339	1.190178164	0.759262893	0.756565798	0.630528936	0.600353467	1.618340939	1.395681628	1.40927014	0.74447586	0.74447586	0.996151022	0.805421205	0.74447586	1.331204171	0.930692556	0.940368639	0.464205516	0.684857833	0.655218378	1.409853265	1.252477434	0.894607191	0.74447586	0.531857138
ILKAP	0.466780554	0.626862914	0.568488182	0.604261974	0.405629058	0.239246754	0.957639548	0.811212091	0.452940102	0.518442124	0.482950507	0.464536248	0.740040409	0.681031913	0.62082191	0.600511579	0.464705229	0.328510119	0.336924008	0.573799585	1.002737396	0.945173313	0.846274918	0.866714221	0.803200464	0.767863374	0.722690816	0.703257947	0.756651246	0.717643571	0.691204266	0.665895895	0.590854123	0.574493734	0.437073031	0.44519607	0.663733065	0.748363699	0.708328385	0.690926358	0.486985436	0.609495595	0.510665291	0.809219767	0.709976948	0.807878021	0.367381179	0.387328365	0.576677389
C11orf48	0.616599333	0.531620513	1.088432637	1.185381237	0.488591656	0.255029765	1.144092033	1.208366893	0.637140834	0.66284678	0.867325076	0.644834758	1.143096286	1.112709063	0.36593836	0.879849569	0.286159625	0.110422924	0.691272502	0.329436596	1.039297779	1.032060761	0.992858381	1.004937979	0.82904887	0.894253284	0.594872637	0.594616335	0.417747054	0.943696283	0.710566382	0.539759586	0.666138404	0.941148551	0.557056157	0.575495718	0.591177585	0.666535193	0.883262198	0.57776813	0.20656144	0.480214629	0.471941949	0.149335721	1.320442375	1.311162091	1.099684404	0.801538627	0.382944536
NMT2	-0.003241736	-0.202216785	0.09081488	0.046834538	0.056298116	0.080840569	0.297817415	0.455012674	-0.156296497	-0.129924477	0.149978502	0.077970405	0.205479008	0.528202131	0.377173497	0.254289798	-0.087439956	-0.096112676	-0.139228465	-0.024279501	0.429538753	0.495040251	0.200154088	0.336003003	0.095894969	0.173897764	-0.063911748	-0.222933616	-0.28638139	-0.111551888	0.12783633	0.278132891	0.434837737	0.225169613	0.067977346	0.312855089	-0.036109557	0.240266524	0.240996711	-0.10286218	-0.129528473	-0.020862088	0.08898471	-0.098732611	0.475598249	0.320399486	0.455791398	0.545059707	0.048680422
RPL28	0.843249453	0.881007285	0.977542926	1.006920254	0.417282036	0.624448435	1.110991349	1.007835748	1.038242367	1.030984228	0.98742738	0.835556901	0.984930724	1.174939225	0.724616693	1.21374372	0.910801127	1.523420184	1.503803267	1.637406211	1.707606417	1.55119666	1.713472529	1.533663236	1.58249136	1.40907932	1.209255086	1.33881834	0.940268409	0.845576614	1.341426691	1.383129955	0.74567375	0.470601069	1.415830203	0.684860972	1.05641829	1.207509748	1.606559119	1.50634866	0.994047652	1.104981743	0.81442022	0.978825491	1.019501107	1.11728992	0.202281127	0.946677673	0.75739801
TBC1D9B	0.025185973	0.183873417	0.632001038	0.72614055	0.542053535	0.428004185	0.569610557	0.537308951	0.216208843	0.164817168	0.179539347	0.24838449	0.438578232	0.508898658	0.269298402	0.298873727	0.579716584	0.373132243	0.186178545	0.277217564	0.580326955	0.61937054	0.558957597	0.658145465	1.045307543	0.621436724	0.060938471	0.074434613	0.196398584	0.101162455	0.508328536	0.337119326	0.207721298	0.198424008	0.122176185	-0.061362617	0.214694747	0.27461809	0.4246686	0.150655081	0.132187493	0.114884619	0.344311857	0.169315431	0.249554905	0.366106262	1.045307543	-0.069420644	-0.148875635
CCDC54	0.932950197	0.801646136	0.830513647	0.831368093	0.872093558	0.859044538	1.088438818	0.714031252	0.83429221	0.806035447	0.966987893	0.901189286	0.845082068	1.151541443	1.052439163	0.640921172	0.762960766	0.685074523	0.912915523	0.962717863	0.938411742	0.846728402	0.821948412	0.739326012	0.777072607	0.720570489	0.75092552	0.752091859	0.741873706	0.81842259	0.763851632	0.934635787	0.966861563	0.995153571	0.902477847	0.644311906	0.719846161	0.690400246	0.723779203	0.757544848	0.907154095	0.826531719	0.968352139	0.815680982	0.924281079	0.950812924	0.851268853	0.863906374	0.922748258
DOK4	0.463234872	0.576573557	1.346747996	1.293120243	0.913513268	1.085287273	1.033222214	1.144937674	0.622639929	0.337270625	0.767704643	0.819143432	1.111492784	1.402057349	1.073959737	1.466747953	1.037621887	1.08592659	0.469727337	0.666994821	0.94383024	0.974655741	1.04746172	0.987734456	1.3964722	1.455923178	0.179664379	0.175723492	0.219827513	0.380523377	0.998059474	0.891875017	0.926186114	0.926186114	0.200199506	-0.070541421	0.197157239	-0.500069149	-0.615525955	0.336277082	1.105516322	0.98114382	1.111924476	0.980757376	1.229517344	1.29200097	0.401286132	0.492773977	0.406731399
CD99	0.369414979	0.139428964	0.736887172	0.851042906	0.001920276	-0.068958573	1.028293703	1.005480012	0.302350885	0.342807188	0.635808151	0.391521866	0.763326185	0.590752522	0.401659307	0.335454944	0.358381005	0.237774875	0.672582079	0.740775509	1.117848681	1.108143066	1.233649564	1.365689115	1.298939657	1.169758189	0.787715758	0.735176657	0.717945642	0.929231109	1.066864891	0.99524519	-0.272258588	-0.217716109	0.130322668	0.121582196	0.885735495	0.533072591	0.604109707	0.818420399	0.894609045	0.883673633	0.286947136	0.295637809	0.816126205	0.790291443	0.371848909	0.266828707	-0.00637229
SPATA20	1.62454489	1.366474628	0.792896604	0.724300444	0.896846144	0.885838514	0.788452586	0.684040508	1.589690315	1.464166894	0.904733597	1.449417519	0.827780484	0.755710776	0.536444435	0.800813179	0.848714196	0.498308053	1.104701618	1.092947279	0.831760947	0.973980522	0.880452866	0.833425168	0.950162277	1.243991931	1.534418935	1.659490487	1.763925732	1.739822296	0.744334625	0.735014142	1.103464285	0.785260506	1.187005696	1.092051829	0.907057416	0.70310779	0.783160911	0.965695495	1.333388898	1.286676213	1.411203745	1.154329712	0.812628873	0.8674117	0.998059789	0.919593716	1.241214948
XPR1	0.504879396	0.703302691	0.38545051	0.338832348	0.440664653	0.562148749	0.117342643	0.272009593	0.753899028	0.680752116	0.19004086	0.277330153	0.235064237	0.111911628	0.273760618	0.275899769	0.651350619	0.358264811	0.023220542	0.27809471	0.377237594	0.516766627	0.163432471	0.301625249	0.418192249	0.457358156	0.795877416	0.713096199	0.806540925	0.777192566	0.455475847	0.571321824	0.122047317	0.030605228	0.455616766	0.32173759	0.430798195	0.348520328	0.264996024	0.397302925	0.276519671	0.510874656	0.271426825	0.403217891	0.233774612	0.281779471	0.564170319	0.495243773	0.738002096
DCTN3	1.261507003	1.226347011	1.752598666	1.745166818	1.14922708	1.334618289	1.809795024	1.685365962	1.140053483	1.294747729	1.600228175	1.647374655	1.794411503	1.685597675	1.564493194	1.526955255	1.150089393	1.583053678	1.693540704	1.707280415	1.796296376	1.770033123	1.785634644	1.78721294	1.812997192	1.67803364	1.087180965	1.152404382	1.075259584	1.070002963	1.4127555	1.405852696	1.647101168	1.614483728	1.480380825	1.556359708	1.383574848	1.470079179	1.660536439	1.680610747	1.3551477	1.473093716	1.308197516	1.33753449	1.582554646	1.627506919	1.426969715	1.536566169	1.280059914
STK10	2.717201619	2.447510968	2.512213059	2.424526357	2.515838154	2.813358546	3.048042783	2.839217211	2.234087191	2.25440568	2.718358989	1.155564393	2.851436927	2.954588486	3.001828504	2.949336094	2.991203526	3.233642071	3.023100632	3.113364518	3.142917244	3.29640821	3.075122765	3.150134761	3.025271138	3.106404895	2.08500492	2.450580601	2.600006285	2.771758344	3.146790314	3.133077616	2.533300227	2.511798212	2.334674401	2.507601317	3.055377577	2.872573691	2.718358989	2.908312943	2.556563653	2.587233806	2.17380213	2.222109147	2.696309622	2.924344349	2.536800169	2.627329241	2.495036303
JARID2	0.32779494	0.281152469	0.867026282	0.855064125	0.686486309	0.603761263	1.507953561	1.268036427	0.225546563	0.359509651	0.102268012	0.168959657	0.360770054	0.317356331	0.757726973	0.905740903	0.846364452	1.0333572	0.402440786	0.627505266	0.830081596	0.762786655	1.464077346	1.511919894	1.280878852	1.195267186	0.461700126	0.476103636	0.672238075	0.636923651	1.150693503	1.21362053	0.676741904	0.57048016	0.932410621	0.80319521	1.118147483	0.743475361	0.845802115	1.146739802	0.908522403	0.939118473	0.63670493	0.651791983	0.721621858	0.759103263	0.681130176	0.817023127	0.150481906
BRWD2	0.148651865	0.423612807	1.255398258	1.246651714	1.424951963	1.334510635	1.457740887	1.278298386	0.086208279	0.092571135	0.82668407	0.290390646	1.033295258	0.994394429	0.59419749	0.390285558	1.208032602	1.354758043	0.319650103	0.68810202	0.678600507	0.854561642	1.42762219	1.249022315	0.861329624	0.954951609	-0.02162696	0.042348758	0.350232719	0.444355839	0.552338616	0.594002577	1.168647435	1.039862341	0.729400182	1.048040057	0.666748523	0.917058683	0.84757669	0.605484703	0.269566414	0.313051499	0.4305215	0.38606505	1.317050304	1.229771077	0.184485508	0.40071942	0.237615687
C4orf14	0.96887359	0.852305521	1.412147121	1.26914225	0.886797645	0.957101167	1.08239893	1.167578267	0.877678086	1.099160993	0.635548502	0.659451282	1.056233705	0.924389008	0.5793479	0.862459848	0.663829345	0.714560338	0.380523206	0.329916534	0.637577065	0.750907041	0.898393353	0.917993979	0.843828426	0.963131487	0.755845888	0.909508378	0.720584086	0.579504267	0.445723615	0.532644296	0.756863704	0.675777651	0.707177607	0.823618434	0.557335504	0.68657531	0.61791775	0.584078965	0.555885966	0.367241086	0.734369347	0.808141279	0.934384929	0.808440097	0.613878332	0.640190974	0.911599774
CSTA	4.234178051	4.122300575	4.92504016	4.680928696	3.642265159	4.020544641	4.50614025	4.312745294	3.753146107	3.847574484	4.50614025	4.663012004	4.715341941	4.796387196	3.958526033	3.444543809	3.614632018	3.753146107	4.245935013	4.815578196	4.414700303	4.476275623	4.245935013	4.111948708	4.680928696	4.881578292	3.722354395	4.020544641	3.999903407	4.043382637	3.528622634	3.722354395	4.995529845	5.294797638	5.361260697	5.18012039	5.361260697	4.973015924	5.068370228	5.326624073	4.122300575	4.043382637	4.010365228	4.065677808	4.369452552	4.680928696	4.106653562	4.312745294	4.1843921
RAB11FIP4	1.169191773	1.238658664	1.655761858	1.748869009	1.404385276	1.399724498	1.480345402	1.607787769	0.882930804	0.806221912	1.275063765	1.068048792	0.806221912	0.806221912	1.526618834	1.502162318	0.806221912	1.355356246	1.329622487	0.806221912	0.957365367	0.910120339	1.596468916	1.544989188	1.60109827	1.462401154	0.864209194	1.00968578	0.806221912	1.195377405	1.450242657	0.806221912	1.575054224	1.525708801	1.475868139	1.594806597	0.806221912	0.806221912	1.610224999	1.544860979	0.806221912	1.259499287	1.149571313	1.144675812	1.646889033	1.63186385	1.497695111	1.427014184	0.806221912
HOXA5	0.620089391	0.878121548	0.563584431	0.746038128	0.854495672	0.790221055	-0.119361495	0.312199513	1.055058348	0.993761366	0.564096419	0.600277865	0.352617548	0.101905207	0.356778726	0.344069479	0.846705863	0.676283749	0.542624991	0.428223826	0.257074104	0.140782332	0.245417609	0.241705598	0.50986213	0.222515808	1.105677598	1.004840412	0.812293308	0.807666045	0.654669438	0.47289828	0.0630618	0.102185806	0.334339159	0.40882374	0.69457153	0.285036192	0.391695734	0.757482062	0.947705321	0.901179457	0.990948123	0.971142831	0.475653195	0.330440438	0.766961067	0.668434845	1.091156387
SPAG7	0.621711477	0.608874909	0.622660016	0.580377522	0.348573913	0.188784958	0.343039075	0.581164389	0.579313806	0.435269274	0.728999055	0.685982376	1.275410162	0.967041789	0.269119876	0.305530432	0.43159501	0.568891858	0.429874007	0.49598727	1.099899015	1.225819607	0.798345637	0.712331533	0.757427369	0.625976334	0.506608606	0.532541853	0.629558732	0.785553013	0.603187005	0.622660016	1.24651119	0.987762172	0.715052232	0.456111058	0.853833803	1.222856408	1.214316141	0.85334645	0.663128819	0.486376388	0.540696736	0.503777824	0.732735686	0.713636106	0.476249477	0.532263662	0.264043182
IL17RA	1.947026398	1.930583475	1.814676521	1.722809194	1.626018078	1.381242413	1.149120268	1.355690429	1.813099109	1.906945634	1.696668067	1.895362399	1.72173771	1.627562579	1.661753001	1.588284993	1.45934679	1.875298036	2.162231142	1.979819202	1.957817988	1.791355586	1.409577707	1.218309513	1.77331784	1.837242448	1.778151515	2.050201073	1.832431209	1.671792372	1.737528027	1.50100154	1.135954931	1.0557933	1.612105773	1.693580637	1.435567944	1.279914074	1.037500465	1.587122489	1.840914996	1.656629107	1.881746781	1.775679466	1.479103851	1.43498073	1.628223703	1.713696108	2.066154261
ZNF263	0.600555469	0.522717059	0.88241809	0.9635797	0.661587736	0.478325993	1.274041451	1.044554995	0.650804245	0.606136279	0.604778515	0.732196813	1.124157866	1.255632383	0.569618481	0.594123371	0.730205392	0.890999915	0.841472358	0.686585942	1.093877105	1.384389456	1.27213615	1.062512515	1.026796283	0.975474306	0.762249197	0.929317513	0.762730736	0.876250099	0.985350155	0.723459064	0.598220068	0.490319612	0.746553201	0.704723948	1.03101558	0.867955976	1.005472419	1.034659439	0.800121428	0.732196813	0.540733714	0.401222917	0.865216743	0.967983814	0.540525294	0.690388065	0.373380286
MUC5AC	1.48049747	1.172737563	1.033173192	1.062365588	1.040852711	1.061587593	1.043917812	1.022373247	1.517895459	1.475267606	1.324409427	1.113412791	1.184188039	1.254453907	1.208011706	1.211908378	1.20328869	1.239784218	1.546233686	1.512926288	1.110684091	1.101482091	1.104277679	1.130567638	1.201642372	1.283191863	1.683243856	1.556932497	1.23596987	1.433386386	1.154143189	1.133415821	1.129035495	1.096423735	1.039633858	1.166855166	1.207893796	1.138409576	0.95263048	1.144541901	1.387632832	1.357871216	1.32496977	1.210882758	1.0694163	1.005326941	1.301737644	1.316486717	1.302586039
C16orf13	0.791097816	0.871772385	0.86829634	0.928661551	0.734269339	0.651550731	0.752160669	0.661842072	0.844579423	0.747166784	0.616396196	0.729427294	0.867959136	0.793445462	0.952311665	0.591498425	0.659164736	0.624408979	1.25452383	0.952311665	0.920414515	0.984733668	0.823487215	0.830393199	1.095709661	0.992454964	0.945665768	0.901071405	0.953286595	0.856157026	0.885324797	0.908761426	0.488922862	0.740775341	0.706952429	0.536292799	0.731362517	0.718245368	0.740584412	0.735877522	0.828078795	0.72319382	0.633970274	0.886057979	0.785331695	0.711231082	0.514047031	0.784742883	0.656368147
KIF22	-0.023360396	0.093433344	-0.103101494	-0.257418021	-0.275527426	-0.304101721	-0.330969134	-0.218677814	-0.019309724	0.072807962	-0.136058505	-0.182236712	0.197008769	0.178343104	-0.111311444	-0.206487745	1.129731266	1.129731266	1.129731266	0.24981952	0.314909748	0.430271179	-0.060181618	0.085326451	0.211145485	0.317005857	0.465119683	0.622255774	0.353833653	0.2176375	0.253207154	0.210412246	1.129731266	1.129731266	1.129731266	1.129731266	0.274356101	0.290459439	0.120150363	0.332604543	0.388787365	0.468350177	1.129731266	1.129731266	-0.057971402	-0.034694516	1.129731266	1.129731266	1.129731266
CYBA	2.091418468	2.069109936	2.571150628	2.649636932	1.721364374	1.845769931	2.167450181	2.200377254	2.242739666	2.346661719	2.158985591	2.212510041	2.079496758	2.151225912	2.524950046	2.352008044	1.700194399	1.623626152	2.853951677	2.234644123	2.416539633	2.458121001	2.172784607	2.311404872	2.837377866	2.8557248	2.379474045	2.47463159	2.04287858	2.158985591	2.730247371	2.696321176	1.787871865	1.834398047	1.59093444	1.518874931	1.758525385	1.779998289	1.839129721	1.631987531	1.590478005	1.631915	1.754721816	1.994817428	2.058794269	2.012576181	2.428110968	2.342882742	2.106699349
OGFR	1.420728611	1.314086425	1.050419039	1.119709409	1.253674626	1.197335963	0.992551212	1.038201959	1.378284205	1.424825514	1.382434436	1.366941048	1.11260983	0.962611074	1.046499974	1.348677876	1.112221003	1.01458857	1.163000238	1.085125722	1.039861724	1.198444961	1.11789443	1.109589927	1.169966909	1.397402058	1.285202292	1.393077121	1.264130444	1.343804903	1.047035397	1.207825161	1.086879819	1.025400995	1.04566334	1.031501014	1.202758857	1.085293753	1.034598207	1.2453361	1.333284877	1.404387374	1.354454694	1.315708223	1.227904236	1.041289918	1.19312603	1.306035051	1.558676627
ZNF706	0.543377061	0.491048137	0.430060844	0.313071129	0.556420612	0.400332497	0.457965775	0.841182255	0.566353181	0.410594234	0.138118804	0.386134342	-0.051056916	-0.080832968	0.12456065	0.156816945	0.228780033	0.204349535	0.160490765	0.03635751	0.120473579	0.022038436	0.448162261	0.350839987	0.12456065	0.045702189	0.404300278	0.301163603	0.129136258	0.190994864	0.053229279	0.091417513	0.113024535	0.251148141	0.254333609	0.258328849	0.139438964	0.067805415	0.246816446	0.182946306	0.17916101	0.293514818	0.522280627	0.677457591	0.19795437	0.232103184	-0.043049456	0.03507398	0.674202882
MMP2	1.327222966	1.122232386	1.181023369	1.346674221	1.278235571	1.056449003	1.248426258	1.264096289	1.396654232	1.325156119	1.197661544	1.245400805	1.175720583	1.249898253	1.256974804	1.208887209	0.987836874	1.438882725	0.832215992	0.620351542	0.764985081	0.697321962	0.789276054	1.003552364	0.87363791	0.780394721	0.951680987	0.73378467	0.721958927	0.775097672	0.903448218	0.867423714	1.202028291	1.240068925	1.289608175	1.302218002	0.860558837	1.050678833	0.868893899	0.736339447	0.825400237	0.796433357	1.301501522	1.082009359	1.156838978	0.975839598	0.956557303	0.997860405	1.274313134
AP2M1	1.569464137	1.478578576	1.82531178	2.072184616	1.823514642	1.872163487	2.044402582	2.182450363	1.289186916	1.461771848	1.622253258	1.565291568	2.022988683	2.195691855	1.946158465	1.881973593	2.050443152	2.180467431	1.866124773	1.780428885	2.319027757	2.219087802	2.344070764	2.316017848	2.116573747	2.293340483	1.519977992	1.361841342	1.567510172	1.765673002	2.239516106	2.255521036	1.904107377	2.05755308	2.007182431	2.021126342	2.311631424	2.25616842	2.292709382	2.237737443	1.764798855	1.972644127	1.647931486	1.630884784	2.211948348	2.219548707	1.73396895	1.750080596	1.43876261
JARID1A	1.123368868	1.208790793	1.681549773	1.720011499	1.720212824	1.754294108	1.708522236	1.924629205	1.37359407	1.388470392	1.441302773	1.441173668	1.950803678	1.980422066	1.829515269	1.977920978	1.798409777	1.843528195	1.393342032	1.433145883	1.854367419	1.928855216	1.970959366	1.931377673	1.668913386	1.337598546	1.276846766	1.451521875	1.234865587	1.148489233	1.592711641	1.816393361	2.013524152	2.067967658	1.791634503	1.910863819	1.832719006	2.013709101	2.073767149	1.856969488	1.52924714	1.360918497	1.590375975	1.461466125	1.759777752	1.758208351	1.774653329	1.731133874	1.083458638
HLA-DMA	3.260099939	3.021565341	3.410349864	3.347355278	2.776915094	2.622869233	3.213080582	3.436766389	3.339644649	3.291374926	2.977563232	2.971179036	3.141301527	2.967024251	3.319507583	3.400372138	2.831350407	2.973150652	3.474395285	3.304212102	3.699776763	3.627943143	3.61973646	3.785664283	3.70155243	3.615608726	3.757325274	3.827362417	3.260099939	3.287551345	3.560314596	3.813842603	3.174773326	3.378523102	2.893913215	3.254604386	3.359122545	3.392030199	3.481895631	3.748539418	3.443296823	1.150621974	2.802409105	2.597472082	2.970109127	2.827470296	2.350199951	2.50074559	3.026564609
AASDH	0.683644705	0.636382657	0.790520281	0.72695537	0.95188929	1.012391633	0.629941458	0.741268931	0.655353578	0.574767307	0.245597097	0.657136781	0.596638557	0.592316666	0.723656095	0.806517901	0.944877054	1.214733008	0.372598082	0.498282498	0.802851279	0.646455195	0.797785087	0.727208275	0.723445242	0.744115321	0.513881389	0.543619913	0.639499614	0.681579923	0.801419007	0.852974491	1.057396294	1.096773096	1.103932249	1.25321747	0.907572955	0.983350894	0.924293484	0.945739876	0.473508593	0.581628103	0.629522925	0.530658573	0.601534086	0.649334912	0.68557387	0.551431123	0.396274981
C19orf12	0.210860839	0.418461614	0.363062536	0.423132637	0.412926201	0.27823321	0.599403258	0.770876443	0.425450203	0.706823086	0.154659534	0.378110369	0.293332685	0.423656413	0.129729017	0.238387439	0.238884578	0.27953731	0.208268381	0.046442346	0.242802923	0.357394783	0.767460502	0.609995834	0.445243854	0.106871967	0.391016745	0.283719389	0.288759699	0.380173033	0.25289437	0.358518504	0.325844551	0.457719393	0.277104821	0.419911794	0.278850735	0.478359529	0.711174834	0.380284364	0.099981084	0.196147851	0.160193706	0.277201385	0.929532706	0.836159753	0.186482755	0.260233258	0.430596083
NLRP11	0.330840529	0.782170972	0.223855961	0.310538936	0.340813719	0.04892642	-0.133808286	0.017731428	0.663660028	0.217136691	0.422876991	0.549599586	0.159287709	0.07292051	0.273210345	0.140128136	0.051190254	0.151904431	0.054242205	0.756614619	0.057588884	-0.224421505	-0.289339577	-0.082582293	-0.104256421	0.031119844	0.256623356	0.141505927	0.66296729	0.55687238	-0.048405421	0.043051606	0.090790637	0.235588213	0.57099897	0.147605225	0.41008189	0.171200327	0.268608125	0.139624988	0.640513471	0.628192326	0.657827289	0.688663717	0.659217024	0.170014021	0.261921245	0.197035564	0.544548433
POP4	0.773744523	0.697119238	1.106681544	1.138427755	0.815705879	0.788114827	1.20221148	1.16843771	0.666246291	0.483051078	1.185658046	0.893876026	1.102893453	1.306837458	0.811801499	0.621409773	0.866756804	0.925995283	1.083466051	1.273541621	1.491785408	1.580861602	1.453903551	1.493309458	1.209787555	1.155013512	0.945473259	0.796523797	0.845214485	0.921014734	1.100044005	0.945096085	1.10568915	0.762415679	0.862384044	1.095805146	1.124505048	1.275764782	1.266078724	1.304812442	0.821245271	0.762256321	0.385056402	0.487817427	1.077959464	1.081115111	0.927299498	0.726125239	0.596212554
TSNAX	0.887779218	0.925052894	0.669006209	0.789864122	0.755078836	0.71753044	1.099619965	1.038413442	0.797664948	0.768819274	0.520111657	0.652076218	0.804477363	0.614516816	1.150182022	0.757345451	0.542098177	0.478706989	0.410281614	0.426845091	0.446994977	0.594991039	0.635103773	0.851665615	0.636110125	0.581793215	0.509199242	0.498491147	0.965672382	0.784040886	0.716068844	0.864906513	0.971485639	0.49733922	0.3634937	0.542393029	0.234875747	0.444110895	0.606634183	0.191519311	0.472149668	0.971485639	0.507443842	0.662006814	0.547601086	0.432137319	0.92887445	0.971485639	0.83503674
C9orf150	1.160106196	1.16814308	1.031251399	1.005436098	1.189710885	1.31177164	1.31780751	1.397630509	1.108106978	1.089493372	1.162000204	1.289037056	1.126009531	0.882483337	1.21888825	1.025095443	0.971842393	1.08141745	1.07300805	0.926082675	1.021701549	1.115088877	0.907427631	0.955244228	0.966632466	0.973747137	0.758936298	0.745628913	0.7687215	1.241044714	0.795999457	0.985924417	1.472654692	1.349019712	1.669862338	1.809550388	1.141698347	1.048262368	1.06722904	1.449810171	1.367445296	1.056300315	1.649936526	1.174677448	1.153271944	1.213781496	1.322563752	1.131974767	0.970284285
CLTA	0.561007074	0.503342207	0.964837506	0.828290189	0.731014064	0.843938793	0.95386891	0.89339385	0.680918262	0.601632698	0.736615405	0.673966972	0.51529061	0.806108889	0.461851742	0.347710411	0.570264563	0.714034523	0.993866842	0.695167779	0.471771811	0.558661228	0.963796289	0.867338734	0.711294561	0.955689007	0.623173266	0.60493212	0.5102558	0.519309042	0.520934929	0.511951069	0.855955003	0.89694738	0.970111364	0.945296343	1.025934967	0.989000915	1.041486405	0.979268561	0.551382079	0.510379461	0.446826968	0.515632068	0.713657624	0.657860606	0.324606195	0.584995023	0.632752731
PRKAB1	0.588115566	0.62591149	1.003895797	1.014244084	0.687336101	0.912027021	0.847645097	0.922667668	0.414026871	0.489016832	0.629237397	0.980861452	0.968665019	1.282923862	0.859918066	0.713708372	0.838271834	0.744159377	0.803476192	0.99904373	1.096484339	1.192132448	1.148927082	1.112204663	0.877167745	1.049276256	0.502036212	0.512062577	0.685923846	0.607766281	1.03870517	0.97240175	1.259630966	1.291051956	0.733727534	0.574536665	0.91496377	1.270436561	1.162925858	0.849938472	0.52628551	0.641698038	0.671298856	0.495382922	1.00319692	1.018360457	0.889139946	0.853601686	0.612805089
GNPTG	1.017336832	1.159531794	1.737748485	1.893418133	1.561793219	1.592917602	2.200488923	1.769150641	1.026092355	1.084815529	1.429619047	1.347452254	1.699497303	1.600039586	1.456350215	1.464593401	1.044007235	0.887813591	0.621695815	0.922819905	0.657440252	0.920004884	1.39381874	1.172266706	1.095714614	1.174966103	0.868523849	0.7195309	0.662290218	0.881556074	0.893060755	1.030943696	1.346788449	1.598694419	1.416817584	1.483634175	1.010596835	0.908830204	1.17601052	1.070948774	0.63012294	0.582191576	0.895002166	0.930977081	1.553508363	1.419757129	1.261887515	1.144890506	0.945039806
COX5B	1.042790698	1.124977605	1.442513371	1.349590757	0.305063603	0.5624115	1.402208575	1.326468777	1.119585806	1.181166161	1.142342417	1.107205304	1.860282777	1.751236267	1.060536451	1.047928368	0.542902572	0.510286865	1.032594326	1.054410659	1.549433051	1.365199338	1.182696081	1.134014038	1.080698753	1.132508394	1.056367525	1.09644313	0.839968754	1.008656756	0.899607791	0.997506852	1.128454373	1.115762085	1.14406336	1.002781889	0.920188802	1.299606449	1.110922467	1.023966494	0.658897608	0.590048841	0.755964145	0.702590852	1.193606833	1.282611324	1.064039645	1.337153191	0.746158129
RPS4Y2	1.16463714	0.84803037	0.906308269	1.174179683	0.824210833	0.386818718	1.204121256	1.412577449	1.131624282	1.040936803	1.201900371	0.781621455	1.483389536	1.240156234	-0.44577573	-0.407657254	0.74614695	1.229314205	1.748289226	1.246554868	1.626864819	1.698574528	1.686974012	1.612460169	1.525414553	1.156641567	1.317129796	1.190627432	0.98460317	1.423873034	0.287999788	-0.015503903	1.485375184	1.149164835	1.104601653	1.411184512	1.320491814	1.53715663	1.653120181	1.734470038	1.300249678	0.991436385	1.020404209	0.720695658	1.409795126	1.143454254	1.161625096	0.645931369	1.061999238
CLEC4G	1.118336593	1.360060281	1.509384716	1.425019816	1.429842513	1.463384732	1.916730706	1.78044526	1.430094585	1.437500497	1.366407214	1.394117457	1.381187095	1.464742309	0.71648549	1.419547447	1.219016719	1.659539218	1.370436594	1.385626615	1.290617221	1.446680286	2.011293228	1.954016206	1.591464005	1.692664544	1.162419303	1.154937379	1.113431795	1.213691962	1.32661786	1.392985862	1.36848073	1.473203728	1.472723715	1.2873636	1.171907758	1.524516402	1.39874046	1.310442455	1.57856003	1.420942225	1.549645576	1.530829397	1.402408349	1.325062712	1.348007855	1.226283054	1.383116074
C20orf108	1.746077015	1.62696231	0.982306458	1.001215676	1.251762433	0.990874472	0.346142421	0.66473323	1.436978664	1.438954443	1.003525674	0.841169128	0.753598345	0.721688368	1.018696834	1.096215522	0.987257954	1.036011702	0.783691467	0.696804166	0.610473497	0.691939877	0.498682175	0.466468829	0.789167525	0.774169949	1.288017318	1.140959974	1.392639787	1.434881633	0.987141898	0.956325783	0.764719905	0.589918359	1.763822011	1.904529885	1.579425465	0.644415832	0.8212574	1.443252528	1.309088464	1.340741131	1.649562606	1.465563896	1.019527095	1.029872857	1.196983562	1.248292877	1.615778264
ATP8B2	0.842591168	0.842591168	0.842591168	0.842591168	0.842591168	0.842591168	0.842591168	0.842591168	0.842591168	0.842591168	0.842591168	0.842591168	0.842591168	0.842591168	0.842591168	0.842591168	0.842591168	0.842591168	0.842591168	0.842591168	0.842591168	0.842591168	0.842591168	0.842591168	0.842591168	0.842591168	0.842591168	0.962343015	0.843588635	0.841227498	0.842591168	0.842591168	0.842591168	0.842591168	0.842591168	0.842591168	0.842591168	0.842591168	0.842591168	0.842591168	0.842591168	0.842591168	0.842591168	0.842591168	0.842591168	0.842591168	0.842591168	0.842591168	0.842591168
RBP7	3.293436506	3.269235468	4.249438773	4.188619507	3.772177109	3.767029763	4.107454889	4.179059178	3.97928269	3.767029763	3.763975407	3.609783177	3.935832056	3.58922217	3.619445659	3.637859763	3.733585069	0.899716464	0.899716464	3.796530242	3.40835795	3.43959218	3.987211305	3.915093985	3.899258093	3.899258093	4.012178486	3.738962825	3.551214669	3.547223915	3.79916407	3.527816095	3.425307075	3.468636943	4.089658807	4.148724457	4.098380351	3.505159829	3.463744978	4.261218079	3.932609148	3.749931723	3.864802091	3.872398824	3.555634463	3.584819402	3.205110324	3.36849241	2.640720159
EED	1.078778178	1.114278936	1.012221759	0.929237917	0.959307361	0.846329473	0.614857458	0.697461041	1.169455287	0.974593705	1.040933903	0.932300235	0.430369733	0.521982993	0.547828842	0.972048956	0.744935962	0.6530215	0.991198	0.892579205	0.543752804	0.647167729	0.522061232	0.483129872	0.842571618	0.986411862	0.82097881	1.259085501	1.093956558	1.099372092	0.875403705	0.57732193	0.978383071	0.657628121	0.860999165	1.026901861	0.754567751	0.637622229	0.778720656	0.740946098	1.004459574	1.098430342	1.207801523	1.308923041	0.830740604	0.873948564	0.859492252	0.801968955	1.229896979
SFRS18	1.449872149	1.18334349	-0.065596175	-0.068466452	1.094907758	1.297318498	1.698880614	1.799172478	1.07970537	1.073351577	1.361804399	1.300757055	2.065616065	1.780014078	1.264976571	0.854539958	1.054635765	1.239730645	0.90832482	1.230380131	1.737822753	1.591162489	1.831530194	1.73145502	0.01597981	0.160568191	1.063796833	1.071673352	1.070493748	1.125052304	0.746954576	0.690922992	1.747081266	1.587315563	1.401691945	1.384047531	1.063552375	1.409586149	1.37284124	0.695255548	0.613507691	0.718564869	0.844953717	0.749182897	0.945102398	1.000380481	1.072276817	1.220910018	0.860304338
TRAK1	0.919356403	0.927935858	1.208225079	1.22198958	1.146574719	1.161669508	1.445176356	1.292462272	0.895371322	0.763100972	1.235133978	1.081440415	0.694804957	0.836626896	1.283219203	0.782317564	1.034422546	1.097393911	0.884073571	0.574581636	0.452115465	0.556229367	1.381719941	1.268226037	0.869500971	0.935481808	0.727376246	0.569617993	0.725642113	0.882110238	0.91328362	0.831905516	1.279511615	1.237042371	1.187458008	1.170686899	0.822186899	1.084535885	1.089848388	0.977993204	0.756372174	0.724621175	0.764562955	0.611016317	1.331350077	1.215495214	0.971054705	1.001098226	0.847327317
PDGFC	1.14376763	1.380490794	1.142038351	1.197614927	1.121378135	1.033487384	0.921063329	0.588588832	1.301202517	1.219899669	0.728834623	1.088438873	0.544653067	0.348097981	0.423896907	0.370085288	0.860029856	0.85452975	0.473841984	0.49432187	0.452996549	0.387695857	0.439292989	0.388612935	0.680624895	0.813653103	1.030409804	1.31297185	1.312183423	0.962991015	0.344155149	0.53196497	0.520971924	0.592086171	0.668311579	0.609208218	0.735485502	0.947178918	0.701800978	0.710980523	0.939423768	1.15382876	1.136442726	1.298040714	0.703195816	0.838928569	1.087943155	1.064157768	1.442184044
METAP1	0.00984789	-0.214465264	0.249837825	0.189781963	0.445678728	-0.055554117	0.594622908	0.686848714	0.218062928	0.168561267	-0.347279685	-0.191169992	0.076104228	0.08563903	0.113018084	0.151241634	0.154026745	0.224755216	-0.453844326	-0.324385378	0.226940267	0.348959802	0.454002525	0.587103072	0.310403837	0.262010717	0.050576309	0.071634694	-0.108952113	-0.035928481	0.08803618	0.051719664	0.314821164	0.230789211	0.06744466	0.066982371	0.037443371	0.135935889	0.194041696	0.035733719	-0.191169992	-0.246723369	-0.104570592	0.188125189	0.350683801	0.194258742	0.077558621	-0.035928481	-0.255902455
MPEG1	3.595222282	3.087529248	3.150038285	2.965374317	2.748456075	2.543314055	2.797528843	2.775391196	2.979279398	2.872570415	2.984946376	2.89261524	2.809681809	2.522202823	3.571722029	3.119643443	3.383650192	3.988779331	3.828706537	3.960075603	3.085797467	3.341850225	3.510957425	3.700632712	3.516148926	3.527331507	3.571722029	3.337349629	3.188385987	3.295449121	3.72862362	4.096530433	2.291759634	2.435134244	2.27011181	2.242085882	2.850536245	3.16028889	3.100349848	3.220508994	3.199593421	3.379268211	2.792435171	2.502718314	2.800012983	2.800012983	3.207906646	2.877522878	3.470743059
DFNB31	1.097961226	0.953965884	0.758867574	0.863765387	0.834754319	0.758867574	0.758867574	0.861126157	1.122359459	1.221802708	1.155501597	1.104013912	1.012343279	0.969781955	0.974934528	1.019072855	0.758867574	0.41734755	0.565101539	0.631328512	0.758867574	0.758867574	0.772961817	0.577927768	0.741004122	0.591900563	0.900019691	0.789204942	0.77429967	0.899874122	0.492890787	0.618127492	0.589196684	0.843006143	0.578538211	0.879534834	0.774278296	0.440348193	0.655243247	0.669879579	1.160401858	1.121783783	1.199569862	1.045436482	0.947241383	0.738156853	1.049695709	0.945223051	0.758867574
EMP3	1.706084262	1.544937818	1.486684321	1.651117504	1.430099557	1.427285943	2.012358455	2.070232882	1.600215444	1.609778262	2.120045546	1.887482195	2.54816725	2.433523545	2.06018947	2.225563247	1.646385212	1.767480752	2.356991845	2.360560797	2.938146225	2.872753248	2.587357722	2.527151171	2.13695849	2.074108784	1.734810319	1.75674878	1.572929976	1.76744842	2.240845905	2.491426428	1.926864103	1.955051969	1.755496716	1.733681505	2.241963495	2.181395517	2.171423763	2.188931223	1.75674878	1.733564012	1.371089531	1.479917238	1.778958839	1.734205979	1.802570976	1.83156139	1.408778949
TCF25	2.767505989	2.30890026	2.644743098	2.493652918	3.068363524	2.656966565	2.515237172	2.481202818	2.417779401	2.541144028	2.546480655	2.464862912	2.416175113	2.349994934	2.634929109	2.285079625	2.446063895	2.675273405	2.715722872	2.414820518	2.202718932	2.310292299	2.27115806	2.306100822	2.189553653	2.246616885	1.694383622	1.690003326	1.360780588	1.923042124	2.02074478	2.544038932	2.169152847	2.147469309	2.401844479	2.33607818	2.075938273	1.882103435	1.911376417	2.180074085	2.258854592	1.845539976	2.667421033	2.32506823	2.513752054	2.462622247	2.461252829	2.301240504	2.544038932
TXNL1	0.472303856	0.326062343	0.845989913	0.740900219	0.411283019	0.667148175	1.116930371	0.844237083	0.281098083	0.26311521	0.564935458	0.527602904	1.235871066	0.880566806	0.547921356	0.657362861	0.663822606	0.668633329	0.696416445	0.801253979	0.754211919	0.70700159	0.883817733	0.722162593	0.753418611	0.787382872	0.349655728	0.318491234	0.438880386	0.43057708	0.764537449	0.665831633	0.716312735	0.817600206	1.095020497	1.131922812	0.971677339	0.91663895	0.89046045	0.88495945	0.546198815	0.454055033	0.698137709	0.551263976	0.683232007	0.821707744	0.623137949	0.55523728	0.426699628
CYFIP1	0.228282843	0.639093457	0.981410952	1.006560176	0.78438369	0.476165831	0.751277449	1.035496245	0.379792081	0.828525211	0.252248172	0.142091231	0.331267956	0.33955367	0.290820965	0.489315028	0.630320606	0.297302125	-0.225986572	-0.096122888	0.279281357	0.160661237	0.927993259	0.938791752	0.629478485	0.567040833	0.483701675	0.359707703	0.162693967	0.140858058	-0.042228291	0.147073129	0.110803732	0.289627771	0.485853326	0.544829423	0.237096255	-0.075189319	0.067894943	0.641880422	0.145427255	0.137249741	0.185083831	0.170878358	0.547504523	0.41882553	0.498137545	0.175948608	0.454928169
GOLGA3	1.086312724	0.962558837	0.598413575	0.603969336	0.757753146	0.641755599	0.681936146	0.846820945	0.786676873	0.892514965	0.527406366	0.645540176	0.85551001	0.604676775	1.02674789	0.649912749	0.922182029	0.865350951	0.658646058	0.710022878	0.831300131	0.978767151	1.116835816	0.980000825	0.850972905	0.925629958	0.905901304	0.973284324	0.870351151	0.860953108	0.832234192	0.807736311	0.532823335	0.629446508	0.761481932	0.646741514	0.825507176	0.935937964	0.939160719	0.767200825	0.844990291	0.815476	0.749080898	0.90408461	0.660969087	0.658988198	0.648040659	0.782766173	0.960922102
CAPN2	0.258951916	0.255760247	0.818778381	0.864070925	0.78135571	0.751425798	1.187528209	1.130798935	0.476397702	0.395526724	0.378700636	0.223253023	0.538847124	0.629284591	0.300646989	0.365735372	0.738778137	0.793497579	0.393122803	0.532991251	0.73783966	0.75994257	1.244316768	1.283268653	0.962890358	0.896689411	0.447304223	0.340471205	0.297348741	0.357756264	0.671562233	0.563615071	0.45512428	0.560224741	1.076669014	1.116402186	0.975772889	0.653865664	0.626732415	1.043411852	0.684509808	0.635730414	0.524704921	0.52987837	0.519913687	0.470121823	0.260575509	0.320342068	-0.039780639
DERL1	0.598565016	0.497340028	0.665050976	0.652668987	0.557610054	0.394015339	0.882448811	0.910749297	0.538285242	0.440462889	0.639178981	0.501119748	0.459513101	0.714262743	0.634649204	0.58778884	0.512796013	0.543354259	0.450335217	0.438971315	0.540588582	0.608710543	0.910240426	0.787477732	0.69322077	0.638486236	0.33180558	0.451712965	0.472873135	0.412426928	0.374030198	0.447514141	0.634381279	0.523801698	0.494326289	0.431567905	0.514373956	0.489301261	0.625553288	0.362110765	0.403567802	0.371396587	0.403567802	0.372749734	0.753502177	0.795462933	0.850218443	0.702169156	0.460720056
ZBED1	1.263534323	1.267642755	1.429214016	1.407082151	1.313075579	1.21489446	1.928662986	1.678234974	1.334290341	1.336158539	1.201655325	1.178158824	1.686033735	1.573180018	1.074520659	1.060138225	1.495064701	1.613531546	1.370938481	1.578186511	1.977582767	1.984560435	2.012237695	2.094363613	1.639419992	1.825763319	1.377311201	1.450213486	1.374015146	1.382313183	1.516584154	1.573547887	0.87680851	1.067159845	1.106839919	1.112397109	1.532365431	1.261083895	1.342592273	1.497991566	1.481412813	1.300391802	1.095057767	1.206778297	1.460704393	1.622021583	1.410091311	1.162789595	1.125008189
STX18	0.573035174	0.76995968	1.00919816	0.975380429	0.700982246	0.501244064	0.689551089	0.804245632	0.813271964	0.806354981	0.562940968	0.689995544	0.618451833	0.43060139	0.378397875	0.565449733	0.400243597	0.565281746	0.390740956	0.175132809	0.233100621	0.281885327	0.349817753	0.457630934	0.359986117	0.621182817	0.687883371	0.45324198	0.435698307	0.326893235	0.408836708	0.174127246	0.610537721	0.654014034	1.064822208	1.034382404	0.428922106	0.514114524	0.744351249	0.315592006	-0.013380037	-0.077584301	0.476219203	0.593748487	0.793020752	0.743483619	0.6632799	0.518656752	0.709682171
INPP5F	-0.073608128	0.049757522	-0.090473237	0.038503496	0.214502203	-0.096776251	-0.234735319	0.032659906	-0.13684732	-0.05599137	0.920558477	-0.207061472	-0.380384752	-0.663877969	-0.44544424	-0.3489311	0.078201652	-0.058411956	-0.112958994	-0.205485606	-0.171995471	-0.194179011	0.05153163	0.008447214	0.041216404	-0.068026156	0.134072664	0.164269594	0.385987416	0.25152385	-0.054313685	-0.056159264	0.920558477	-0.64146294	-0.602529025	-0.628381041	-0.26642364	-0.084248026	-0.095274004	-0.014976534	0.375462979	0.082009694	-0.123772594	0.219077863	-0.313170392	-0.311030025	-0.311305195	-0.30291906	-0.134447776
GINS2	0.975128975	1.173592707	0.394179498	0.773706778	0.390889045	0.079120613	-0.139392336	-0.003208226	0.774028421	0.736127715	0.347454751	0.51457778	0.57675974	-0.045555083	0.08857396	0.337260604	0.192761967	0.110152721	0.351994907	0.109472161	0.127806177	0.188894034	-0.037478111	-0.162949261	0.393084383	0.455458718	0.955665849	0.903737635	1.105869004	1.157480044	0.577977134	0.241724743	0.063258468	-0.044185174	0.216303553	-0.181652321	0.437651312	0.143024262	0.234559024	0.404294103	1.237340781	1.003437209	1.075429568	1.084520579	-0.023066067	0.18350849	0.204506544	0.326882288	1.173800615
ABHD12B	1.492686303	1.323082858	1.245492272	1.343764133	1.558363221	1.564604568	1.312826827	1.327529747	1.678346183	1.639418131	1.398667216	1.47815199	1.371255457	1.128821355	1.461981175	1.28409428	1.186154448	1.413751038	1.480981194	1.279954923	1.297164545	1.200790152	1.059001031	1.057300392	0.912506849	1.128517507	0.993252315	0.982311825	0.913653492	1.036548054	0.977801162	0.966852283	1.468191182	1.596075469	1.580607586	1.617094807	1.168670416	1.189552326	1.410147383	1.62991933	1.443638077	1.377493403	1.450576294	1.619933174	1.131480588	1.255224223	1.161464847	1.367313456	1.830073226
RPL15	0.95122973	0.792126101	1.305166812	1.359478645	1.521294436	1.528553526	2.011307924	1.993935877	0.772250926	0.764264958	1.389437018	1.227270449	0.897894939	0.822080102	1.207106686	1.234404816	1.392283031	1.532561657	0.760591025	0.552772478	0.833921717	0.846197572	1.9381339	1.872363049	1.242733437	1.109222565	0.896946531	0.838277443	0.75445363	0.84671888	1.062989838	1.045291405	1.118713772	1.200333753	1.654712636	1.76282115	1.410124085	1.109153538	1.179308898	1.412688939	0.896946531	0.772674544	0.911034823	0.492487437	1.473615274	1.554691958	0.368738784	0.606225494	0.851360205
TNIP2	0.957695859	1.022543403	1.456358723	1.389159855	1.1066916	0.88514368	1.670099722	1.548657498	0.868969879	1.084890889	1.533406304	1.281782469	1.709231034	1.580760322	1.332281371	1.440048521	1.226458585	1.17876836	1.787163974	1.511003049	1.765767159	1.740480534	1.703270078	1.520729578	1.452395244	1.440048521	0.909387725	1.075934668	0.902220175	0.872700422	1.395293718	1.456681105	1.640301593	1.57604907	1.133631871	1.059719278	1.064962862	1.805699793	1.618072599	1.300128497	0.786688671	0.585035851	0.779669175	0.827212434	1.566523313	1.580525132	1.275983117	1.274454613	0.793506223
EFHD1	0.152683537	0.305650942	0.039588574	-0.012229173	0.030417119	0.035024083	-0.256917782	-0.227539017	0.401247904	0.398643481	-0.101702021	0.1346171	0.773126745	0.773126745	-0.201621657	-0.290605229	0.306216638	-0.10423926	0.099903068	0.267643932	-0.188815922	0.139611403	-0.238837419	-0.232748508	0.091872869	0.097264468	0.665909615	0.728736863	0.668514924	0.405678769	0.21360188	-0.133239552	0.773126745	0.773126745	0.773126745	-0.099843374	0.096019249	0.773126745	-0.21075852	0.053202337	0.468156074	0.510684134	0.346316344	0.584417158	-0.160659813	-0.226305077	0.168183736	-0.075884453	0.189722393
TMEM141	0.893608215	1.064670358	1.034955062	1.019176148	0.577459576	1.044130126	0.786211289	0.910041027	0.998191543	1.024185609	0.946753097	0.979311844	0.512231603	0.486235843	0.832942239	0.811842354	1.068437828	1.146230319	0.957218891	1.27908598	1.097607419	1.089254406	1.118870952	1.128308896	1.365109401	1.16219081	1.093439149	1.094939954	1.095539904	1.071748816	1.111615829	0.870000567	0.503605454	0.651258175	0.84011373	0.783462158	1.066985974	0.844040885	1.003895334	0.977562064	0.694596581	0.969225761	0.78709165	0.965205319	0.937665984	0.895284162	0.78980201	1.010103221	1.214309028
TROAP	0.638815033	0.77183046	0.239924431	0.307355214	0.341459204	0.447905196	-0.325680174	-0.031218903	0.818027614	0.871398467	0.28795638	0.274457135	0.234321704	0.329962159	-0.117955156	-0.077483235	0.340900112	0.319624042	0.244298324	0.400496681	0.520499095	0.653103999	0.122889604	0.018194002	0.279864293	0.2897994	0.950633068	0.947103429	0.852556826	0.757634477	0.352232001	0.310584546	-0.105602641	0.090779413	0.12197711	0.144703376	0.396857859	0.145896597	0.258661141	0.436095557	0.877364572	0.836985423	0.55691011	0.745107071	0.144011301	0.062279459	0.156355474	0.262772201	0.938195865
NDUFA11	0.080550681	0.059652684	0.317934754	0.367488183	-0.309656304	-0.212294878	0.124301963	0.253033852	0.248706085	0.228755281	0.064096728	0.048282136	0.202401286	0.526450252	0.458257873	0.176700928	0.212169057	0.109483045	0.512617081	0.440911824	0.850384887	0.981787357	0.921564836	0.883222634	0.948534607	0.906111423	0.442779765	0.470651202	0.375282678	0.570478489	0.87752776	0.810578214	-0.325141772	-0.214948368	-0.341310674	-0.319970873	0.578262062	0.48491118	0.504294058	0.562543741	0.458257873	0.470467464	-0.200898572	-0.327497733	0.177550356	0.178293892	-0.125247709	-0.077761709	0.342715222
CXCR4	2.024394052	1.686689191	3.492225797	3.543523672	3.036457366	2.735020034	3.59317318	3.679799731	2.064554326	2.091963424	2.442785041	2.325088193	2.506449436	2.316029587	3.847399332	3.793886143	2.665672251	3.183836234	2.665672251	2.60238008	2.272813845	2.252030728	3.300388922	3.34515835	3.021228505	3.243179739	1.522169529	1.770124552	1.451690786	1.851505987	3.316336448	3.405966564	3.187238829	3.006704621	3.068509269	3.194526096	3.018406546	3.111982248	2.987844789	3.082978969	2.533703051	2.507278183	2.481785592	2.05459853	3.450912807	3.276720877	2.949921846	2.724176743	1.391597489
PLEKHJ1	0.593365857	0.652964828	0.635403414	0.621026145	0.296746427	0.341749263	0.76258311	0.711556433	0.385886852	0.415816343	0.457933056	0.696067897	0.865610929	1.200879943	0.512596807	0.360552122	0.536701431	0.352194944	0.574097421	0.762436275	1.009231411	1.188355687	0.955574192	0.934661844	0.970273807	0.933043529	0.653931309	0.545564708	0.674955723	0.677309416	0.747414916	0.570437822	0.25975792	0.464569971	0.331351987	0.308612343	0.757284976	0.825800502	0.832013106	0.644116279	0.373682422	0.63120445	0.391082168	0.450594756	0.618882706	0.848396684	0.270932802	0.467090572	-0.086434052
MAP3K7IP1	1.099137764	1.169166691	1.38757677	1.409248553	1.208607392	1.169055945	1.355675032	1.350595509	1.073479386	1.088954027	1.070025735	1.114454253	1.270639104	1.415016401	1.283819859	1.051078003	1.423035667	0.980276755	0.906025929	0.896127237	1.515192728	1.519998511	1.390591074	1.558266447	1.495202897	1.601095959	1.161470898	1.135782343	1.121419515	1.040536581	1.470880932	1.373745844	0.940868425	1.084780152	1.139306319	0.969234869	1.230044581	1.380204858	1.237456857	1.259014844	0.91557861	0.735696073	0.961699637	0.982638245	1.304581722	1.41254836	0.876299102	1.01227917	0.991153374
DCLK1	0.345883821	0.555849374	0.100803908	0.163710891	0.108666831	-0.143439399	-0.581921338	-0.313212357	0.378531841	0.225557345	0.159307992	0.2291049	-0.128269651	0.879031342	0.140137884	-0.169667297	-0.042318209	-0.331900454	0.879031342	-0.318713787	-0.15744556	-0.447484277	-0.323216354	-0.583089034	-0.213147959	-0.417250199	0.380338483	-0.043736779	0.36606208	0.394335217	-0.15498643	-0.271613531	-0.577772442	-0.639702351	-0.205477446	-0.458523375	-0.266113801	-0.386736465	-0.391682654	-0.568334948	-0.151844568	-0.007265144	0.255428235	0.019551068	-0.03083113	0.198334565	0.132200502	0.098963152	0.324011072
TIAM1	0.952818316	0.991800683	1.243500691	1.200657308	0.972175574	1.111924215	1.518874506	1.414867829	1.06241582	1.123120964	0.927133164	0.585522766	1.077562716	1.154445087	1.19534732	1.256633614	0.922800789	0.846363247	0.893489157	0.67888824	0.866671115	0.983756172	1.458764137	1.472733061	1.189131252	1.2558706	1.069638055	1.145798522	0.885952478	0.890642517	1.17616582	1.0695767	1.086345282	1.065519405	1.262721447	1.416906915	0.906291709	0.876754023	0.817516411	0.952766557	0.953982902	0.929536195	1.010332283	1.060239949	1.042201749	1.191972783	0.960169892	0.949137353	1.076804111
RPS9	1.449710315	1.178757819	2.453476733	1.748673108	2.067972306	1.056625384	2.289446171	2.413947331	1.438184374	1.470397853	1.816334558	1.542054238	2.668234335	2.16703532	1.929719813	1.352727412	2.322603166	2.272691216	3.28027263	2.438993493	3.699761957	3.445950425	3.367669625	3.398453702	3.171861568	3.615996773	1.631333704	1.649661992	1.433325125	1.70702519	2.619817934	1.624664667	2.048371361	2.066121586	1.715688395	1.848457069	2.385522608	2.652286476	2.712056859	2.495596578	1.327536548	1.082391687	0.768080591	0.576425367	3.020707711	2.791118614	1.388653552	0.998355644	0.81833161
ADI1	0.120512874	-0.012977228	0.238765936	0.280294798	0.017630167	0.187860215	0.715780698	0.896198124	0.081591962	-0.040212216	0.072089328	0.220115186	0.447184169	0.416299077	0.227767666	0.408928314	0.189270414	0.203807379	-0.060316747	0.110941101	0.52043034	0.756756908	1.311204133	0.920698364	0.40505739	0.539862679	0.02982965	0.082807685	0.041063758	0.122251899	0.383367006	0.302441153	0.335953515	0.401800228	0.01136381	-0.180273595	0.098607663	0.579095643	0.548978853	-0.100958224	0.136666026	0.098918248	-0.026748	-0.180867277	-0.056560365	0.096082426	0.100036624	0.086541674	0.004134965
TRAT1	1.019726237	1.005844162	0.815725943	0.916804358	1.173845325	1.13959351	1.452898548	1.415785653	1.138434665	0.769902722	0.957755773	0.769902722	1.043340133	0.769902722	1.258487654	0.769902722	1.414553569	0.956924886	0.769902722	1.243407253	1.380985496	1.541843976	1.798612368	1.851796403	1.145225268	1.167952543	1.354370614	1.274184806	1.145225268	1.17872071	1.639135124	1.906578881	0.769902722	0.769902722	0.769902722	0.769902722	1.223224446	1.668158504	1.749875399	0.769902722	1.110285925	0.769902722	1.113810351	0.769902722	1.13294476	1.143735812	0.769902722	0.769902722	0.769902722
DHX8	1.016084763	0.98380967	1.651676052	1.509769974	1.39503219	1.316612944	1.730621318	1.58987774	1.086659398	1.095996624	1.258960965	1.318849118	1.619934911	1.759161539	1.617248385	1.424569763	1.561550235	1.3847345	1.538879794	1.564686889	1.567748913	1.633881126	1.708863978	1.662243513	1.459696034	1.588237937	1.030869177	0.983066608	0.949591655	0.931878751	1.222955822	1.251622636	1.574855148	1.6023381	1.473251098	1.357787844	1.410089303	1.906372394	1.725528446	1.533736042	1.251202523	1.422623302	1.19319547	1.254471403	1.55387084	1.597628792	1.379264282	1.52166962	0.844018175
MAN2B2	1.732255274	1.63735266	2.365909548	2.440585812	2.148196388	2.222205509	2.489659539	2.512224265	1.171512736	1.179486265	1.970656886	2.073485163	2.34651355	2.315933313	2.344423585	2.219235922	2.113197242	2.227328283	1.912471759	2.038536044	2.087490838	2.104628192	2.458053018	2.407805071	2.243471872	2.150799961	0.941017757	0.99610342	1.265076277	1.361197844	1.974808479	2.025854817	2.235992502	2.206905045	1.798635973	1.879928468	1.392150958	2.217736299	2.188197572	1.321854022	1.720479837	1.524122174	1.730630295	1.585734345	2.129363268	2.102551259	2.108383675	2.115403631	1.755975838
ANKRD10	0.405749403	0.528124569	0.357468297	0.63602369	0.483609866	0.257262143	0.950427998	1.048866496	0.044952988	0.102220468	0.417044557	0.582903141	0.057104927	0.027582215	0.542825642	0.785825122	0.297493265	0.053228397	0.241863141	0.309188006	0.255512958	0.447201128	1.111741011	1.087184788	0.608345721	0.460292262	0.21956515	0.187814591	0.532153397	0.449546965	0.765309425	0.700230317	0.46510863	0.347161234	0.274395934	0.28985613	0.46636269	0.470618383	0.699937258	0.660581846	0.137368705	0.185127821	0.128022699	-0.008661721	0.91978179	0.831144018	0.081858007	0.145851169	0.004101059
BBX	0.684769133	0.868374297	0.55762381	0.503777147	1.366231349	1.151673485	0.586143104	0.648768528	1.218156569	1.223663347	0.088483548	0.270662183	0.770270926	0.850532269	1.01165247	1.065274285	1.337170013	1.304354883	0.503642817	0.456466747	1.001745398	1.024557618	0.859820577	0.734325365	0.394351092	0.254413911	0.960320236	1.113260622	0.808574301	0.693410679	0.988512595	1.010914251	0.796632785	0.776406228	1.128149912	0.991075708	1.301388001	0.945422813	1.131400919	1.297970995	0.981510819	1.01183815	1.018285511	0.980236457	0.866955657	0.817611989	1.341117037	1.260820886	0.949664718
MTCH1	1.158626971	0.572812872	0.918026598	1.297297086	1.106663104	0.901380472	1.235055087	1.387660878	0.780974614	0.469841543	1.349016359	1.027252475	1.099438043	1.085118957	1.210434587	1.054832759	0.779372583	0.584388088	1.047054522	1.147421293	1.082540387	1.176222719	1.302753473	1.284057014	1.304532775	1.333812509	0.697261531	0.544913775	0.72720484	0.934812605	1.173993488	1.162097428	0.903006638	1.058528709	1.106760493	1.20785431	1.028436275	1.045293679	1.155105284	1.049539479	0.50860376	0.544913775	0.983345365	0.743767816	1.663894528	1.503472215	1.210082239	1.341675641	0.03540689
MANSC1	1.127708771	1.130931382	1.252069242	1.198673243	1.379192984	1.270868408	1.011761087	1.050845944	1.070234656	1.176965408	1.574903431	1.476621807	1.230975961	1.45563264	1.570283684	1.826255802	1.253062428	1.602405809	1.58659024	1.011761087	1.359669604	1.55606646	1.077528029	1.323299673	1.246542699	1.467989598	1.0169808	1.028000731	1.15573758	1.082806301	1.908053817	1.658792156	1.011761087	1.528686151	1.241515281	1.011761087	1.384590526	1.776416852	1.707148199	1.494699413	1.434554859	1.011761087	1.19114543	1.122876663	1.284871291	1.098838665	1.838796014	1.620176284	1.154674778
ARRDC2	0.990285419	0.862337441	1.562558486	1.760258558	0.999988102	1.061169451	1.561465541	1.914318336	0.824220524	0.843902574	0.899454852	0.843902574	1.382262137	1.554864357	0.843902574	1.622946643	1.523724535	0.843902574	0.843902574	0.843902574	1.964595093	1.990612445	2.099952257	1.948450541	2.032068398	1.890684957	0.924138518	0.843902574	1.029240089	1.143447461	1.898548541	0.843902574	1.491868574	1.35219267	1.292354139	1.254356503	1.741880566	1.73302705	1.881518969	1.612685768	1.272070235	1.126126489	0.777470205	0.843902574	1.471828236	1.43666977	0.918497023	1.021595973	0.843902574
FAM102A	0.758286902	0.683806226	0.137628088	0.008248627	0.224764696	0.288546462	0.368140585	0.149644825	0.724138425	0.690815375	0.243924871	0.30017544	0.630038156	0.735554171	1.064465944	0.976897271	0.428067835	0.323540221	0.274970662	0.382498781	0.860455519	0.896582793	0.475028107	0.463573584	0.180878718	0.314460167	0.598433152	0.729985263	0.678101044	0.792467847	1.132070443	1.115436809	0.381753673	0.404820207	0.085172507	0.154716251	0.28989679	0.741801133	0.836837575	0.260339886	0.472826449	0.530144582	0.357216547	0.471670453	0.587388074	0.639210103	0.534349032	0.277105183	0.435739829
C2orf18	1.028295103	0.964442178	1.221056792	1.092486516	0.990497688	1.028347022	1.2031282	1.045611854	0.996207487	1.004685878	1.174299146	1.004685878	0.779554147	1.021269688	1.071389754	0.754239236	0.983806138	0.995351152	1.172538911	1.291583736	0.943155847	1.017046	1.05597266	1.153241489	1.126847802	1.228858206	0.935446808	1.039018845	0.917835975	0.915610853	0.849574899	0.954689398	1.107207146	0.812764881	0.82773065	0.72980638	0.934223954	1.032989244	0.913824012	1.110976272	0.756649834	0.854303333	0.80873134	0.97680779	0.947277717	0.97835661	0.850343097	0.975395175	1.096077151
FAM96A	0.546136071	0.594231977	0.990120534	1.159597973	0.660703668	0.915158336	1.472274339	1.139864699	0.134105913	0.239684323	0.659962051	0.462680305	0.622232007	0.608861689	0.630467147	0.929651959	0.723383715	0.47487152	0.195190787	0.497281514	0.406728535	0.607676725	1.297453714	1.27443614	1.0084363	0.747884477	-0.102874635	-0.034294475	0.57650938	0.546528175	0.986692699	0.662981222	1.48152595	1.341670092	1.088128808	0.916220035	1.167211401	0.982776249	1.086775368	1.100850828	0.403683414	0.415793698	0.165057097	0.335642058	0.939727133	0.760154955	0.420440197	0.676459715	0.499693034
KIAA1545	1.114772942	1.059265364	1.144085342	1.22241627	0.979993025	1.203871294	1.564240535	1.424034091	0.994852543	1.01429326	1.034528278	1.143601946	1.794170809	1.575528836	1.158028041	1.138389363	0.937984271	0.770911127	0.670976319	0.680227657	1.482144909	1.478895772	1.132220062	1.260386592	0.958711204	0.897967418	0.706456589	0.844570307	0.932793118	0.918379494	0.881986709	0.87272296	1.364108122	1.126142855	0.690744628	1.081682173	0.522944107	0.993264555	0.861590441	0.666568824	0.492128471	0.67077967	1.004794839	1.029011202	1.377310356	1.019389824	0.785322906	0.787525591	1.201046359
UBE2E2	0.387734908	0.347200668	1.059609669	0.947639201	0.681647526	0.841073328	0.874652716	1.151768395	0.280749238	0.360964968	0.354139268	0.375477954	0.286786505	0.179559302	0.574976921	0.64762354	0.549394662	0.714392049	0.283780277	0.233880543	0.24093213	0.306352625	1.061796611	1.065878822	0.886231889	0.874714439	0.390952474	0.40881541	0.317530597	0.345285931	0.661967222	0.542353414	0.724412346	0.665594016	0.603189924	0.633866933	0.572094684	0.718309967	0.704299673	0.658579083	0.237760035	0.213290975	0.051935913	-0.09109092	0.350131402	0.33337378	0.411583105	-0.04098185	0.315351694
IGSF2	0.778190531	0.778190531	0.778190531	0.778190531	0.778190531	0.778190531	0.778190531	0.778190531	0.778190531	0.778190531	0.778190531	0.778190531	0.778190531	0.778190531	0.778190531	0.778190531	0.778190531	0.778190531	0.778190531	0.778190531	0.778190531	0.778190531	0.778190531	0.778190531	0.778190531	0.778190531	0.778190531	0.778190531	0.778190531	0.778190531	0.778190531	0.778190531	0.778190531	0.778190531	0.778190531	0.778190531	0.778190531	0.778190531	0.778190531	0.778190531	0.778190531	0.778190531	0.778190531	0.778190531	0.778190531	0.778190531	0.778190531	0.778190531	0.778190531
C12orf52	1.043184156	1.094537232	1.270962044	1.237723012	1.47936359	1.447772953	1.311869803	0.986019608	0.819364864	0.84846024	1.006814337	1.04743485	0.833827954	1.083664817	1.296844783	0.846723543	1.503472889	1.538849827	1.035448945	1.549980125	1.043079456	1.502435197	1.167086307	1.075410336	1.312758034	1.386789145	0.94626611	0.93051998	0.950537774	0.974935091	1.282988251	1.034157608	0.670082422	1.226488611	1.12657157	1.077534942	1.187337884	1.331440045	0.984069861	1.003651481	1.167086307	1.121980088	0.737816858	0.856046177	1.081315368	1.086371705	0.781253302	0.919523646	0.621674352
RPL35	0.406487867	0.446430988	0.724141379	0.907215278	-0.208644462	-0.169405745	0.641372987	0.910015377	0.511857941	0.355225898	1.662109605	0.651515781	0.983853139	0.858987462	0.207845937	1.662109605	0.029171335	-0.20518503	0.02428096	0.168303995	0.516569633	0.652279501	0.62875248	0.462624592	0.440580142	0.321043781	0.302032036	0.223199795	0.180426167	0.348409753	0.055186177	-0.00580587	0.89434864	1.152662888	0.959211039	0.983563519	0.622186368	0.713666392	1.662109605	0.754821972	-0.3964209	-0.339690397	-0.142154754	-0.539121243	1.252936088	1.011382389	0.206404933	0.165504976	0.02839753
RAB8A	1.550129665	1.369170128	1.598586212	1.56670398	1.426287112	1.422064637	1.241906806	1.577915582	1.285217364	1.311110186	1.220374919	1.421880259	2.041635756	0.978486242	1.61257081	1.819949776	1.339901089	1.217342479	0.997997284	1.205527492	1.798373148	1.830494315	1.691216947	1.659478289	1.487096747	1.245922038	1.37061359	1.216572904	1.276400564	1.103175868	1.236472516	1.50249546	1.131641105	1.294695003	1.255649125	1.594337186	1.29992885	1.178898645	1.377453246	1.05018464	1.010526059	0.864008913	1.017479308	1.11401941	1.648706823	1.570955715	1.60892369	1.517587307	1.373882869
RAB2B	1.642408693	1.425409896	0.79520969	0.674893984	1.009367887	0.954931089	1.042985006	0.877452801	1.335217915	1.349539125	1.267470444	1.212008769	0.671543212	0.837623195	1.104514759	1.01578596	0.941898795	0.81430509	1.142219587	1.214139783	1.046988746	1.136358817	0.885901524	0.786380585	1.177021378	0.911991057	1.414249616	1.352676031	1.44681076	1.449973834	1.217237099	1.157446675	0.985566877	1.12806369	1.199439109	1.286523871	1.222214595	0.999314629	1.144361969	1.272786175	1.247172218	1.28497401	1.536692095	1.346921058	0.941650891	1.086850493	1.169918836	1.209988809	1.632689166
KSR2	1.234289856	1.233472382	1.066449296	0.934124045	1.067943003	1.026334707	1.073803155	0.956671175	1.152957486	1.200338914	1.140327465	0.894607539	1.189764544	1.060997962	1.006161643	1.189345116	0.53227123	0.469061519	0.629970076	0.60856489	0.643530044	0.675470805	0.637080734	0.563183412	0.55633195	0.768045419	1.190004565	1.03048415	1.000236216	1.062509355	0.540709007	0.569536	1.364459743	1.242608988	1.288439007	1.186900632	0.850822256	0.816949604	0.999454506	0.856583119	1.148347167	0.899933021	1.702060394	1.589030237	0.908994391	0.951725234	1.099102719	1.045592386	1.385172903
ADSL	0.129937492	0.195410031	0.34992447	0.338671758	0.165535879	0.087774287	0.625821969	0.58241247	0.309994877	0.395425925	0.337040969	0.116509268	0.541010166	0.501854235	0.254673863	0.28332267	0.086810475	0.108980235	-0.171860299	-0.11725438	0.362715519	0.506761736	0.597466062	0.64790584	0.26968152	0.174176808	0.251979885	0.385206118	0.165824237	0.154867394	0.083380726	0.187353602	0.703414719	0.37148085	0.361879844	0.41536619	0.296140759	0.397737959	0.454452664	0.324451125	0.023974336	0.067775989	0.087774287	0.035424923	0.329144268	0.349734702	0.154591174	0.230133021	-0.130188887
SSBP4	1.05898937	1.003757029	1.439113011	1.351938363	0.854233187	0.872704416	1.461070624	1.381167483	1.245273777	1.098974072	1.363742997	1.412710051	1.034169785	1.127261307	0.66834842	0.71653488	0.949853312	1.053449772	1.628880057	1.653300941	1.399268594	1.385596183	1.529398802	1.527607776	1.471391677	1.482906957	1.359595934	1.463584786	1.152688104	1.153699568	0.920897898	1.068741997	1.165858541	1.014186854	1.108135663	1.139854822	1.139182247	1.029277281	1.139766918	1.091179376	1.129200523	1.197751771	1.27871735	1.285381383	1.147501239	1.124704829	0.972818011	0.757053029	1.94789614
TAGLN	0.519395152	0.778154387	0.940871461	0.97315637	0.825435578	0.676754795	1.018501627	0.695460337	0.442562327	0.358837637	0.691663625	0.789004138	0.994672972	1.036366584	1.11465798	0.477222224	0.88841114	0.953008468	0.902970192	1.142449605	0.970928061	1.229321545	1.179021293	1.071775412	1.437195894	1.14489948	0.848502742	0.779922119	0.90292742	0.810867021	0.869300454	0.667003228	0.54926834	0.670196076	0.716354201	1.074231525	1.094579578	0.961652652	0.82819436	0.902970192	0.980440649	0.773815084	0.649119448	0.694017976	0.852745384	0.797350405	0.839668749	0.780823128	0.623693978
PIH1D1	-0.157688329	0.079456537	0.409133532	0.377054941	0.213612471	0.064046683	0.318884468	0.358224974	-0.096542709	-0.02948478	0.068908002	-0.030076646	0.415816349	0.470911211	-0.008094882	0.04380573	0.242589716	0.136251298	-0.041191864	0.293826806	0.674047189	0.676517749	0.645521424	0.587127229	0.565198993	0.558967584	0.122867405	0.083463028	0.210633978	0.059918926	0.395333937	0.54010615	0.066326653	0.095184403	0.085303402	0.113960171	0.257397557	0.417664688	0.46022244	0.213737969	-0.084547782	-0.079617171	-0.047610919	-0.098175526	0.097299853	0.224886653	-0.125163033	0.067981055	-0.136519777
SPR	0.560805415	0.757927857	-0.006048923	0.258565401	0.164467627	-0.082480612	-0.470741026	-0.139574643	0.83299191	0.743397305	-0.138367984	0.128788517	-0.078022299	0.072864963	-0.097350946	0.045169225	0.470875039	0.028086647	0.314743396	0.220764593	0.425884021	0.413064776	-0.08434942	0.140740197	0.355314358	0.311617436	0.762148266	0.787362454	0.789753406	0.784554575	0.427362838	0.40894704	-0.328672547	-0.193122075	-0.112313822	-0.10698668	0.27431162	0.211958509	0.249059669	0.130067987	0.366751024	0.635001821	0.277415238	0.464456341	0.099320534	0.156848915	-0.227265563	0.064860287	0.668605126
CISD2	-0.224023092	-0.184348812	-0.189279453	-0.187382489	-0.242880738	-0.046983438	-0.161251858	0.044987666	-0.001853794	0.381016721	-0.059164059	-0.450495747	-0.06964999	-0.124320507	-0.294565532	-0.113765309	0.278658645	0.121566878	0.403309131	0.395472034	0.195469371	0.313777313	0.326252878	0.49402443	0.320976643	0.437807969	0.675000148	0.780279335	0.549332252	0.297984563	0.288421289	0.274299202	0.498828188	0.40986807	0.48802948	0.559417742	0.940547579	0.815234323	0.671133959	0.827185928	0.734636339	0.657012808	0.080244887	0.23504934	-0.17312652	0.157074029	-0.068709837	0.143607502	0.332198991
TRAPPC6A	0.995133593	0.858725338	0.892553659	0.947415178	0.539154622	0.45995835	1.203261571	1.002869114	0.879250854	0.876875332	0.870414943	0.911216257	0.900968041	1.236129693	1.083206702	0.893487793	0.819208677	0.642273418	1.307981214	1.277154146	1.426250013	1.611712783	1.297526216	1.205557572	1.434022197	1.32826379	1.095313648	1.12559362	1.071054888	1.054270992	1.287422736	1.325058482	0.820267071	0.917828852	0.792211159	0.748057271	1.137343381	1.311540913	1.303401058	1.132028242	0.939824172	1.035043931	0.794456122	1.028909099	0.973170962	1.121742183	0.522866494	0.56306146	0.851736757
KIAA0802	0.646615537	0.723923223	0.366197797	0.347256804	0.505139627	0.478462053	0.199943392	0.22102003	0.712923025	0.689684461	0.350247092	0.50166389	0.332135985	0.783952496	0.313162311	0.179246075	0.409972669	0.325351534	0.457701763	0.35337497	0.293335434	0.337536887	0.132078408	0.309754881	0.391696995	0.347847439	0.745528179	0.757279801	0.758277399	0.732269821	0.481189865	0.445420393	0.033469446	0.783952496	0.278842877	0.284194358	0.449550041	0.314998619	0.360809807	0.354642851	0.475596114	0.521615688	0.578534648	0.586985169	0.313449671	0.360313472	0.370703519	0.34109641	0.658149285
SFXN4	0.847323708	0.892468489	0.867676342	0.968631488	0.922202475	0.987346264	0.754640786	0.88920989	0.847711436	0.821525374	0.855117457	0.839036236	1.004108514	0.762857314	0.662700788	0.791253029	0.94009571	0.856272784	0.696045373	0.78428815	0.950376947	1.10464729	0.953947307	0.947900405	0.93925635	0.873267671	0.926099415	0.877954814	0.985654395	0.913276749	0.870726733	0.853259445	1.04898307	0.71112936	0.8439215	0.801022021	0.952518974	0.851202522	0.935563412	0.985609047	1.011392757	0.957401516	0.75813699	0.87471658	1.013037558	1.015097861	0.871493094	0.884479208	0.756033859
GLTSCR1	1.158604328	0.983389312	1.350760818	1.418194172	1.823773382	1.931999579	1.868293185	1.693242236	1.093320138	1.165752887	0.932074187	0.964445953	1.43364433	1.391610719	1.426514389	1.266614969	1.786780723	1.821687635	1.206690556	1.102254817	1.112150196	1.507092816	1.612085502	1.560577635	1.163063814	1.070113925	0.902493723	0.896603013	0.897765114	0.898444073	1.207103865	1.349579102	1.642543734	1.753343184	1.410079164	1.272967004	0.942621778	1.49590375	1.461526441	0.991739866	1.053775294	1.079945056	1.24424623	1.110050917	1.688000813	1.784338454	1.458083939	1.286668067	1.087151619
DCI	0.150426082	0.05327682	0.267694386	0.311728343	-0.288148838	-0.012439677	0.251723358	0.257605733	-0.073080881	-0.020500243	-0.031812934	-0.034366791	0.000663758	-0.111136126	0.010104413	-0.05377527	0.212146235	0.237644425	0.283150608	0.314041456	0.365181261	0.376552733	0.508546419	0.350821715	0.768663259	0.502324716	0.082335005	0.146980751	0.442784686	0.244464043	0.390775121	0.486567937	0.048535174	0.024938644	-0.168014481	-0.110557017	0.291888348	0.240757259	0.285906237	0.388655478	-0.14808928	-0.116170119	-0.524525884	-0.479842529	-0.037914441	-0.028611077	-0.266200205	-0.03407988	-0.137528788
AIFM3	0.942662264	0.953092101	1.421559943	1.322731045	1.222984587	1.230388955	0.810349402	1.257505457	0.961526114	0.916187949	1.053247956	1.04795574	1.115860744	0.810349402	1.229992624	1.245865793	1.081029077	0.707940884	0.974521621	1.045656665	0.994552758	1.012833422	0.993980942	0.885228885	0.97165219	1.01629303	0.814308636	0.825084572	0.823669678	0.791989981	0.87914948	0.982298612	1.185877985	0.810349402	1.229617251	1.162539527	0.839272126	0.932843529	0.923358641	0.782021215	0.501178444	0.536125701	0.879054534	0.760887004	1.127934373	1.127240213	0.863707006	1.127240213	0.94019994
KIAA0226	1.103738688	0.935312746	1.626442368	1.634238735	1.219013189	1.329118371	1.870214646	1.707113328	0.996765492	1.108180056	1.179001625	1.208508724	1.824693694	1.743569187	1.310804827	1.210306685	1.192845947	1.207324749	1.164993017	1.367192263	1.516472598	1.535998893	1.603957392	1.568371989	1.198721318	1.425468838	0.840085358	0.843047051	0.849009083	0.852796396	0.919046271	0.77464178	1.413466896	1.431900478	1.423625957	1.45342633	1.097852191	1.202155637	1.136976803	1.08825216	0.897500343	1.018201153	1.148844136	1.167016915	1.513337667	1.60580561	1.650599498	1.648037314	1.136861868
CXorf40B	0.60282467	0.33395787	0.504513593	0.680125969	0.524150423	0.546112855	1.450147233	1.005232627	0.293197016	0.310980775	0.643655953	0.528319351	0.606269565	0.523797492	0.712981601	0.752077603	0.541673086	0.570495782	0.711075448	0.523335633	0.749348797	0.841683088	0.982588938	1.066348537	0.748986594	0.81400773	0.561747659	0.410739343	0.468999763	0.525751309	0.852577591	0.722237782	0.709671346	0.590358312	0.344734064	0.641999158	0.654798348	0.707497052	0.753739363	0.658008649	0.519462028	0.552451145	0.277572125	0.138221098	0.854436867	0.867673411	0.499102761	0.301045791	0.401843038
KIAA0367	0.598296315	0.63360364	0.347712701	0.352872962	0.57362456	0.366827063	0.047936428	0.201667835	0.789746112	0.77939158	0.086390909	0.470161853	0.477924324	0.409458636	0.627636611	0.901407937	0.518182277	0.409784989	0.313579919	0.357295728	0.352024298	0.592673235	-0.194151237	-0.048166947	0.171843603	0.1832232	0.797906944	0.731839953	0.757623609	0.578371869	0.785829025	0.785086454	0.067869504	0.146331899	0.37658347	0.250097978	0.642813833	0.138518029	0.27693494	0.467309473	0.690453161	0.767012808	0.721519787	0.878298441	0.198557533	0.273724004	0.286036178	0.13545761	0.714059241
TWF1	1.176113734	1.502939259	1.221285472	1.291668972	1.607573706	1.089678263	0.42590131	0.701743652	1.628800418	1.242163033	0.833811723	1.124552475	0.453961936	0.344443712	0.53494867	0.817747923	1.210181649	0.586207233	0.647704735	0.573997752	0.551606573	0.494824016	0.716007429	0.666228741	0.706942597	0.647379244	1.305054488	1.145115833	1.254385569	1.185534686	0.759465085	0.770113549	1.090573555	1.280734262	1.694843954	1.328269659	1.561599607	1.014115458	1.181739255	1.772544683	1.416930003	1.756032715	2.038997144	2.049200774	0.826840536	0.944220748	0.991756733	0.670331225	1.848792572
SBF1	1.230181799	1.18750427	2.047828777	2.051856672	1.723280708	1.642543769	1.896418336	1.968805394	1.642543769	1.6479621	1.844258788	1.853991376	1.5947456	1.694400602	1.598404175	1.634300139	1.183106219	1.2619202	1.394000851	1.360658852	1.199987331	1.140247019	1.434063763	1.509929777	1.452412039	1.300105929	1.209845342	1.184396786	0.872683933	0.894180711	1.276470731	1.238442869	1.787533023	1.688345134	1.651957818	1.638078066	0.944868875	1.216296831	1.226118563	1.062991447	0.243192878	0.777170979	1.086799893	1.00541932	1.569457127	1.525253652	1.891050349	1.899166505	1.439442734
POGK	0.635793791	0.710740789	0.57804708	0.620669116	0.659328106	0.657379146	0.745334947	0.671574007	0.612545293	0.704956629	0.435588695	0.50015493	0.903599648	0.918631329	0.5338406	0.525612716	0.708504673	0.739002278	0.421687787	0.546585878	1.01751138	0.94320836	0.685370144	0.592487562	0.758420934	0.668009069	0.602572511	0.683765402	0.632267607	0.705096494	0.590877788	0.646299622	0.526548581	0.49439793	0.679202923	0.811478389	0.695591884	0.589293429	0.694671989	0.617709207	0.456170905	0.394941867	0.698386342	0.551578417	0.808598687	0.605030212	0.693878135	0.669306272	0.482045887
ICAM2	2.15531483	2.209258287	2.235925277	2.061776752	1.774587798	2.04796714	2.237277338	2.352599609	1.99512986	1.821060518	2.131893993	2.153078065	2.995036858	2.742671229	2.426774819	2.483528627	2.153997895	2.208459826	2.708507136	1.153494347	3.207547949	3.027572048	2.524030319	2.579552329	2.734282618	2.85890321	2.16499805	2.300827937	2.658084378	2.879869822	2.959216475	2.799711405	2.222988717	2.232667233	2.038227914	1.999985547	2.655250468	2.674128713	2.600018228	2.491253651	2.627897879	2.769528836	1.718514655	1.669104603	2.433154688	2.612088711	2.284720919	2.234878636	1.570920342
PADI4	1.828631829	1.738068293	1.418504904	1.709054409	1.811170432	1.666770405	1.922785067	1.859423907	1.736926061	1.666152291	1.82716537	1.734365558	2.078822595	1.715218298	1.879714589	1.744128667	1.543184345	1.433176263	1.433242587	1.420614294	1.399798219	1.570696322	1.540947296	1.369568928	1.555566209	1.391496725	1.559699236	1.621239369	1.461171691	1.606897218	1.395409974	1.552844654	2.030727486	1.822810015	1.927008946	2.013125511	1.621128715	1.455773846	1.502561796	1.568766383	1.720181653	1.71752989	1.953696723	1.753781123	1.797307304	1.645225053	1.717161877	1.635975948	1.851359868
ITIH3	-0.065297175	0.10971785	-0.098110877	-0.02229585	0.215349447	-0.072490334	-0.435170065	-0.274988394	0.157595243	0.038432043	-0.317623355	-0.090452322	-0.308485697	-0.460053465	-0.084123939	-0.376512207	0.156727301	0.032131706	0.012067034	-0.261267265	0.077419971	-0.092521181	-0.028881691	-0.121269841	0.051108849	0.019697304	0.47892295	0.159057756	0.341422646	0.245993679	0.065306271	0.074073407	-0.453855728	-0.513297083	-0.166186583	-0.420205723	0.003449298	-0.147127719	-0.02300493	-0.076244492	0.136671852	0.026481774	0.091023973	0.024931994	-0.150190577	-0.25756776	0.003725049	0.017909127	-0.032741641
IFIH1	1.438587563	1.377295681	2.276570678	2.221466193	2.32747027	2.267824443	2.736207787	2.606693294	1.739174418	1.658756569	1.656229016	1.41297043	1.668285628	1.747381735	1.601610898	1.671270943	2.15578441	2.259147713	1.504396603	1.541285747	1.325499287	1.565939574	2.339130394	2.353921803	1.771868352	1.944289089	1.208891022	1.348580777	0.855021233	0.981425327	1.178874687	1.090785861	2.246581992	2.201533602	2.200052093	2.345445217	1.98971961	2.227053158	2.090753709	1.807506826	1.136403653	1.133066323	1.732249396	1.426667428	2.613352092	2.584046281	2.738252186	2.585644393	1.419448404
EPS15	1.225376844	1.144409851	0.856381579	0.81439969	1.361394911	1.423124289	1.052548813	0.991911087	1.020379816	1.063540805	1.172472655	1.143884961	0.7516791	0.694000544	1.392844379	1.42906232	1.327519893	1.418743063	1.291172378	1.174146193	0.787327894	0.783300521	1.020966727	1.162209024	0.94781632	0.972197704	0.90064432	0.931886918	1.028494249	1.087371496	1.289697184	1.448066579	1.429225035	1.399117788	1.267143851	1.180612465	1.026406666	1.241775944	1.121503844	1.096616916	1.14793964	1.371828565	1.229172282	1.287078924	0.822801184	0.581535962	1.273050771	1.407884502	1.11221502
NDUFA7	1.409505155	0.977594396	1.391393027	1.47123173	0.558867057	0.799056596	1.492045674	1.606461933	1.219088572	1.121110796	1.157359435	1.112294212	1.571826743	1.322202963	0.815043624	1.103017522	0.304511566	0.215425242	0.648148384	0.244714451	0.831042239	1.475523326	1.196153004	0.926065402	0.760474526	0.749548419	0.64412496	0.585363403	0.320652633	0.648354847	0.473710064	0.439189577	0.816522809	0.218025665	1.349847984	0.886915162	-0.011455766	-0.023186466	0.154490265	0.267402182	0.079415746	-0.084935269	0.662113887	0.921292454	1.454477757	1.306750726	0.846830444	0.954861886	0.682430351
ICT1	0.207125312	0.3710007	0.283317022	0.298561209	0.119086716	0.108056478	0.402649981	0.346575063	0.497550866	0.378216813	0.354264296	0.38279242	0.23540581	0.345239218	-0.07699823	0.026833284	0.342237088	0.16827163	0.177214466	0.484264012	0.512264493	0.532739296	0.527539562	0.660648068	0.492988692	0.319100939	0.518717946	0.53282548	0.41714215	0.406751598	0.327151754	0.305014157	0.360997541	0.404445838	0.395937673	0.428259518	0.569133832	0.507391583	0.560993767	0.626316369	0.169156082	0.176674022	0.213422093	0.333417148	0.285488706	0.207125312	0.018355076	0.054995242	-0.013245287
GSTK1	1.710457442	1.782209023	2.225656891	2.14666362	1.635369929	1.476394781	2.069405414	2.114777074	1.574002948	1.676960656	1.862903561	1.951653784	2.462207492	2.13386006	1.966863622	2.163288789	1.89684489	2.150256357	2.64124804	2.484883109	2.819953097	2.652727334	2.904786498	2.7799895	2.88037473	2.994608919	1.841172239	1.875051327	2.178979295	2.156789807	2.63346167	2.729759199	2.06890464	2.129877123	1.950264616	1.821711936	2.340640477	2.742254313	2.824296913	2.301510995	1.850956781	2.037703273	1.469399958	1.566271727	2.338227127	2.334562376	1.929267704	1.908336593	1.611173012
TESK1	1.074271166	1.342641712	1.265261663	1.19911471	1.49425288	1.173660406	1.287298971	0.948842141	1.26598836	1.376531299	1.131737816	1.442709458	1.400517068	1.409856327	1.327116371	1.206751123	1.059009918	0.956702121	1.02050305	1.213240592	1.395643306	1.379832455	1.132952429	0.995162834	0.94166173	1.369086973	1.406090178	1.373679827	1.302488603	1.31886605	1.344744804	0.819578244	1.458033898	1.67855336	1.574938509	1.400469365	1.56767526	1.587038968	1.510379598	1.436671265	1.394736949	1.470007657	1.431405701	1.59876214	1.320218904	1.440673097	1.383469	1.41546245	1.323634758
C19orf43	1.284476624	1.157775115	1.672253402	1.685473986	0.923294832	1.028847279	1.515477813	1.398053696	0.853805849	1.028158611	1.32744533	1.513814691	2.075306659	2.122092501	1.622309773	1.448685905	1.177682326	1.059982344	1.730968641	1.782410999	2.209575858	2.100566675	1.511869473	1.613949817	1.880761295	1.894214198	1.100396322	1.086157822	1.254275892	1.31055184	1.480035188	1.611310121	1.517105613	1.6149938	1.248383591	1.173859145	1.424797445	1.546140209	1.580480053	1.404070618	1.182821691	1.081490205	1.008441083	0.982518099	1.567982847	1.636407629	1.307415359	1.32167765	0.764669121
YTHDF2	0.404146871	0.415129724	-0.243200953	-0.135396259	0.316764542	0.12566988	-0.13430967	-0.048424441	-0.223446948	-0.168275807	0.317679606	0.190796099	-0.040637088	0.074948224	0.331434591	0.418748313	0.3414991	0.228277198	0.178510454	0.192734904	0.432549094	0.349046338	0.076742468	0.288703389	0.050727726	-0.126852159	-0.035739045	-0.071017186	0.328999558	0.25229805	0.279169008	0.58101134	0.37358966	0.442371799	0.041864378	-0.211706993	0.242887742	0.656837022	0.698413567	0.215610925	0.606332128	0.541676017	0.277933578	0.3045504	-0.042405807	-0.161302168	0.292664607	0.26362047	-0.128064894
RNF216	0.758920383	0.524367026	0.994718681	1.129209716	0.929966798	0.519773167	1.329690399	1.254552147	0.444362826	0.353460632	1.071523505	0.866520734	1.258148642	1.289721062	1.238928779	1.138779771	0.7784935	1.083957731	1.042274222	1.047232639	1.041056822	1.142060302	1.445821433	1.332697695	0.971927503	0.997237206	0.446015583	0.494424689	0.53226794	0.625827209	1.031588352	0.970484951	0.747146449	0.821135922	0.224325875	0.059530233	0.212969004	0.862420325	0.874258975	0.146913011	0.378927488	0.323511053	0.198412991	0.198121507	0.726937688	0.797668926	0.701894755	0.765085394	0.54630356
ATP6V1F	1.357563627	1.36160133	1.440969803	1.37734782	1.190956144	1.330356251	1.195183484	1.292245199	1.439044287	1.38076811	1.425133706	1.366507919	1.257623165	1.354628953	1.248775016	1.251283637	1.665799261	1.688733596	1.847016749	2.005104954	1.83966267	2.022063595	1.800018164	1.907038337	2.074455172	2.290909033	1.58110433	1.491163843	1.539223462	1.472683497	1.738515673	1.706925728	1.035362406	1.09027171	1.178760148	1.10353635	1.663436758	1.613699921	1.489476588	1.609294011	1.556357849	1.566566622	1.126589383	1.154996582	1.322349519	1.372420497	0.880759257	0.991479196	1.259166294
MTERF	0.774672002	0.791690735	0.647582024	0.660448613	0.719465117	0.741819102	0.835046443	0.634581475	0.750370132	0.61696689	0.696653297	0.924288362	0.596317585	0.199114474	0.501428866	0.362216384	0.612920406	0.377486601	0.568068826	0.363821322	0.384785452	0.294009761	0.515423112	0.374785696	0.42205936	0.40159267	0.587802785	0.607867592	0.73882435	0.732492102	0.381360006	0.578295311	0.981793766	1.035647482	0.728237459	0.955993997	0.78437453	0.869012388	0.84886714	0.675840514	0.662191729	0.594779984	0.671423074	0.91968169	0.603542109	0.652601381	0.657665969	0.589169399	0.684768452
DDX23	0.61291602	0.527915657	0.952983229	0.801435441	0.875924006	1.081378582	0.804163631	0.978872751	0.165486988	0.327659011	0.751150832	0.811043569	1.232857416	1.075248032	0.815592871	0.806864256	1.019412348	1.50200891	0.692297856	0.741506267	1.119590325	0.955717279	1.157080757	1.135067152	1.092997797	1.197240206	0.535586751	0.441866489	0.655349975	0.674001759	1.065627096	0.89297906	0.585743943	0.596028625	0.529390573	0.689917777	0.705387589	0.673577704	0.782298332	0.812721236	0.654281461	0.518735802	0.328375701	0.423136054	1.008868084	1.010160551	1.119590325	0.726639179	0.221351953
NANOS3	1.250084745	1.110287294	0.931734482	0.929460876	1.014821613	1.068904466	1.007653392	0.895657122	1.225417375	1.382317921	1.080400067	1.025176428	1.106971703	1.148156881	1.010435148	1.299970447	0.845085778	0.953602452	1.132660097	1.188545767	0.886989449	0.926217077	0.83777958	0.811247333	0.819885914	0.945086657	1.207241445	1.166817091	1.248966636	1.148218662	0.957670686	0.931007245	0.993452346	0.934709246	1.011515175	1.113725304	0.88410358	0.429068201	0.644093234	0.798598859	1.346647859	1.131321504	1.165771264	1.234897684	1.096691426	1.080595708	1.09015549	1.0360057	1.357525355
RNASEH2C	0.78004327	0.712074057	1.2464441	1.004857224	0.892686134	0.85106175	1.304722286	0.96271566	0.739487299	0.689774456	0.847250054	0.986297599	1.051215216	1.153624382	1.100529809	1.043483272	0.261470278	0.384006428	0.424913546	0.343477087	0.700371034	0.822179499	0.698667686	0.586123621	0.411875767	0.55045915	0.370580117	0.370580117	0.238289243	0.36491313	0.730802785	0.59971648	1.243502054	1.417931462	1.051896497	0.502438163	0.543278581	1.10103458	0.823780562	0.467416701	0.091362771	0.078761986	0.634037195	0.847602158	0.89478095	1.036147805	0.951250098	1.004383618	0.517849273
PSMB9	2.658117739	2.611658985	2.967714438	3.008724143	2.848066783	2.781953278	3.106478818	2.962779528	2.580291528	2.822811829	3.05670578	3.086622034	2.786143051	2.777794208	2.880866399	2.808100389	3.435960523	3.334384511	3.557127266	3.676140315	3.053903545	2.910738015	3.34873342	3.424220185	3.210446118	3.30899907	2.904878473	3.147306666	2.764107774	2.883202185	3.458321724	3.20901843	2.718768952	2.784244191	2.674691314	2.52893965	2.846159067	3.233260777	3.072628807	2.912994682	2.706433449	2.706433449	2.535235646	2.406658035	2.859762839	2.95983913	3.016043256	3.302156561	2.23703246
FLJ11783	0.924797757	0.998864163	0.777168946	0.907504314	0.814770207	0.941657034	1.504111443	1.366635326	0.831614914	0.818971281	1.128510677	1.110449685	1.949033188	1.918785312	1.302459943	1.20602291	0.817906013	0.732088396	0.849203038	0.576261766	1.843542682	1.787546277	1.183815414	1.225691034	0.765252475	0.606707703	0.869435226	0.796504768	0.935297952	0.890821633	0.904710916	0.793485118	1.409692044	1.212164784	1.169406874	1.251409762	0.993518524	1.094422934	0.988096452	0.890534087	0.702845557	0.837718438	0.871172726	1.040351186	1.192053911	1.233382675	0.789743824	1.083899679	0.734111516
CABIN1	1.538959785	1.513400754	2.001997084	2.060290254	1.664558122	1.819251283	2.018285884	1.884249316	1.461783642	1.414588473	1.353615894	1.376634354	1.794519597	1.826295916	1.585914257	1.614387214	1.975958249	2.035319399	1.417340362	1.489411194	1.773206725	1.862721039	1.92298666	2.016976471	2.148932884	2.029754886	1.241627765	1.355379343	1.400744127	1.324540835	1.528479133	1.782281111	1.285489249	0.758695658	1.408306811	1.439435729	1.408627813	1.166389327	1.177463906	1.440483663	1.304042955	1.216648194	1.253222776	1.318345649	1.736575227	1.787051413	1.766232495	1.657921167	1.308634167
NUP214	2.745715694	2.404376981	3.344214792	3.410431626	2.389173949	2.343781579	2.909095976	3.066495058	2.165706902	2.154739354	2.942773342	2.82596564	3.344214792	3.295850915	2.762639889	2.86222301	2.446368991	2.709026292	3.015717543	2.856353021	3.25108228	3.240565594	3.101924998	3.026786105	3.29302485	3.2046195	2.073957857	2.112998563	2.206545549	2.34000398	2.71924277	2.786359746	2.705947859	2.726024071	3.034039824	3.212423371	2.955049579	2.701889846	2.772926626	3.292134951	2.42824578	2.347895929	2.220101219	2.152593936	3.196506349	2.88860327	3.188461608	2.989058487	1.92145335
COQ6	1.341928497	1.259122032	0.967715201	0.79624063	0.998260045	0.95567055	1.000963681	0.934869231	1.193628331	1.181237428	0.923774114	0.911282989	1.3431166	1.173840587	1.37952175	1.06322108	0.613078634	0.666315261	0.987577117	0.691380831	0.81786464	0.833464757	0.740819395	0.727038137	0.500030089	0.482500373	0.829420366	1.264639874	0.808504457	0.914837956	0.679232437	0.71491646	1.03197706	1.138199844	1.098478858	1.061272806	0.737734684	0.642333859	0.726199944	0.829620953	1.190719702	1.042241518	1.224149128	1.197283174	0.91108446	0.979584013	0.885718789	0.875350402	1.382440109
DCUN1D2	0.464842339	0.67864725	0.718417367	0.794914184	0.549802894	0.536919814	0.947851419	0.68701866	0.62189885	0.572635671	0.607114215	0.68821373	1.159300884	1.00163578	0.419848641	0.642755372	0.444121735	0.275723157	0.421946591	0.313753632	0.675686376	0.806807499	0.811104194	0.710618457	0.629031617	0.679057664	0.564017206	0.550793364	0.587103796	0.580947311	0.520961633	0.39888534	0.411533302	0.353738805	0.407376043	0.390447747	0.486635268	0.304472501	0.447866827	0.290513629	0.329746704	0.364173141	0.363454718	0.304977792	0.788600439	0.786887006	0.280793325	0.334772658	0.114505638
USP18	-0.358042479	-0.288442589	-0.436435833	-0.288233787	-0.211965215	-0.322137738	-0.136571353	-0.071408061	0.811602715	-0.283092584	-0.305877873	-0.421869843	-0.174186868	0.811602715	-0.038592008	-0.177277572	-0.329718659	0.811602715	0.811602715	0.811602715	-0.366327966	-0.395272427	-0.160270937	-0.141399306	-0.237024268	-0.128355683	-0.258029702	0.058852917	-0.151518235	-0.217555576	-0.209701125	-0.201834774	0.085482596	-0.08497019	-0.329960636	-0.283092584	-0.214816095	-0.038264359	-0.007155919	-0.146594975	-0.228897826	0.013073461	-0.258848826	0.811602715	0.147452879	-0.010930719	-0.207600126	-0.252032612	0.119603233
TBC1D1	1.582757988	1.322697049	1.43860482	1.278986241	0.981978639	1.178995614	1.362851317	1.310348228	1.575977812	1.556966811	1.270056838	1.374141456	1.372824529	1.578453555	1.316680066	1.481847614	1.042446284	1.365829388	1.237616637	1.381324486	1.522784506	1.397726002	1.353027357	1.431061793	1.666392536	1.632981609	1.460474458	1.594389418	1.196964424	1.217152063	1.289186872	1.161745033	0.782971174	0.782971174	0.782971174	0.782971174	0.782971174	0.782971174	0.782971174	0.782971174	0.782971174	0.782971174	0.782971174	0.782971174	1.294439776	1.128070881	1.193130932	1.173865256	1.396372067
CTBP1	0.827973507	1.025561405	0.973009442	0.885864485	0.896716226	0.875142222	0.803677271	0.858756756	0.785576602	0.746556043	0.839394258	0.726710118	1.115781518	1.112503598	0.586133766	0.651779097	0.846320341	0.785902882	0.740692443	0.767469172	1.163862071	1.256147041	1.131836563	0.990426221	1.049580473	1.311213154	0.808064518	0.760008441	0.912311826	0.881937953	0.795712157	0.764912075	0.657559009	0.736007903	0.601617542	0.575005722	0.795788929	0.874834421	0.873039356	0.754668989	0.701995317	0.754032136	0.713338272	0.731208617	0.956552227	1.034032424	0.750052099	0.777840627	0.577698664
CCDC16	1.017266081	1.027575545	1.453163629	1.486710081	1.173490885	1.153848976	1.677366931	1.685517923	0.843463617	0.852380158	1.169435036	1.161753937	1.195732043	1.181157263	0.963660142	1.30914156	0.933729196	0.894705059	0.601343515	0.807951362	0.576632468	0.585878431	1.44929796	1.39936399	1.08238616	1.066925198	0.581540691	0.689471249	0.799314843	0.744409552	0.80835319	0.745437244	1.76667947	1.671351128	1.474565114	1.415476656	1.0873842	1.60895282	1.677818526	1.151669826	0.68434058	0.647141028	0.723943848	0.390767255	1.5512981	1.558909901	1.142272567	1.072246811	0.786173604
OGFRL1	1.275165711	1.281395934	2.146809823	1.978866144	1.68213806	1.880427335	2.22764644	2.042204192	1.410315558	1.379380235	1.999900664	1.807942234	1.588358955	1.498169053	1.997601985	1.967908814	1.971560091	2.041307103	1.913837837	1.596166888	1.415195283	1.608728674	2.15090653	1.881910895	1.85815347	1.938507451	1.205792292	1.485458029	1.184693765	1.207392938	2.211415935	2.049576311	1.480350434	1.419128095	1.843063423	2.111680936	1.981046862	1.618815238	1.586559955	2.039222185	1.479842379	1.341997967	1.266959016	1.192108281	1.910546438	1.933037618	1.953283073	2.006325955	1.101020765
RPL8	0.892249748	0.738130637	1.306494042	1.303323014	0.73133847	0.569732281	1.640564016	1.669583048	0.737066346	0.539222501	0.831605467	0.760604788	1.121616137	1.143148532	1.54423843	1.579657754	1.016239412	0.983603724	0.863993316	0.782107931	1.092823908	1.122722419	1.629513953	1.613969672	1.281424776	1.321432335	0.887396035	0.741221464	0.837260601	1.014025251	1.304267818	1.230404199	0.5486183	0.549697098	0.649459051	0.720686477	0.971899951	0.692640409	0.839734436	0.988044924	0.710320199	0.699908116	0.429774266	0.418192099	1.234938803	1.191862342	0.922426663	0.980551122	0.26070237
PLEKHB1	0.577596295	0.566089988	0.351805511	0.257780761	0.501349954	0.095609246	0.995885029	1.000511128	0.829079233	0.799023418	0.594088606	0.487109006	1.171719396	1.055307469	1.093577088	1.203140496	0.391945129	0.209138146	0.475500732	0.327947793	0.931199203	0.902917031	0.933052862	0.833966371	0.200695984	0.135402096	0.848874419	0.824810858	0.609265515	0.615556058	0.942822611	1.213471533	1.15845009	1.051671014	0.807136379	0.662979707	0.68618528	1.324990382	0.899818559	0.669519724	0.598495897	0.54820322	0.378626942	0.640761614	1.0101354	1.045024944	0.632276398	0.441103607	0.571728304
GPM6B	-0.004279297	0.350572528	-0.032471262	0.034220639	0.258580606	0.086053797	-0.343103694	-0.203725275	0.445899756	0.426454317	-0.345622034	0.092195023	-0.189140941	-0.37018968	-0.341182221	-0.528416203	0.222264619	0.036179864	0.118773571	0.06330331	-0.040193699	0.077968589	-0.158301682	-0.34517253	0.193309479	-0.024829425	0.4278783	0.416275381	0.301767056	0.249902998	-0.043782928	-0.119410375	-0.336843063	-0.193903642	-0.118725949	-0.259008025	0.279598994	-0.071213439	-0.010447485	0.098457417	0.352287899	0.256166869	0.340330584	0.219965922	-0.091350989	-0.153471543	0.007906544	0.038439247	0.33779447
STK11IP	1.026076263	1.147434464	1.626204803	1.484998656	1.670503423	1.517797493	1.77491823	1.839548888	1.005727876	1.141100651	1.309876859	1.28063748	1.598817678	1.564886805	1.026076263	1.487322399	1.787837084	1.026076263	1.026076263	1.026076263	2.223065785	1.981637588	1.97169301	2.08717052	1.738765457	1.773132631	1.069874544	1.427869691	1.382577587	1.397332201	1.026076263	1.856042205	1.282396661	1.026076263	1.342417317	1.275760004	1.543832308	1.518436129	1.679784436	1.568902713	1.440792861	1.572327312	1.095918582	1.24202468	1.376339813	1.477420215	1.056074745	1.349036458	1.026076263
RPS6	0.497279635	0.340844089	1.538876035	1.33986712	0.043679289	0.589667964	2.175686384	2.323689018	0.923808641	0.815178864	1.515455492	1.435612063	1.969419911	1.753383356	1.452126177	1.512082683	0.933250663	0.596792651	0.784279528	0.575369327	1.488068485	1.584755172	1.656891518	1.834648014	1.634344107	1.338132925	0.942503239	0.43124692	0.299002466	1.081940744	1.398134778	1.52130808	2.046196183	2.20657328	1.52561202	1.444902253	1.444416102	1.943223433	2.068452551	1.62698817	0.68587044	0.033277469	-0.5229709	-0.791523817	2.15806124	2.073540723	1.407091538	1.563647045	0.401654151
ADRA1D	0.714757138	0.714757138	0.714757138	0.714757138	0.714757138	0.714757138	0.714757138	0.714757138	0.714757138	0.714757138	0.714757138	0.714757138	0.714757138	0.714757138	0.714757138	0.714757138	0.745591126	0.714757138	0.714757138	0.714757138	0.714757138	0.714757138	0.714757138	0.714757138	0.714757138	0.714757138	0.714757138	0.714757138	0.714757138	0.714757138	0.714757138	0.714757138	0.714757138	0.714757138	0.714757138	0.714757138	0.869539117	0.714757138	0.673130111	0.714757138	0.934942234	0.714757138	0.714757138	0.714757138	0.714757138	0.714757138	0.714757138	0.714757138	0.714757138
DNAJB5	0.83929689	0.841675716	0.635823684	0.808563975	0.792637324	0.740772007	0.426319074	0.555345735	0.734592593	0.813748375	0.530049204	0.651514088	0.918317802	0.340893071	0.594213274	0.671705994	0.801694681	0.683613711	0.455764274	0.659681023	0.600373607	0.557699255	0.357560379	0.655361382	0.719562418	0.610011419	0.720473752	0.747624953	0.802085985	0.80800396	0.810287991	0.801443495	0.506520449	0.645558683	0.531662216	0.527699932	0.769187969	0.671265624	0.664421872	0.5439635	0.975054891	0.967977813	0.915471001	0.899906293	0.54813391	0.686316386	0.82531247	0.756296011	0.704572927
JARID1D	1.212806247	1.386481656	1.753380665	1.64866251	1.145840062	1.276442959	1.950594179	2.06526299	1.208524582	0.871101607	1.512927577	1.707929334	2.028045666	2.141498367	0.871101607	0.871101607	1.329201685	1.517251328	1.614209859	1.683511942	2.126216293	2.164899501	2.112386701	2.063816218	1.953399185	1.758367634	1.14597582	1.151469749	1.116622613	1.436224116	0.871101607	0.871101607	1.530385951	1.483490143	1.377378011	1.370176333	1.590012172	1.599009759	1.728272679	1.204497942	1.222351738	1.235486707	1.031795933	1.00202883	1.960396288	1.888486314	1.602049367	1.442882527	1.208234703
[truncated: 3,880 more rows]
[truncated: 91 more columns]
