# Supplementary material for: Ferroptosis-related gene MAPK3 is associated with the neurological outcome after cardiac arrest
Source: PLoS One. 2024 Jun 17;19(6):e0301647. doi: 10.1371/journal.pone.0301647 (PMC11182507; doi:10.1371/journal.pone.0301647)
Supplement: S3 Data — (XLS) [file pone.0301647.s004.xls]

id	logFC	AveExpr	t	P.Value	adj.P.Val	B
CX3CR1	-1.168491892625	2.79317729287857	-11.2527807269138	2.64396006762742e-21	4.015117758699e-17	37.5238375480446
LOC205251	-0.425818333238095	0.36216439405	-10.5587225792222	1.62434697492772e-19	1.23336665806262e-15	33.5662558792319
PANK4	-0.521183729583333	0.642361263142857	-9.77147882496567	1.67964498502986e-17	8.50236291422114e-14	29.1034474687693
C22orf32	-0.635990924708333	0.969880215378571	-9.70799297252648	2.43599192654424e-17	9.24824334912522e-14	28.7456051045157
PEPD	-0.259841374380952	1.13715930234286	-9.63935561789533	3.63939561414457e-17	1.10535723592799e-13	28.3591624781657
SDF2L1	-0.40659491160119	0.4320912448	-9.53745425210581	6.59880451419542e-17	1.67015742254286e-13	27.7863203085296
NDUFB2	-0.771099732077381	0.0241891633	-9.26483900020003	3.22249294450072e-16	6.99096826502685e-13	26.2595357118108
RNH1	-0.577891962988095	1.4511940579	-9.1912307248175	4.93663049666801e-16	9.37095884030006e-13	25.8488622414005
CNDP2	-0.362583907053571	1.02965824592857	-9.06924734291096	9.9924516563216e-16	1.68605967614333e-12	25.1699064098505
NUBP1	-0.351905564625	0.733879870221429	-8.85425293662105	3.44369935190011e-15	5.22960183579551e-12	23.9785322467361
RARRES3	-0.713851426160716	2.16442113439286	-8.7990568780335	4.72559082029581e-15	6.52389292700111e-12	23.6738320177662
AP1B1	-0.362343223952382	0.873621270871429	-8.7376276849852	6.71646870052987e-15	8.49969114052055e-12	23.335314414228
FLJ20718	-0.514153340017857	0.382681851314286	-8.60551461731438	1.42734441173075e-14	1.66735786434947e-11	22.6094789778732
PRKX	-0.554742450136905	1.08706095531429	-8.53300764790392	2.15582195256365e-14	2.33845086940226e-11	22.2124540298224
VPS45	-0.332043872744048	0.74608834545	-8.43332914576511	3.79392629729019e-14	3.84097098337659e-11	21.6682617705461
IDH3A	-0.236645394696429	0.0450519599071429	-8.3595806739082	5.75642703924591e-14	5.25699958717695e-11	21.2668832913224
ST3GAL5	-0.408251076125	0.804334913085714	-8.35087992645651	6.04620416452063e-14	5.25699958717695e-11	21.2196011863366
RASSF4	-0.758345399398808	2.30799067551429	-8.34554129040866	6.23113344983439e-14	5.25699958717695e-11	21.1905972814871
CA1	1.29272308538095	2.18605494416429	8.32588065145296	6.96194010472166e-14	5.56442223317385e-11	21.0838345770852
PHPT1	-0.457450608583333	0.0649235287571429	-8.26375276352217	9.87857363785414e-14	7.50080096322265e-11	20.7469887273783
UBE2H	0.69072588557143	1.53242461490714	8.25249245527376	1.05244282171893e-13	7.61066509077321e-11	20.6860240873949
SULT1A3	-0.426662860505952	0.927943129107143	-8.21911339882368	1.26957886640656e-13	8.76355666602274e-11	20.5054645771944
CD52	-0.812842059101194	3.40327390022857	-8.17870469567331	1.59270332158419e-13	1.05159968006859e-10	20.2872004546384
C21orf57	-0.326430929660715	0.348285112207143	-8.07538296846186	2.83926073173248e-13	1.79654222800373e-10	19.730757606685
SAT2	-0.403388167755953	1.14567606992143	-8.04166024316657	3.42705387831931e-13	2.08172960784628e-10	19.5496658527124
SEPW1	-0.533202836976191	0.222676423935714	-8.00271984910926	4.25731477198468e-13	2.48659931259074e-10	19.3408831719609
LGALS1	-0.615511527607143	1.49793354499286	-7.94814205678624	5.76660978720701e-13	3.24339763809354e-10	19.0488610410956
S100A10	-0.45969346464881	1.43089971966429	-7.90412836183594	7.36153863732975e-13	3.99258306237463e-10	18.8138840370788
MRPL53	-0.526621136946429	0.570630995185714	-7.8259293869081	1.13466975941969e-12	5.94175688501633e-10	18.3975760605291
DFFB	-0.284290652964286	0.783934847564286	-7.80828400025554	1.2507664682149e-12	6.33137986210381e-10	18.3038489911076
PCYOX1L	-0.243131078684524	0.554146164335714	-7.72447858264821	1.98441862600547e-12	9.49153747930255e-10	17.859788399605
SSR4	-0.527532235964286	0.628779545078571	-7.72305013623658	2.00006057775373e-12	9.49153747930255e-10	17.852235274959
MMS19	-0.297470327880952	0.391364324585714	-7.71204068496959	2.1247901704308e-12	9.77789803883701e-10	17.7940391342904
C19orf60	-0.421475214505953	0.849765441864286	-7.61237756832651	3.66869297442927e-12	1.63861092675538e-09	17.2686872499517
CECR1	-0.618158817291668	2.91218054592857	-7.59723998183089	3.98507059038011e-12	1.72906519958607e-09	17.1891279042901
AKR1A1	-0.446983812708333	0.287199270928571	-7.58689489943563	4.21668639379304e-12	1.77873887711503e-09	17.1347929618602
GMDS	-0.342672617684524	0.0685350993428571	-7.533894603584	5.62948778189107e-12	2.31052436367021e-09	16.8568877752907
NDUFA3	-0.423887538035714	1.57354764535714	-7.52593250243767	5.87885238311264e-12	2.3493750602618e-09	16.8152066642954
EIF3K	-0.52369992702381	2.02197052435714	-7.49210248311311	7.06618844065543e-12	2.75146506819983e-09	16.6383085855078
CD4	-0.498586240363095	1.96223766045	-7.43960132163054	9.39485175679628e-12	3.56675546946771e-09	16.3644270004895
RPS11	-0.502706590964286	1.72601980329286	-7.43356616090993	9.7070658316432e-12	3.59540248095936e-09	16.3329946112145
MLYCD	-0.409871355672619	0.875635940921429	-7.41255527944563	1.08763013243303e-11	3.93255980741143e-09	16.2236484683846
DPP4	-0.399898836208333	0.465516610814286	-7.4002870103287	1.16224054974906e-11	4.10460116011376e-09	16.1598610521281
RPL18A	-0.53786953135119	1.5537582179	-7.38907061814281	1.23487617239248e-11	4.20369456139091e-09	16.1015815782166
COMMD7	-0.394900176345238	0.861768400878571	-7.38746097919309	1.24566215766226e-11	4.20369456139091e-09	16.0932210758106
ARHGEF18	-0.493513848505953	2.51746056826429	-7.36186365292329	1.43026683832428e-11	4.7217461319114e-09	15.9603713916946
PSMB10	-0.589280123297619	2.64680757333571	-7.320454564601	1.78783319107625e-11	5.77660315737957e-09	15.7458742934389
BET1L	-0.206916127511905	0.553269601221429	-7.26184151386427	2.44970629120197e-11	7.75025827879024e-09	15.4431518653415
NUB1	-0.429684449583333	0.875927356964286	-7.23984587359276	2.75630822585926e-11	8.5423054526324e-09	15.3298226735538
LOC255783	-0.401557474928571	0.839581807707143	-7.19981652015284	3.41478182270911e-11	1.03713753519321e-08	15.1239651085675
CIB1	-0.38371802372619	1.63102402377143	-7.17534041873623	3.89172497338982e-11	1.15881834207643e-08	14.9983415859997
CES1	-0.667548131833333	1.08594698167143	-7.17121274820522	3.97840809690773e-11	1.16184817999309e-08	14.977175082317
RASGRP1	-0.619138112654761	1.38088313912857	-7.15390072689712	4.36324756677128e-11	1.25019391601865e-08	14.8884590947343
APRT	-0.427886060660714	0.579928142771429	-7.13835745955229	4.73999627724702e-11	1.33299228641247e-08	14.8088890073155
LRRC47	-0.384095061636905	0.147594371071429	-7.1091788669634	5.53615554210736e-11	1.52442230465274e-08	14.6597267180811
ITK	-0.602950777232142	2.28652680010714	-7.10630208587801	5.62147037143115e-11	1.52442230465274e-08	14.6450354453036
C19orf24	-0.339611882017857	0.2861903268	-7.09293683863927	6.03519193786147e-11	1.60790218891867e-08	14.5768166081543
MRRF	-0.202589343589286	0.358531363242857	-7.07791997360659	6.53602014877026e-11	1.71131037895216e-08	14.5002373287688
GSTP1	-0.412480560934524	0.618832955721429	-7.06026993470744	7.1773766342343e-11	1.84738375538105e-08	14.4103248587057
HIF1A	0.314412384630952	0.262797337971429	7.0487087759371	7.63079619632873e-11	1.9313545172908e-08	14.3514860420931
RNF10	0.786532139303572	2.51319979368571	7.03897260731233	8.03451269997898e-11	2.00019852232592e-08	14.3019696523176
TNFAIP2	-0.864575994434523	3.64961369110714	-7.01657946158664	9.04490554487503e-11	2.21541831620116e-08	14.1882021236395
TTYH2	-0.323321351779762	0.865295949228571	-7.00866560816649	9.43121149738142e-11	2.27337107617832e-08	14.1480362518289
EIF2B1	-0.321672801464285	0.516527646021429	-7.00294281819994	9.72067608386099e-11	2.30653417202364e-08	14.1190039938264
NF2	-0.154757509970238	0.215801635464286	-6.9921229660684	1.02921459441086e-10	2.40456197395743e-08	14.064144020493
COMMD9	-0.473750105744047	1.53314130982143	-6.97724210061055	1.11326686563516e-10	2.53595916660286e-08	13.9887581358194
CYBASC3	-0.470900384916667	1.59925024152143	-6.97629256075132	1.11885463033315e-10	2.53595916660286e-08	13.9839503530292
TMC6	-0.489816254244047	1.67833048838571	-6.96216760677669	1.20532241092085e-10	2.69176854885941e-08	13.912468031291
RHOF	-0.220827661589286	1.08166881182857	-6.95144688449333	1.2753269736606e-10	2.80682832203041e-08	13.8582589857395
GORASP1	-0.25218583545238	1.41148181673571	-6.94862551517884	1.29440806213662e-10	2.80812583308668e-08	13.843999344436
QARS	-0.360382106357142	1.11416774117143	-6.93398970477276	1.39800870506248e-10	2.99016340775758e-08	13.7700715184864
SH3TC1	-0.444458802136904	1.67308886219286	-6.92968329191876	1.4300221615614e-10	3.01615507575992e-08	13.7483331674752
C14orf159	-0.600558785886905	1.92674031333571	-6.91274760543562	1.56309558305609e-10	3.25166705812189e-08	13.6629055922334
ARHGAP18	0.181016233113096	0.968664936114286	6.90979068557039	1.58755239425222e-10	3.25791495393436e-08	13.6480003767519
RPLP2	-0.620310421178571	1.46775016385	-6.90150050899255	1.65815384516573e-10	3.35742990569157e-08	13.6062275159712
LY86	-0.529509558541666	2.48115225432143	-6.88867651735809	1.77351864645586e-10	3.54377028487878e-08	13.5416566218214
RPL13A	-0.518225791541667	1.24172190597857	-6.87840992364341	1.87155918884618e-10	3.69110361582054e-08	13.4900040419659
MRPL54	-0.349400992232143	0.81992297275	-6.8740544558859	1.91475079124822e-10	3.72787250203788e-08	13.4681022656557
NDUFB7	-0.419974568363095	0.761568388678571	-6.8703656210001	1.95210026626939e-10	3.75248033462874e-08	13.44955790649
RPL7A	-0.681037628291667	0.7486426526	-6.85338830122418	2.13348062015763e-10	3.9954631226853e-08	13.3642719465238
HSD17B10	-0.348257829642857	0.189825941071429	-6.85178469016495	2.15144962359672e-10	3.9954631226853e-08	13.3562214232962
C21orf33	-0.411951747696429	0.01032952785	-6.85125353065084	2.15743432148159e-10	3.9954631226853e-08	13.3535550718092
GOLPH3L	-0.221006078	0.573626170835714	-6.83422806925604	2.35821889167342e-10	4.31468820348826e-08	13.2681423941861
WDR40A	0.531425579839286	1.4841717944	6.83143892050658	2.39282568607382e-10	4.3258870081806e-08	13.2541597051916
NDUFS7	-0.41558211807738	0.982725466685714	-6.82679490681383	2.4515625395572e-10	4.37785345525094e-08	13.2308842615516
BLVRA	-0.394949981005952	0.858251121728571	-6.82464554901453	2.47922690077427e-10	4.37785345525094e-08	13.2201144432373
MAPKAPK3	-0.378100632815475	2.31498465002857	-6.8080585403765	2.70333982000967e-10	4.71872626513412e-08	13.1370571430725
C19orf6	-0.421605949660715	0.818929253314286	-6.8018773302179	2.79187378421453e-10	4.81788582807748e-08	13.1061307143548
EVL	-0.465246285886905	1.39848058055	-6.76072524865312	3.45875129127553e-10	5.89488261902082e-08	12.9005854686765
TSSC1	-0.233187782684524	0.798795634557143	-6.75879583766696	3.49360882201945e-10	5.89488261902082e-08	12.8909635485368
PLSCR3	-0.413361641815476	1.82301530878571	-6.75611473728646	3.54262282733389e-10	5.91189783031786e-08	12.8775952219737
STAT5A	-0.299272344952381	1.45871150493571	-6.72161343479074	4.23726970931978e-10	6.99425845714458e-08	12.7058013383445
CRIP1	-0.539431869523809	2.15958820917857	-6.71821234112703	4.31262372314748e-10	7.04209718921695e-08	12.6888897559949
RPL38	-0.424297187541667	1.31503518325714	-6.71492227818002	4.38677511753508e-10	7.07637965932716e-08	12.6725343155448
PSME2	-0.41779036114881	1.03402789102857	-6.71316848115497	4.42681461633136e-10	7.07637965932716e-08	12.6638175340944
RELL2	-0.248528666315476	1.18551410227143	-6.69969891148162	4.74658238600095e-10	7.50850001185525e-08	12.5969084794481
RPS14	-0.431289326880953	1.59670675898571	-6.69606067876936	4.83679366369125e-10	7.57232459554798e-08	12.578847350639
CCL5	-0.53016458389881	3.00158150721429	-6.67930610693461	5.27453862739344e-10	8.17338199955069e-08	12.4957367368461
TMEM109	-0.387713054583333	0.000632832857142859	-6.65869847582715	5.86682285195859e-10	8.99935068988314e-08	12.3936566224353
SIGIRR	-0.419806618922619	1.2316857878	-6.64375238669929	6.33696324000514e-10	9.62331237627181e-08	12.319720573444
C6orf153	-0.239995192392857	0.608185092757143	-6.62214334094631	7.08304832342543e-10	1.06498189940137e-07	12.2129727265164
LOC647099	-0.709063443440476	0.510434098457143	-6.61278380139423	7.43248112676148e-10	1.10656527834314e-07	12.1667918311611
RPL13	-0.688134294160714	0.376639854621429	-6.60472073273985	7.74709834709074e-10	1.14220811164e-07	12.1270345465884
MRPL23	-0.378179889607143	1.53688444165714	-6.59128862946543	8.30061166827552e-10	1.21204893071569e-07	12.0608587225572
ISG20	-0.574633372374998	3.10159545594286	-6.58760290476141	8.45919207707315e-10	1.21881141781675e-07	12.0427123511635
LDLRAP1	-0.364896127285714	1.08045428783571	-6.58572967364802	8.54092969744525e-10	1.21881141781675e-07	12.0334916408282
BAZ2B	-0.559870201375	2.15407940545	-6.58466572807431	8.5877006259971e-10	1.21881141781675e-07	12.0282551206416
XKR8	-0.366735251916667	1.83940292765	-6.53497874923681	1.10772355348215e-09	1.55758239659074e-07	11.7841916619777
NAGA	-0.407402158916665	1.47553930945714	-6.51289730103901	1.24002819769961e-09	1.72762093672168e-07	11.6760344894852
FAM58A	-0.348702489845238	0.784218250121429	-6.50643760633527	1.28159450347495e-09	1.75874514649002e-07	11.6444302807009
RAB3IL1	0.551086493255952	0.731955326314286	6.50583661082622	1.28553082615826e-09	1.75874514649002e-07	11.6414907276409
LCK	-0.373163714541667	1.08412610995714	-6.49821047815526	1.33652600453604e-09	1.8121860629361e-07	11.6042025604186
ZNF212	-0.187453955285715	0.719561028135714	-6.48467335753285	1.4320013691954e-09	1.92445776925675e-07	11.5380688158001
PPP3CC	-0.372848398309524	1.02871601298571	-6.48293659723892	1.44472677883692e-09	1.92452814591381e-07	11.5295893407006
PSME1	-0.448631921220239	1.95079844589286	-6.46272143937288	1.60129313282382e-09	2.11454239261413e-07	11.4309795974985
URM1	-0.251336704232143	1.20893701505714	-6.45116813287106	1.69815772252462e-09	2.22312268743611e-07	11.3746952837523
TMSB10	-0.419471830654761	1.03290012553571	-6.41983457544455	1.99086167496484e-09	2.58403635863386e-07	11.2223156795012
CCDC109B	-0.392791414136904	1.69948862539286	-6.41342172281825	2.0566248297052e-09	2.64677158168671e-07	11.1911776077977
EIF3F	-0.464662155476191	0.79748720275	-6.40949870839649	2.09790449894749e-09	2.67236544974351e-07	11.1721372921308
SLC25A6	-0.350249328124999	1.22658099596429	-6.40820390682398	2.11170719063099e-09	2.67236544974351e-07	11.1658543462822
LOC402057	-0.571898326398809	0.849789896357143	-6.39935330286192	2.20847928471048e-09	2.77173276178622e-07	11.1229254565617
CISH	-0.522799799946429	1.82261181155714	-6.39031860574159	2.31176545954296e-09	2.87757953021471e-07	11.0791363242543
C19orf25	-0.243084766184524	1.03870776833571	-6.36491443709128	2.62835665262969e-09	3.24505887210036e-07	10.956185743724
HEXDC	-0.509773508130953	1.38423989166429	-6.36124899722865	2.67742644358357e-09	3.27898370744032e-07	10.9384675395385
GIMAP5	-0.562535688440474	2.74257904431429	-6.35920414624241	2.70519182750315e-09	3.28648344739703e-07	10.9285854136469
TXNL4B	-0.283122433357143	1.02900026633571	-6.34469556798601	2.91049694491653e-09	3.50784179408749e-07	10.8585191763698
OSGEP	-0.228800160345238	1.02976004374286	-6.32506649823849	3.21284444803998e-09	3.82620889160475e-07	10.763862272228
RNMT	-0.323915442607143	0.407508431064286	-6.32294863746326	3.24725757525073e-09	3.82620889160475e-07	10.7536588482952
FYN	-0.486197555803572	1.13304816528571	-6.32276633466741	3.25023671155678e-09	3.82620889160475e-07	10.7527806370237
POLE4	-0.383574905416667	0.766051795928571	-6.3197950534455	3.29917330646035e-09	3.85394198706975e-07	10.7384689557373
ARS2	-0.341288086303571	0.394221765192857	-6.31509108686468	3.37813319504117e-09	3.8967692461064e-07	10.7158189702682
RPL12	-0.497711467571428	0.665472096864286	-6.31456045202744	3.38715619969738e-09	3.8967692461064e-07	10.7132644950468
RFX5	-0.223493183595238	0.476270951264286	-6.31214087944641	3.42860050138914e-09	3.91479151985681e-07	10.7016181556864
VAMP8	-0.545432579505952	2.11724334593571	-6.30453676819708	3.56212436767565e-09	4.03689706324794e-07	10.6650324332333
BANP	-0.437915319714287	1.92769383882857	-6.29586523470049	3.72064203977018e-09	4.18530889007037e-07	10.6233403359246
TRIM68	-0.203804831535714	0.544442953135714	-6.27867892202926	4.05559159681588e-09	4.52854514626808e-07	10.5408024230722
HMOX2	-0.299728243017857	0.845933959042857	-6.27340167134428	4.16427017224356e-09	4.61595670333509e-07	10.5154830062938
SAP18	-0.351794728404762	0.450716375471429	-6.26380448198212	4.36930286046673e-09	4.80813284340926e-07	10.4694671315461
SIDT2	-0.325004322494048	1.75722554319286	-6.25654105933675	4.53104785595105e-09	4.95025127629299e-07	10.4346667507261
DOCK10	-0.463571002732144	1.62741429519286	-6.25236142899849	4.62677595915885e-09	5.01872997969903e-07	10.4146514473283
RASSF1	-0.302915133392857	1.55226101053571	-6.23710621857273	4.9933523061838e-09	5.37794667529838e-07	10.3416602565468
SYNE2	-0.265375944	0.902548685792857	-6.22670719480371	5.25945587237801e-09	5.62465470971356e-07	10.291960775902
LOC653314	-0.41177684072619	1.3621465284	-6.21199209149943	5.65997768498421e-09	5.94035992923896e-07	10.2217121774548
MAP3K14	-0.468990737005953	1.72568637472143	-6.21192426587903	5.6618915035712e-09	5.94035992923896e-07	10.2213885973858
C19orf63	-0.238736291309524	0.672361704428571	-6.21156586619524	5.67201494626399e-09	5.94035992923896e-07	10.2196787894225
SMCR7L	-0.213122927607143	0.342104794242857	-6.18656614903951	6.42386338932555e-09	6.63632614825942e-07	10.1005487412119
BLCAP	-0.257989188398809	1.17347673687857	-6.18656366569858	6.42394273537558e-09	6.63632614825942e-07	10.1005369207536
PDXK	-0.335926969315476	0.532437491535714	-6.18303304881679	6.53773050032561e-09	6.70824157959086e-07	10.0837342102308
EDF1	-0.359332515857142	0.822828493942857	-6.1661633753061	7.10935622091589e-09	7.24581768931736e-07	10.0035230516341
BPGM	0.63777774389881	1.33578648489286	6.16379348390934	7.1934976874856e-09	7.28269705881042e-07	9.9922646279692
SERF2	-0.230182977851191	1.54423082905	-6.15550872398454	7.49540573051839e-09	7.53809479626836e-07	9.95292606113055
NUDT16L1	-0.272703934999999	1.23313579528571	-6.15377503906102	7.56014155767908e-09	7.53989772176443e-07	9.94469775394849
MXI1	0.588766877059524	1.38800288655	6.15280773777127	7.59649908751454e-09	7.53989772176443e-07	9.94010737472717
SPI1	0.227200073154762	1.65611408228571	6.1504674330714	7.68517536927661e-09	7.57838137388536e-07	9.92900301258882
ERP29	-0.419542483351191	0.91857950335	-6.14516750318222	7.88977204772645e-09	7.72994053656605e-07	9.9038644939236
RFTN1	-0.335105469172619	0.459109393342857	-6.13798625024698	8.17555626511216e-09	7.95858957961495e-07	9.86982198258944
UCRC	-0.366104438470238	0.689014755135714	-6.13487085659444	8.3026771588449e-09	7.97718387320602e-07	9.85506052813573
ZBED3	0.337458730636905	0.103085514278571	6.13341665561205	8.36267749082932e-09	7.97718387320602e-07	9.84817163444381
C18orf26	0.180110364553572	1.00974075367857	6.13310967791423	8.37539774667539e-09	7.97718387320602e-07	9.84671752627268
NDUFB11	-0.400355849345238	0.300570444928571	-6.13240241872228	8.40477689788597e-09	7.97718387320602e-07	9.84336749981301
CFLAR	0.550367086267858	3.57781593811429	6.12967044078172	8.51921578531518e-09	8.03557831775133e-07	9.83042917301626
RPL22	-0.503968523791667	0.176135532971429	-6.12704813706786	8.6305000470443e-09	8.0902946737293e-07	9.81801331119262
CARD9	-0.385814200083333	1.82501827105	-6.12047414792778	8.91580131966759e-09	8.30128032571683e-07	9.78690053657136
KIAA0141	-0.370026705363096	0.664215631771429	-6.11936364850325	8.96490170826788e-09	8.30128032571683e-07	9.78164673043379
PTDSS1	-0.345024218059524	0.576358167907143	-6.11712105906961	9.06486845511596e-09	8.34297529450854e-07	9.7710386164193
AP1GBP1	-0.271017697482143	0.908275862721429	-6.10259261372576	9.73954655053544e-09	8.90992493472477e-07	9.70236811045378
HLA-DPA1	-0.619894545559524	2.62810072847857	-6.09806274189358	9.95982104721836e-09	9.05687679179989e-07	9.68097604802899
CHPT1	0.454546367333333	1.28080224092143	6.07567552085335	1.1122362345454e-08	1.00001972178757e-06	9.57538636872948
XPNPEP1	-0.188495607315476	0.987447759585714	-6.07555641334075	1.11288906217634e-08	1.00001972178757e-06	9.57482518802859
PIM2	-0.368987035041667	1.7544729584	-6.07123208860459	1.13684722826099e-08	1.0155389416689e-06	9.55445517852161
SCARF1	-0.427257209	1.24266259597143	-6.06331629928386	1.18202259514237e-08	1.04971901344047e-06	9.51718880759148
POLB	-0.351125440875	0.47507714315	-6.05997217229703	1.20163301217162e-08	1.06093016993245e-06	9.5014535028904
GALT	-0.235412219285714	0.66571114525	-6.04091529376354	1.31963610760082e-08	1.15838115202463e-06	9.41187907743179
FOXO1	-0.308917111333335	1.65782482305	-6.03871975307042	1.33394148198156e-08	1.16420892789494e-06	9.40156961999946
PDLIM2	-0.31838060975	1.34333160952857	-6.01931762994981	1.46715926722092e-08	1.27315889325811e-06	9.31055808260171
SPON2	-0.451609029886905	0.470092347664286	-5.99945561302185	1.61704934736307e-08	1.38513140187745e-06	9.21756438786992
RPS5	-0.491181184244048	1.03781762513571	-5.99873511362277	1.62276016617974e-08	1.38513140187745e-06	9.21419436110914
DNAL4	-0.229133809202381	0.778675174735714	-5.99863476035212	1.62355715484121e-08	1.38513140187745e-06	9.21372499248843
NOSIP	-0.428720191380952	1.98032153497143	-5.99472094976355	1.65494145967985e-08	1.40401905065353e-06	9.19542300991467
CALML4	-0.187102081702381	1.21302373862857	-5.99281830481653	1.67041285305144e-08	1.40838448255069e-06	9.18652825455368
IL10	0.154377369357143	1.48917329006429	5.99181412203647	1.67863552839243e-08	1.40838448255069e-06	9.18183441795919
LOC552889	-0.211250022220238	0.556893206742857	-5.98805175955727	1.7097981198906e-08	1.42664803564058e-06	9.16425212018081
PRELID1	-0.230824520660714	1.31756302216429	-5.98300173909447	1.7525200590842e-08	1.45430435066954e-06	9.1406624068538
RPL27	-0.456476195238094	0.87277075775	-5.97282951400779	1.84177942721995e-08	1.52006860770447e-06	9.09318091148767
RFX1	-0.255066743035714	1.28762952357143	-5.96822595940768	1.88362694395176e-08	1.54620317680278e-06	9.07170808206928
PQLC3	-0.397444436184524	1.41036890065714	-5.96615636110341	1.90274282554901e-08	1.54634031561985e-06	9.06205778590607
CYB561D2	-0.308568651375	1.49997070030714	-5.96600381268278	1.90415935085547e-08	1.54634031561985e-06	9.0613465475402
HSPB6	0.180922728916667	0.843160013864286	5.96274070500596	1.93470874914789e-08	1.56279186513616e-06	9.04613524554075
ROCK1	0.233645166267857	1.30796814322143	5.95051854108635	2.0534670004273e-08	1.64994443748619e-06	8.98920357760069
CD33	-0.53654422184524	2.34585774185714	-5.94563564244973	2.10288659069452e-08	1.67229108770642e-06	8.96647778905962
ZNF689	-0.302850829404762	0.615554666857143	-5.94461693963031	2.11334300054259e-08	1.67229108770642e-06	8.96173795963415
MRPL38	-0.294156323863095	0.323385337121429	-5.9434330477053	2.12555908460708e-08	1.67229108770642e-06	8.95623013402427
PHF5A	-0.272417143029762	0.586464225692857	-5.94308884712548	2.12912372687208e-08	1.67229108770642e-06	8.9546289286245
NUP210	-0.379635202089286	0.202720133664286	-5.94239385068631	2.13633920067855e-08	1.67229108770642e-06	8.95139600234344
ATP5G2	-0.335340840922619	0.752859023321429	-5.93792532912899	2.18330788145837e-08	1.70029299937573e-06	8.93061499608542
MGST3	-0.324524134363096	0.604703596778571	-5.93043217785956	2.26435209859637e-08	1.754410763739e-06	8.89578841604474
ABLIM1	-0.369914515767857	0.641455385585714	-5.92307673897045	2.34677457612333e-08	1.80904155903599e-06	8.86162699647579
BAG5	-0.169838390351191	0.968499255692857	-5.9094033423936	2.50788703189159e-08	1.91027211950196e-06	8.79818886008718
MGC3196	-0.214396938690476	0.302316480428571	-5.90908649014326	2.51174625433966e-08	1.91027211950196e-06	8.79671983775541
PNKD	-0.173710333845238	0.791090699128571	-5.90875146455352	2.51583316146709e-08	1.91027211950196e-06	8.79516660883207
NT5C	-0.31088649389881	0.683514612357143	-5.8988954098468	2.63902705149389e-08	1.99384402009882e-06	8.74949569553485
EIF2B2	-0.197052109101191	0.482569380121429	-5.89037460351072	2.7502851907278e-08	2.06761539140556e-06	8.71004832796483
DGKZ	-0.342561332083334	1.31292871571429	-5.88835336036284	2.7773446656447e-08	2.07767271391529e-06	8.70069585880059
RBM6	-0.309137232958333	1.07842402393571	-5.87734538580642	2.92936097286254e-08	2.17109717506651e-06	8.64979434869471
FAIM3	-0.600459766791666	2.38572547916429	-5.87724219413461	2.93082392261711e-08	2.17109717506651e-06	8.64931745137697
C6orf136	-0.179238138553571	0.2020168349	-5.87518402011376	2.96015277857193e-08	2.18217864540744e-06	8.63980669665593
CD74	-0.579205935505953	3.88301087160714	-5.87262212063879	2.99706198415138e-08	2.19871416866294e-06	8.6279710029045
ZMYM6	-0.164844016392857	0.916796672585714	-5.86766306058097	3.06979360974967e-08	2.24124450757973e-06	8.60506939448332
RPS13	-0.785706442041666	0.634113481671429	-5.8665861050537	3.08581592744414e-08	2.24216271168262e-06	8.6000973866235
FKBP8	0.339860113958333	1.91555243846429	5.86441410037353	3.11837958262471e-08	2.25038570475569e-06	8.59007148673039
ARF5	-0.300254243333333	1.73096817453571	-5.86385802052585	3.12677060255137e-08	2.25038570475569e-06	8.58750499566316
RABL4	-0.301408790321428	0.99355729905	-5.85990291630081	3.18709352342876e-08	2.28298123805609e-06	8.56925506451745
MTMR11	-0.339324259392858	1.55400134192143	-5.85285336744286	3.29745447298562e-08	2.35094571017651e-06	8.53674468447519
FNBP4	-0.326181856208333	0.533922345064286	-5.84877700838858	3.36297052558601e-08	2.38645188792286e-06	8.51795638611498
TFF3	0.506810056875	0.553091599357143	5.83688955387225	3.56140096693528e-08	2.51550860855252e-06	8.46321063688165
RPS19	-0.763324875321429	0.655480412371429	-5.83230352980678	3.64098247824852e-08	2.54803489701265e-06	8.4421082221458
SEL1L2	0.189165490583334	1.11806488972143	5.83230203818753	3.64100864382816e-08	2.54803489701265e-06	8.44210136012923
MRPL2	0.411560569369048	0.0958491757	5.82822257663097	3.7132633534074e-08	2.58667969196535e-06	8.42333820936005
WARS	-0.455821044041667	1.25615959162143	-5.81926210596568	3.87693882792562e-08	2.68836497903555e-06	8.38215283977603
FAM53B	-0.389259880315477	1.7703559131	-5.81828475982574	3.89521347206533e-08	2.688759626672e-06	8.37766292034658
CTSH	-0.448773719708333	2.13613257895	-5.81329684623707	3.9898015364452e-08	2.74158941775823e-06	8.35475553160294
LSM10	-0.334037134833333	1.32981392265	-5.81100063112292	4.03409885980105e-08	2.75954167950175e-06	8.34421394275109
ATP5A1	-0.368467337363095	0.458265814542857	-5.80928440989404	4.06752165181042e-08	2.76876293395371e-06	8.33633665337564
LSMD1	-0.354939591333333	0.699091691264286	-5.80844111295723	4.08404383778238e-08	2.76876293395371e-06	8.33246651381431
TJAP1	-0.261551852160714	0.626519529064286	-5.80274058521177	4.19746844728978e-08	2.83301137069078e-06	8.30631395364493
UBE2G2	-0.299419703416667	0.0281755894071429	-5.80098561043347	4.23300489106728e-08	2.84435452547556e-06	8.2982656859037
ETFB	-0.265255838755952	0.195821922307143	-5.79893059916498	4.27499160246133e-08	2.85991288436025e-06	8.28884331933382
FBXL15	-0.325269261791667	1.35624438312857	-5.78711223246914	4.52449773716005e-08	3.01355362440845e-06	8.23469431721557
NFRKB	0.179575509214285	0.94338529415	5.78607118537621	4.54714772129194e-08	3.01541420504539e-06	8.22992767149759
LOC730754	-0.412933591803572	1.07825334720714	-5.77456956806983	4.80490066407358e-08	3.17248789063571e-06	8.17729961923942
TRAF1	-0.302553994869048	1.09130515513571	-5.76288106684979	5.08149366736396e-08	3.34058713560992e-06	8.12388128441695
YKT6	-0.310815312607143	0.456592057028571	-5.7540787107935	5.30002758372658e-08	3.45761912505205e-06	8.08369636310339
VSIG4	0.567586033339285	2.32294066140714	5.75387328285026	5.30523608151145e-08	3.45761912505205e-06	8.08275897863493
PLAGL2	-0.275586878708333	1.3163729481	-5.75298479798057	5.32782085646108e-08	3.45761912505205e-06	8.07870498340741
SEC61B	-0.425162320440476	0.78891672905	-5.74954779906385	5.41607754789331e-08	3.49993845286416e-06	8.06302615766735
MIF4GD	-0.219144890601189	1.29181653834286	-5.72898521401025	5.97479155436546e-08	3.84462646375398e-06	7.9693431833088
STAT6	-0.498554354720238	3.18637482102857	-5.72002284991451	6.23562154991945e-08	3.98399211804813e-06	7.92857469302573
RBMX2	-0.279699585714286	0.175016742178571	-5.71974633126083	6.24384383047185e-08	3.98399211804813e-06	7.92731746903709
HSPC171	-0.396905726863095	0.2606496576	-5.71694779001158	6.32765813763083e-08	4.0205780953164e-06	7.91459566577118
NMT1	-0.216352210589286	0.396626449407143	-5.70319053806724	6.75596294916892e-08	4.27483555608664e-06	7.85211232485411
FBXL4	0.286843038720238	0.558586097357143	5.69649125735996	6.97468286878821e-08	4.37508429102861e-06	7.82171857019301
RAG1AP1	-0.165789314565476	0.353602748721429	-5.69618505655288	6.98484374041224e-08	4.37508429102861e-06	7.82032990046156
FLJ35024	0.133023424232143	0.750005271478571	5.69570429863407	7.00082630528086e-08	4.37508429102861e-06	7.81814967855871
UBP1	-0.423492806767857	0.476051707257143	-5.69269617526623	7.10164583988421e-08	4.41990138215088e-06	7.804510495879
SLC7A6	-0.149683642565476	0.47202685195	-5.68888044428878	7.23157980942032e-08	4.48239881574926e-06	7.78721588443755
COX19	-0.325406741154762	1.34104223655	-5.68693743161738	7.29863497574089e-08	4.5055719813659e-06	7.77841201026434
C10orf104	-0.302624910505953	0.407663790428571	-5.67727962267483	7.64107104645281e-08	4.683735448754e-06	7.73467947623337
ZFYVE27	-0.296847497738095	1.06455968832143	-5.67706300461214	7.64892921961671e-08	4.683735448754e-06	7.73369910924165
ZNF33B	-0.328132323630952	0.924931682357143	-5.66827757178107	7.97438820558724e-08	4.86341603574489e-06	7.69395752103001
JOSD1	0.193231804875001	1.47427724816429	5.65998572025064	8.29397446284016e-08	5.03809184770762e-06	7.65648347181999
RPL18	-0.51748201147619	0.741790778707143	-5.63971644939545	9.12889566872308e-08	5.51857308905853e-06	7.56502153520398
KCNQ1	-0.472074466928571	2.79458821069286	-5.63905120268543	9.15764795497662e-08	5.51857308905853e-06	7.56202315272741
FXYD5	-0.406361495392856	1.84366773030714	-5.63248609540948	9.446189177185e-08	5.66995370927792e-06	7.5324448253258
FLJ14213	-0.526490188142856	1.35774604756429	-5.63128377875736	9.49998709905367e-08	5.67979543646571e-06	7.52703024105361
DENND2D	-0.477116285297619	2.59358014132143	-5.62922370503872	9.59286319952373e-08	5.71283217835166e-06	7.5177544489492
SP110	-0.403325692428571	3.48914345349286	-5.62570093185404	9.75374594660596e-08	5.78595257598274e-06	7.50189751116317
TNPO1	-0.251476401273809	0.788393556657143	-5.61952415540578	1.00422304066404e-07	5.93390315000938e-06	7.47410907668851
PLA2G4B	-0.370940561857142	1.34089016943571	-5.61407747510657	1.03035292489758e-07	6.06470523933903e-06	7.449620980453
UBAC2	-0.288273618702381	1.02168946622143	-5.60610755542897	1.06979030129162e-07	6.25073504138809e-06	7.41381511004218
PVRIG	-0.35869151310119	1.51020486187857	-5.606028184942	1.07019037979778e-07	6.25073504138809e-06	7.41345868737605
DDX28	-0.23130044547619	0.812696613714286	-5.59934241541043	1.10442158664589e-07	6.42595640413963e-06	7.38344672867681
SCFD1	0.31779351985119	0.153655138535714	5.59788700709666	1.11201401635805e-07	6.43846279984011e-06	7.37691646039607
HDAC1	-0.261407934827381	0.956730887592857	-5.59730765299945	1.11505051781769e-07	6.43846279984011e-06	7.37431725244246
SFRS14	-0.229805966839286	0.781513813014286	-5.57184801436378	1.25680398126049e-07	7.22947926493249e-06	7.26026147056845
RPL29	-0.418682470345238	0.174921455885714	-5.56948910536011	1.27079658744986e-07	7.28238376491078e-06	7.24971034909345
STAT1	-0.553323366958333	2.58415243551429	-5.56813331428336	1.27890770021696e-07	7.30131290808073e-06	7.24364732317158
DUSP6	-0.463389601029762	1.47988190227857	-5.56664594350276	1.28786422805322e-07	7.32490867685998e-06	7.2369969444959
KIAA0494	-0.313982537767857	1.02672361467857	-5.5593938129126	1.33242051358567e-07	7.55005146242984e-06	7.2045869623138
ADAMTS2	0.127653456416666	0.93397428565	5.55731995392164	1.34543683392319e-07	7.5954660817686e-06	7.19532370403672
KBTBD11	-0.298042275589286	2.06619959926429	-5.54973165762731	1.39413201281452e-07	7.80289827388652e-06	7.16144775192408
RHOT2	-0.254826945	0.463799336678571	-5.5496251514767	1.394827592479e-07	7.80289827388652e-06	7.16097249037511
CPVL	-0.522559718404763	2.53326353143571	-5.54920186695472	1.39759537106357e-07	7.80289827388652e-06	7.15908372793408
RNF11	0.511254520172619	0.8404420737	5.54706982171452	1.41161825093448e-07	7.85232042442894e-06	7.14957158325549
LDB1	-0.14528374972619	0.873484579871429	-5.54215404975679	1.4444764682523e-07	8.00577359375163e-06	7.12764857875538
ARL6IP4	-0.238561319815476	1.03478953505	-5.53390172721497	1.50132557986383e-07	8.2905928202953e-06	7.09087300658108
SNX30	-0.145470735446429	0.812921363892857	-5.5260422007773	1.55749899684347e-07	8.56963035002355e-06	7.05588003368335
DUSP28	-0.290726196761905	1.23847335998571	-5.52024280133183	1.60026025879513e-07	8.77312357041981e-06	7.03007950948714
ZNF266	-0.336973139089286	0.996664481792857	-5.5079326798616	1.69486498498556e-07	9.25835239639954e-06	6.97537072059607
NELF	-0.199256839535714	0.780472936935714	-5.50529967252677	1.71579831906947e-07	9.32493811815448e-06	6.96367912119439
ACAD9	-0.192864571154762	0.4629018778	-5.50485788404454	1.7193353569625e-07	9.32493811815448e-06	6.96171775185902
C14orf139	-0.336862524434525	1.83875787525	-5.49571210082126	1.79417932654023e-07	9.69623033908897e-06	6.92113645724564
FBXL10	-0.162339440589286	0.440076566907143	-5.48092263910419	1.92199411929069e-07	1.03501427998398e-05	6.85560399843623
TCF7	-0.363178620702381	0.848098424778571	-5.47204051316598	2.00298670555076e-07	1.07481823711992e-05	6.81630111932206
RPS6KA5	-0.272539886190476	1.09352337303571	-5.47122724584635	2.01056702964503e-07	1.07508700395033e-05	6.81270449010372
RIOK3	0.397100134738095	1.82194104126429	5.45898692049222	2.1280991929987e-07	1.13236341419241e-05	6.75861354990903
CENTG2	0.276144033761905	0.0153981943857143	5.45853188725514	2.13259539351396e-07	1.13236341419241e-05	6.75660421467004
TMSB4X	-0.665472965500001	2.1492927803	-5.45539880187799	2.16380637790533e-07	1.14493253152859e-05	6.74277204639345
DDX31	0.300801551535714	0.358111739828571	5.45349672852748	2.18297149535923e-07	1.1510626780738e-05	6.73437711479786
PRKD2	-0.381257923714287	1.92159949705	-5.45089811972176	2.2094230175069e-07	1.16097916760761e-05	6.7229110029599
CHMP4B	-0.247572227113096	1.38453544535714	-5.44478693204361	2.2728691623476e-07	1.18836863554957e-05	6.69595976139712
C2orf42	-0.248594871309524	1.09439537664286	-5.44437607676396	2.27719789901834e-07	1.18836863554957e-05	6.6941485234372
C6orf70	-0.323649692172619	0.715083133392857	-5.44098681999438	2.31321528944846e-07	1.20303038991659e-05	6.6792104708334
CBX7	-0.431449170815478	2.49800912347143	-5.43982428683136	2.32569710740051e-07	1.20409468150767e-05	6.67408801232224
SPOCK2	-0.68279221014881	3.20233367992857	-5.43932113466313	2.33111969157944e-07	1.20409468150767e-05	6.67187119542935
ST6GALNAC6	-0.304542333351192	0.878111869385714	-5.43670150141719	2.35955214747348e-07	1.21464945462821e-05	6.66033158848858
TGFBI	-0.557194084107143	0.454012913	-5.43440012848232	2.38480953288495e-07	1.22350397183753e-05	6.65019687558478
C1orf51	-0.218450727565477	0.945713993557143	-5.43043964355753	2.42889495811233e-07	1.24192588666309e-05	6.63276226614773
SNF8	-0.276252976184524	0.597602273335714	-5.42427493171552	2.49910403117383e-07	1.27353670528207e-05	6.60564058600211
SNCA	0.860135694029764	2.34854841063571	5.42311891798096	2.5124885601287e-07	1.27541779075129e-05	6.60055690235061
ARL4A	0.301202518595238	0.0425672715214286	5.42250778365226	2.51959263285517e-07	1.27541779075129e-05	6.59786966076127
TAPBPL	-0.196377272880953	1.80169644062143	-5.41749934104305	2.57855644682856e-07	1.30092884390494e-05	6.57585419064754
REPS1	-0.203288227017857	0.0486150705142857	-5.4081428800012	2.6923390850651e-07	1.35383646840393e-05	6.53476135093939
CYB5R3	0.211707969023808	1.5525091433	5.40424354547998	2.74119216173298e-07	1.37385294284083e-05	6.5176492960517
MRPS11	-0.221246317773809	0.610808980735714	-5.40282624410465	2.75916245530365e-07	1.37831056073162e-05	6.51143150497065
ARGLU1	-0.537241343720238	0.894881611285714	-5.38715754981315	2.96565301283867e-07	1.47660349681862e-05	6.44276214417243
RER1	-0.227991975113096	0.8096463603	-5.37930331906504	3.07475985191195e-07	1.52592493827238e-05	6.40838885972786
IAH1	-0.358854792202381	0.237715512285714	-5.37368783920501	3.15515859597235e-07	1.56072437910215e-05	6.38383316951684
CYHR1	-0.280980345172619	0.688077740764286	-5.36328444866995	3.30956275647104e-07	1.63178636427822e-05	6.33838459341885
C7orf23	-0.358791593547619	0.289542742271429	-5.35737600576725	3.40051120966e-07	1.66704829307515e-05	6.31259825354008
RBM14	-0.240929939089286	0.800753323435714	-5.35721422400033	3.4030354988364e-07	1.66704829307515e-05	6.31189244586085
RABEP2	-0.215806366136905	0.836774037664286	-5.35490856044903	3.43921018499709e-07	1.67935195721433e-05	6.30183500004109
TMEM160	-0.278791377851191	0.927681834692857	-5.34620367782578	3.57919801473598e-07	1.74059883618777e-05	6.2638891663858
TARDBP	-0.208660353309524	0.0489174585214286	-5.34569404065724	3.58756378063198e-07	1.74059883618777e-05	6.2616688302947
WDR42A	-0.163540881559524	1.33797622907857	-5.34036334950291	3.6762189654016e-07	1.77793188562384e-05	6.23845287646935
XK	0.613573417488095	0.972069510042857	5.33919216959972	3.69598139147837e-07	1.78181502892033e-05	6.23335423662487
BTBD6	-0.214867156351191	0.776538056292857	-5.33600217850304	3.75033611040064e-07	1.79509085848732e-05	6.21947055940846
ISCA2	-0.237425420678571	0.234553449157143	-5.33585643419614	3.75283800475442e-07	1.79509085848732e-05	6.21883637129293
DDX17	-0.237837323851191	1.72402029772143	-5.33549896967204	3.75898125246258e-07	1.79509085848732e-05	6.21728095699802
RSC1A1	-0.149621750720238	0.29075317095	-5.33401578181105	3.78457569469172e-07	1.80164785265168e-05	6.21082797556535
NME3	-0.227292261988096	0.942889941014286	-5.33019009593065	3.85138033699916e-07	1.82772068117717e-05	6.19418877441712
PPAPDC2	-0.198099121196429	0.557092672985714	-5.32698385961415	3.90825273884926e-07	1.84893227701448e-05	6.18024977442156
SIAH2	0.378479439791667	1.26833326560714	5.32039551060957	4.02769968537708e-07	1.89952321186759e-05	6.15162436508458
THAP5	0.124687577827381	0.630815132928571	5.31854967229664	4.06179836294829e-07	1.90967399194219e-05	6.14360862354512
MORC2	-0.17446589314881	0.389373777264286	-5.31752598028473	4.08083049466094e-07	1.9127003670346e-05	6.13916392091547
PQBP1	-0.238363236553572	0.73137798995	-5.3142718134001	4.14191026211569e-07	1.93535536124581e-05	6.12503858242488
EXOSC1	-0.29959676410119	0.393483146335714	-5.3022253709143	4.37587355889148e-07	2.0384053946419e-05	6.07279799083641
WDR33	-0.174772551255952	0.274728731271429	-5.29901785072068	4.4403107843742e-07	2.06209662298185e-05	6.05890137062928
UBIAD1	-0.235537657857143	0.675397032892857	-5.29583441018747	4.50517862709333e-07	2.08584276314144e-05	6.04511453459749
TRIM4	-0.248109716517857	0.415358440535714	-5.29229099922644	4.57846812932217e-07	2.1133318240695e-05	6.02977513978482
PLEKHF1	-0.280348430666667	0.992058691185714	-5.28605171158512	4.71035237982004e-07	2.16761852242264e-05	6.00278172397161
C17orf37	-0.331296772488095	0.742401257207143	-5.2752911665304	4.94655751038305e-07	2.26943874177272e-05	5.95627695682297
C6orf160	-0.48691027625	0.249803644071429	-5.26931074916611	5.08278446568113e-07	2.32491460529619e-05	5.93045787514226
HSPC047	-0.476463446976191	0.805614853435714	-5.266021982595	5.15924991897556e-07	2.35280388196885e-05	5.91626761236149
FMN1	0.148996510863095	1.05153754657143	5.25911540803851	5.32349826567884e-07	2.42043846295206e-05	5.8864863911289
PDDC1	-0.3446060805	0.06015186355	-5.25466602026485	5.43199827396897e-07	2.46239778473113e-05	5.86731426353109
MRP63	-0.295902908142857	0.0102841063857143	-5.24972139846549	5.55510328242286e-07	2.50355612597577e-05	5.84602079466404
TUSC4	-0.234910290321429	1.01778791497857	-5.24969512487593	5.55576461513127e-07	2.50355612597577e-05	5.84590768577219
XYLT2	-0.223213239577381	0.266956342835714	-5.2463165121906	5.6414500096075e-07	2.53464674100294e-05	5.83136574052893
HRK	0.257423952279761	1.10609986450714	5.24397778173472	5.70151556858377e-07	2.5506024934353e-05	5.82130320121323
RPS29	-0.470227962083335	1.07270400946429	-5.24362790840512	5.71055477260637e-07	2.5506024934353e-05	5.81979810409152
PSMB8	-0.314610697458332	2.38610928670714	-5.24175377178278	5.7592125362758e-07	2.56479183506992e-05	5.81173701143628
OLIG1	-0.490980284815478	1.45563276455	-5.23982892028004	5.80960743274781e-07	2.57966954601486e-05	5.80345977027836
PIGS	-0.147163432928571	0.784159062114286	-5.2374192855363	5.87330038813481e-07	2.60034809604126e-05	5.79310070618324
IRF7	-0.565590062202383	2.79829555332143	-5.23424725605251	5.95818352668452e-07	2.62876781412025e-05	5.77946891114628
SLFN11	-0.332159395160715	0.627855483114286	-5.23350914301124	5.97810609668209e-07	2.62876781412025e-05	5.77629765651024
FLJ21865	-0.261093374571428	0.741074411207143	-5.23309095612066	5.98942225527199e-07	2.62876781412025e-05	5.77450107544899
POLR2G	-0.313772610130952	0.345403723007143	-5.23186144858665	6.02281379919953e-07	2.63288603056607e-05	5.76921951538541
U2AF1L4	-0.176094009660715	1.4664176141	-5.23147009244336	6.03348043353742e-07	2.63288603056607e-05	5.76753855090162
RPS10	-0.571307671779762	0.0552513622642857	-5.227281877587	6.14879117520355e-07	2.67551698529058e-05	5.74955443427509
FOXN3	-0.258650222892857	0.869654032414286	-5.2265919320877	6.16799172033e-07	2.67620349328375e-05	5.74659273884873
LRRC33	-0.205146807994048	1.25512581970714	-5.22476949118202	6.21898989084665e-07	2.69064331858682e-05	5.73877088465716
RPLP1	-0.446417301369048	1.14387466682143	-5.22336522931647	6.25856593455052e-07	2.70007336028648e-05	5.73274507711912
TACR1	0.147960016577381	0.57584313725	5.22010682931395	6.35134422007221e-07	2.73233748798914e-05	5.7187671524864
CLN8	-0.170273108166667	0.4665086194	-5.21882423181853	6.388230638616e-07	2.74044266887069e-05	5.71326664073703
PTBP1	-0.285836174589286	0.5295725387	-5.21218746568257	6.58245688894476e-07	2.81580817790184e-05	5.68481875923893
HLA-DPB1	-0.533638126613097	3.38578519930714	-5.21152649685867	6.60211227566627e-07	2.8162830623109e-05	5.68198689726163
ACAA2	-0.276210690333333	0.322848334807143	-5.20453951816203	6.81341305479217e-07	2.89827704902168e-05	5.65206644328051
CHCHD1	-0.291490219863095	0.10322193715	-5.20370575032467	6.83906358104152e-07	2.90106199837141e-05	5.64849777232214
HOM-TES-103	-0.319347207464285	1.35541853726429	-5.20227036401106	6.8834431369037e-07	2.91175396871921e-05	5.64235496306672
MRPL33	-0.423266550940476	0.724936756528571	-5.19500975867571	7.11226029744708e-07	3.00018846880643e-05	5.61130015609059
COX6B1	-0.334165034761905	1.27958096953571	-5.18879397507972	7.31402087569218e-07	3.07675127474408e-05	5.58473723580508
ADRB2	-0.300259134261905	1.96110499427143	-5.18501630143631	7.43935319973385e-07	3.1208292179878e-05	5.56860387224673
RPS19BP1	-0.365757403529762	0.553413910207143	-5.17439439703391	7.80306811301026e-07	3.26439097421966e-05	5.52328289400254
MRPL55	-0.224289125053571	0.29914368755	-5.17083968879393	7.92861080824073e-07	3.30779900367977e-05	5.50812975531506
CSDA	0.667890402130953	2.05055811568571	5.16133263315879	8.27411413340412e-07	3.44248485561301e-05	5.46763705245227
DMD	0.132358333053571	0.0444902280785714	5.15644270612726	8.45748633646547e-07	3.50916359304821e-05	5.44682922732273
LYRM2	-0.254726530035715	0.87560392195	-5.14990447779638	8.70886085710918e-07	3.60361746528774e-05	5.41902818961408
UXT	-0.304899819642857	0.132872406464286	-5.14771524274681	8.79464387463066e-07	3.6196841075266e-05	5.40972469868188
TNFRSF10B	-0.221259218339286	0.834364380164286	-5.14769704335068	8.79536043511994e-07	3.6196841075266e-05	5.40964736870295
ZBTB5	0.408802753113095	0.101210111078571	5.13966833700806	9.11707731307963e-07	3.74194421828182e-05	5.37555101640552
ASGR2	-0.466075680619048	1.34994019526429	-5.1384113347654	9.16847232861968e-07	3.7528954388792e-05	5.37021601778511
PITPNA	-0.474540373416666	2.1760987953	-5.13372379677509	9.36262927793159e-07	3.82206688749111e-05	5.35032881346564
CLPP	-0.194210858392857	1.23484633742857	-5.13295477492049	9.39486171526731e-07	3.82494289565816e-05	5.34706735345859
SREBF1	-0.300988081005952	0.135014275764286	-5.13015875432843	9.51296533445105e-07	3.86267089756614e-05	5.33521206805388
EMR3	-0.712487896755951	3.35971425378571	-5.12924809331166	9.55174250653588e-07	3.86807364544677e-05	5.33135175465105
TRAPPC3	-0.256514496601191	1.09087306947857	-5.12193327147739	9.86884657307664e-07	3.98585915049845e-05	5.3003608365796
ITGB5	0.3766230445	0.2801234288	5.12082015100467	9.91799060507657e-07	3.99508236946135e-05	5.29564746537645
HARS	-0.229449912964286	0.143976170207143	-5.11678894707488	1.00979677807338e-06	4.0487854838252e-05	5.27858362400277
SH2B3	-0.292066516613096	1.4970440692	-5.11601321174612	1.01329639594825e-06	4.0487854838252e-05	5.27530102575027
CMTM3	-0.320791209875001	1.73986163819286	-5.11596823103994	1.01349968141877e-06	4.0487854838252e-05	5.27511069591135
FLT4	0.174354232261905	0.755696703357143	5.11546081429599	1.01579564687041e-06	4.0487854838252e-05	5.27296370824328
HIGD2A	-0.271815884357143	1.46254631404286	-5.11164391819965	1.0332293152581e-06	4.10749224646845e-05	5.25681822985523
RNF214	-0.17091934822619	0.482659172471429	-5.11012473081433	1.04024888181952e-06	4.124600396687e-05	5.25039433268094
IKZF2	0.115056344839286	0.959360441614286	5.1079049400494	1.05058914217508e-06	4.15475174819552e-05	5.24101025195887
IER2	-0.393721142345238	1.3314399498	-5.10686573801864	1.05546426125131e-06	4.16318968087334e-05	5.23661801369043
DPP9	-0.312309829934524	0.869686623835714	-5.10544600448167	1.0621601168509e-06	4.17197372399193e-05	5.23061841857192
C7orf50	-0.322093855690476	0.00993398459285714	-5.10481676679283	1.06514097343106e-06	4.17197372399193e-05	5.22795970955629
LPXN	-0.337501747071428	1.76488014199286	-5.10464987040342	1.06593296780513e-06	4.17197372399193e-05	5.22725456187238
ADPRHL2	-0.243080786755952	0.787901636464286	-5.10055824702815	1.08552960753082e-06	4.23775131618587e-05	5.2099720831772
BBS1	-0.206517290375	1.16990255831429	-5.09900883727243	1.0930415348509e-06	4.25613557647329e-05	5.20343003219526
ARPC2	-0.419501889232144	2.35540964752143	-5.09585481099038	1.10848958377849e-06	4.30524880287983e-05	5.19011699578937
ADORA2B	0.346311202142858	0.367355235071429	5.09132906664186	1.13102766851652e-06	4.38157810563567e-05	5.17102374794695
CPT1B	-0.234156456136906	1.25813305602143	-5.08873275203554	1.14415775829919e-06	4.42116532252709e-05	5.16007559249289
BTN3A2	-0.503595007797618	1.27291356042857	-5.08191689486969	1.17933625952935e-06	4.53541374475571e-05	5.13135249665156
SCAP	-0.31062683075	1.01051427412857	-5.08184795936707	1.17969737203905e-06	4.53541374475571e-05	5.13106212523351
WDR81	-0.21971224927381	1.14842011827857	-5.07420901174643	1.22038652048907e-06	4.67676296125666e-05	5.09890180506958
ABHD10	-0.265280400815476	0.265668154078571	-5.07379639762008	1.22262274174825e-06	4.67676296125666e-05	5.09716561774288
RPS16	-0.600954207607143	1.31446003977857	-5.07190677600988	1.23291482185831e-06	4.70428253385435e-05	5.08921574352825
ECH1	-0.226580673732143	1.12686825693571	-5.06165619113889	1.29023087147772e-06	4.90446139409513e-05	5.04612541195794
SERGEF	-0.315970792023809	1.38987507607143	-5.06137526465094	1.29183758569607e-06	4.90446139409513e-05	5.04494531936702
FOXC1	0.363472400690476	0.263887526335714	5.05832025076982	1.30943632395623e-06	4.95887780937637e-05	5.03211495640426
TRIM26	-0.261464090613095	0.8768201156	-5.05774073126367	1.31280090716893e-06	4.95925238215605e-05	5.02968170278023
PI4KB	-0.209273198595238	0.939583986442857	-5.0570604383008	1.31676128655602e-06	4.96187019792551e-05	5.02682557003359
ZNF91	-0.251741946017858	0.827526942271429	-5.05646802189733	1.32021954431842e-06	4.96258762376721e-05	5.02433859062782
ATP13A1	-0.280896383410714	0.629131648064286	-5.05218946261842	1.34545930620607e-06	5.04497408001122e-05	5.00638299412601
ARIH2	-0.198562618309524	0.660545035164286	-5.04462984909013	1.39120555678302e-06	5.203657040716e-05	4.97468336070433
BCL2L1	0.437637140595239	2.06438885353571	5.04202518838981	1.40731483230035e-06	5.25097863472065e-05	4.96376878682273
SBK1	-0.204038424869048	0.552792806135714	-5.0396279219881	1.4223015374306e-06	5.27521343881549e-05	4.95372668625762
SOX12	0.198994572988095	0.792123101528571	5.03940528147248	1.42370123818725e-06	5.27521343881549e-05	4.95279421547422
RPS4Y1	-0.800091746285715	0.992975895271429	-5.03932103870216	1.42423120631789e-06	5.27521343881549e-05	4.95244139431317
EIF3G	-0.331001672934524	0.912644409707143	-5.03472017089256	1.45346809938143e-06	5.37040548837137e-05	4.93317841262326
LEPROTL1	-0.314213117410715	0.786292737071429	-5.02282997644885	1.53175355770479e-06	5.64592464254974e-05	4.88345221770676
RNF126	-0.183728244904762	0.488372677871429	-5.02074139054288	1.54592155379863e-06	5.67325362508049e-05	4.87472583197416
MAP7D1	-0.385818325809524	1.79542552302143	-5.02063602496551	1.54663966863119e-06	5.67325362508049e-05	4.87428566677512
TBC1D22A	-0.285295722958333	1.43091437411429	-5.01925838483339	1.55605879479195e-06	5.69405032715916e-05	4.86853115202083
NARG1L	-0.225963955160714	0.485412710685714	-5.01110807731334	1.61293444448977e-06	5.88798617163982e-05	4.83450884682807
CCR7	-0.856101510589287	3.81265781662143	-5.00808015918979	1.6345746603734e-06	5.95267405094254e-05	4.821878912264
CSRP2BP	-0.154456951648809	0.764496603757143	-5.00752353298538	1.6385833852605e-06	5.95299695898706e-05	4.81955770582294
VGLL4	-0.174688476863095	0.5448202576	-5.00580097864652	1.65104952531521e-06	5.98397090487751e-05	4.81237554594024
MAPBPIP	-0.236919562827382	1.27202042032143	-5.00333868904445	1.66902924185437e-06	6.03473287304772e-05	4.80211202489808
STOX2	0.133243983577381	0.843197333228571	4.99898622178114	1.70127742101223e-06	6.13672183265838e-05	4.78397821001295
VASH1	-0.228492716988095	0.928592473442857	-4.99680611848855	1.71765687786005e-06	6.18112259411911e-05	4.77489926537407
DPM2	0.453636355255953	1.2345134714	4.99587183071164	1.72472312266237e-06	6.19187833114674e-05	4.7710092999433
SLPI	-0.748201882107144	2.31199044847857	-4.99280700772037	1.74810191663343e-06	6.26100842122531e-05	4.75825223740386
PEMT	-0.216176631136905	0.322026685521429	-4.99205490109957	1.75388593273649e-06	6.26694394694973e-05	4.75512248271071
TBC1D13	-0.202920086267857	0.450532998135714	-4.98884944967085	1.77874631783009e-06	6.34085483158868e-05	4.74178722597749
GTPBP6	-0.215387945500001	1.05228696315714	-4.98659229705166	1.79645701715755e-06	6.38899209895891e-05	4.73240060831166
C6orf1	-0.224052362625	0.632378211271429	-4.98435410202841	1.81418802585866e-06	6.43697648614243e-05	4.72309572211734
GPR98	0.206217990464286	0.752182087685714	4.98014261121242	1.84801341239904e-06	6.54170901647828e-05	4.70559503818177
UNC93B1	0.243716651785714	1.59349229664286	4.97900565352145	1.85724959304183e-06	6.55911449300774e-05	4.70087220661473
NOVA2	0.152044659577381	0.825967526985714	4.97599222682922	1.88194682914469e-06	6.63091520821144e-05	4.68835827651436
PPP1R7	-0.16978883527381	1.05144035391429	-4.96842443788665	1.94538483795336e-06	6.83856809008329e-05	4.6569544304228
HIST1H2BK	0.479740183255953	0.408317821385714	4.96691458468635	1.95828752701561e-06	6.86802641691893e-05	4.65069299033624
KIAA2010	-0.133723289761905	0.953454160285714	-4.96501744494407	1.97461766735832e-06	6.90934191163674e-05	4.64282731994401
FAM86C	0.240525009464286	0.140469947428571	4.96175979262204	2.00296772877938e-06	6.99242940902152e-05	4.62932572527496
UROS	-0.235215774636905	0.807633925014286	-4.95882405691678	2.02885451357314e-06	7.06655611080772e-05	4.61716359726726
TFDP1	0.351406409065476	0.409674082042857	4.95814731857108	2.03486777671701e-06	7.06856402388349e-05	4.61436072170715
PRRG4	-0.275682242839284	1.55259549818571	-4.95771252643026	2.03874031506715e-06	7.06856402388349e-05	4.61256006475073
PARD6G	0.150874426005952	0.874634313342857	4.95684908266701	2.04645192397537e-06	7.07913870557856e-05	4.6089845057715
B3GALT6	-0.219933802827381	0.332309880821429	-4.95478092072635	2.06503846449106e-06	7.11457804545682e-05	4.60042191070826
FANCF	-0.238430037642857	0.419051702692857	-4.95466703303609	2.06606671806036e-06	7.11457804545682e-05	4.59995046535414
CCDC136	0.243179653613096	1.26413014213571	4.94720071501183	2.13457297250072e-06	7.33385184624342e-05	4.56905956684197
RANBP9	0.176807208613095	0.3395580936	4.9453828086851	2.15158382636903e-06	7.37560992939956e-05	4.56154311531068
RRM1	0.240730590898809	0.108549867621429	4.94435258879111	2.16128233138353e-06	7.3921697036915e-05	4.55728434253894
NFKB2	-0.160170992964286	1.59393170777857	-4.93689552417929	2.23275945372231e-06	7.60191743277826e-05	4.52647634864967
PLXNB2	-0.273260595065476	0.723766836235714	-4.93660672450581	2.23557329440003e-06	7.60191743277826e-05	4.52528385648952
FAM44A	-0.271607620113095	1.31749392837143	-4.93639638488264	2.23762484686677e-06	7.60191743277826e-05	4.52441536681067
KIAA0247	-0.517938118226191	3.36840521861429	-4.9318801973316	2.28211696386077e-06	7.73576522615841e-05	4.50577429343183
SYPL1	0.213464772083333	0.278266942214286	4.92767409751195	2.32432555659094e-06	7.86129351946324e-05	4.48842381962136
ERAP2	-0.752626710428572	1.12420235729286	-4.92443832150353	2.3573114761041e-06	7.95514046135932e-05	4.47508301790011
GPR174	0.142054566482143	1.29937160423571	4.92356318031623	2.36631053737063e-06	7.96780306441473e-05	4.47147594124944
ZNHIT1	-0.259877969327381	1.11669213115	-4.92184064559554	2.3841208146763e-06	8.00687172509338e-05	4.46437746040327
MPV17	-0.210810735690476	0.759210244771429	-4.92080488276403	2.39489271217343e-06	8.00687172509338e-05	4.46010996598301
MPND	-0.172443847982143	0.889542936414286	-4.92057504537552	2.39728940752594e-06	8.00687172509338e-05	4.45916308716881
TCEB2	-0.206003753363096	1.15606510007143	-4.92041080974938	2.39900344719972e-06	8.00687172509338e-05	4.45848649187661
RNF31	-0.261987220113095	1.52735287897857	-4.91603902768834	2.44506903284403e-06	8.14272331858977e-05	4.44048201432874
PI3	-0.671346469624999	3.28124638557857	-4.91321308271479	2.47530156144188e-06	8.22536750810862e-05	4.4288497563183
LOC162073	-0.289401255363096	0.568165370878571	-4.91169879832878	2.49165060216221e-06	8.25185357703071e-05	4.42261852389358
LIPA	-0.456913921083333	1.4474253669	-4.91146908374168	2.49413986030363e-06	8.25185357703071e-05	4.42167337271511
LBH	-0.37885512822619	1.42595695293571	-4.90910834690007	2.5198617416405e-06	8.31313559516898e-05	4.41196200641284
ALG2	0.232514143220238	0.407549282442857	4.90876620558761	2.52361089778276e-06	8.31313559516898e-05	4.41055480966099
TCF20	-0.197581507791667	0.770980594264286	-4.89983966294009	2.6233620781312e-06	8.60767109923913e-05	4.37386494881267
BCL2	-0.151576364869047	0.942964585564286	-4.89975211457785	2.62435909320935e-06	8.60767109923913e-05	4.37350533879253
ST6GAL1	-0.368517877571429	0.549685608114286	-4.89924943770589	2.63009077764646e-06	8.6078789977024e-05	4.37144065107744
ZNF767	-0.168366325244047	1.07370155245	-4.89778562840132	2.64685085734358e-06	8.64410260636981e-05	4.36542906560312
CCDC88C	-0.199863121547619	1.43292610542857	-4.89205891821611	2.71342064269167e-06	8.84249053217075e-05	4.34192263539797
PARP14	-0.415933405142858	2.21812364015714	-4.89086989903178	2.72744450610148e-06	8.86915894425204e-05	4.33704448059777
HCP5	-0.35872081252381	2.70671297255	-4.8784369832978	2.87835920930176e-06	9.33990661377277e-05	4.28608607800455
SURF1	-0.242923469827381	0.8475606507	-4.87119907179499	2.96991206298365e-06	9.61643594636882e-05	4.25646217233215
CD3D	-0.426165164738095	0.448427227271429	-4.86697542794918	3.02463528169494e-06	9.75559047712155e-05	4.23918957247769
OSBPL5	-0.175028056327381	0.735655501778571	-4.86689121333305	3.02573627994485e-06	9.75559047712155e-05	4.23884528365821
C1orf118	0.137873708946429	0.712262354542857	4.8651322285033	3.04882177475331e-06	9.80919649817875e-05	4.23165510385911
TRAF3IP2	0.148274728333333	0.827596837035714	4.86167220300647	3.09473166803022e-06	9.93585520310927e-05	4.2175169331129
RPL3	-0.498341592714286	0.605708992807143	-4.85930121055252	3.12657781680402e-06	9.99967736286442e-05	4.20783279463699
AATF	-0.225969400440476	0.706013511192857	-4.85921216362622	3.12778002591901e-06	9.99967736286442e-05	4.20746915396837
RUNX3	-0.299054948898811	1.6331174495	-4.85590698795079	3.17272110419391e-06	0.000101220467832539	4.19397513438898
SLC12A7	-0.310966239654762	0.930459001435714	-4.85450511038224	3.19197118609977e-06	0.000101497326896999	4.18825364923691
ACYP2	-0.17529359814881	0.330144427157143	-4.85430223349406	3.19476638066412e-06	0.000101497326896999	4.18742574378286
NDUFB10	-0.294812883386905	0.913705034585714	-4.85303915650408	3.21222223497014e-06	0.000101838845219742	4.18227189315139
ZHX2	-0.217377584702381	1.27725360053571	-4.85119539437675	3.23786930780909e-06	0.00010243809022581	4.17475031422033
KCNH2	0.135432014071428	0.73689850445	4.84537552051879	3.32013367927525e-06	0.000104822349383522	4.15102150080468
PGLS	-0.207367128291667	1.76410612995714	-4.841485642075	3.37624314059031e-06	0.000106372672890051	4.13517286681874
MAN2A1	-0.192425375107143	0.301695418171429	-4.84036882028019	3.39252180514146e-06	0.000106664257003889	4.13062422892304
MEF2C	-0.235454235708334	1.16276163183571	-4.83843508576089	3.42088775307256e-06	0.000107333887227603	4.12275018568398
CDC25B	-0.349553161755953	0.239016693142857	-4.83696164690959	3.44265579521857e-06	0.000107776475409238	4.11675192718342
NDNL2	-0.256833184684524	0.377152531864286	-4.83652126350856	3.44918787362633e-06	0.000107776475409238	4.11495940980341
SNTB2	0.185415336047619	1.02119306037143	4.83498954465553	3.47200108885569e-06	0.000108266547300539	4.10872566534959
MGC10981	0.24331465197619	0.280418703207143	4.82603370046701	3.60834410281254e-06	0.000112287527756785	4.07230534977511
SNED1	0.178136110642857	0.369624697792857	4.82296725320515	3.65620889580474e-06	0.000113544352334746	4.05984613869535
ZMIZ2	-0.182551059089285	0.599520906185714	-4.82036172103783	3.69736213752547e-06	0.000114495959649847	4.04926406218642
CFD	-0.653009425815474	2.90061569179286	-4.82007422096297	3.70193047465263e-06	0.000114495959649847	4.04809666069455
NFATC1	-0.216685688440477	1.39507901656429	-4.81952538507485	3.71066659266595e-06	0.000114532892024848	4.04586823515624
FKBP11	-0.216619283166667	0.219130842935714	-4.81578948162267	3.77066598519876e-06	0.000116148749799652	4.03070420529597
LOC442590	-0.110535023785715	0.661644795271429	-4.81367611292251	3.80502227181327e-06	0.000116969773724203	4.02212972957012
C21orf96	-0.305271502357143	1.54111391577143	-4.80876303738787	3.88606853864579e-06	0.000119219872379545	4.00220643212584
ANKRD16	0.249878593702381	0.474199222385714	4.80423860868271	3.96218106490533e-06	0.000121309842039622	3.98387191267358
GALNT10	0.166124968279761	0.972566929264286	4.80306018272596	3.9822410592841e-06	0.000121678697638407	3.97909853983048
CTNS	-0.165246907678572	0.750249071821429	-4.80058585072379	4.02468152953646e-06	0.000122728541581407	3.96907862832525
GPR126	0.217408330875	0.267183376135714	4.79789281220176	4.07137122231831e-06	0.000123525133353187	3.95817721930514
PEA15	-0.193049097119048	0.991421363021429	-4.79789122073919	4.07139896828761e-06	0.000123525133353187	3.9581707783547
MAP7	0.236647271535714	0.115739461578571	4.79660128519829	4.09394837690353e-06	0.000123525133353187	3.95295066368686
HIVEP1	-0.216430255970238	1.05710986370714	-4.79645373932112	4.09653532804596e-06	0.000123525133353187	3.95235363813493
FOXP1	-0.287258836589286	1.07328447457857	-4.79629486442119	4.09932268354272e-06	0.000123525133353187	3.95171078571737
LOC730378	0.837728516023808	1.24184098238571	4.79593116593897	4.10571045161739e-06	0.000123525133353187	3.95023921654003
RPL36AL	-0.27627524735119	1.15983048425	-4.79561848352719	4.11120991238307e-06	0.000123525133353187	3.94897412805228
PEX16	-0.144765186375	1.05756687930714	-4.79535340995052	4.11587761600899e-06	0.000123525133353187	3.94790170704252
LIMD2	-0.364301313029762	3.00511170783571	-4.79226280351758	4.17068060611267e-06	0.00012469421563224	3.93540099790616
TUSC2	-0.176197827535715	1.01269662341429	-4.7920113337535	4.17517065795026e-06	0.00012469421563224	3.93438411914894
FECH	0.402450121839286	1.23176450809286	4.79177106885182	4.17946501756947e-06	0.00012469421563224	3.93341258537297
GAA	-0.385215002029762	1.53915654009286	-4.79059652655724	4.20051977239957e-06	0.000125014097117849	3.92866371103942
TMED9	-0.315382323607143	1.28090595348571	-4.79025556143248	4.20665110148959e-06	0.000125014097117849	3.92728528594786
TAF1C	-0.247140601238096	0.272383328778571	-4.78943047614873	4.22152389945599e-06	0.000125211058470974	3.92394998913432
S100A4	-0.41488867917262	3.49374145873571	-4.78851652973554	4.23805793674252e-06	0.000125456428513395	3.92025595974941
TRIM58	0.640220297976191	2.53469377228571	4.78592740269467	4.28523857007141e-06	0.000126187395437661	3.90979383141293
TMCO3	0.28889436097619	1.10306739937857	4.78583557981727	4.28692112728537e-06	0.000126187395437661	3.90942286797137
SLC35B2	0.381065734107143	0.0919263678928571	4.78579422163686	4.28767918120855e-06	0.000126187395437661	3.90925578301841
PYROXD1	-0.254330238571429	0.947000746785714	-4.78516355454868	4.29925477085665e-06	0.000126190670571323	3.9067080471456
ILKAP	-0.134401130553572	0.563614122278571	-4.7846452042088	4.30879149491867e-06	0.000126190670571323	3.90461422136161
C11orf48	-0.265084592696429	0.595397595314286	-4.78422153648403	4.31660143939852e-06	0.000126190670571323	3.90290297659903
NMT2	-0.215785763982143	0.04449882855	-4.78375325892336	4.32524967722337e-06	0.000126190670571323	3.90101167275264
RPL28	-0.308603347547619	1.01537420727857	-4.7835321589	4.32933882310412e-06	0.000126190670571323	3.90011872820466
TBC1D9B	-0.284329599988095	0.22522055735	-4.78095055670517	4.37736231771101e-06	0.000127346023288811	3.88969472576946
CCDC54	0.115425548583334	0.896431242957143	4.77343975860202	4.52003160518701e-06	0.00013124512419956	3.85939037893881
DOK4	-0.395549107607143	0.428319500314286	-4.77188448407828	4.55013204042392e-06	0.00013186699459137	3.85311944396204
CD99	-0.380018828339286	0.4900732087	-4.7678330890035	4.62945594029685e-06	0.00013391031982733	3.83679087958809
SPATA20	0.294015499017858	1.15460893010714	4.76658838671064	4.65409417309694e-06	0.000134367061050666	3.8317762716319
XPR1	0.206135548976191	0.509255251578571	4.76494506970427	4.68681728903404e-06	0.000135055042412279	3.82515717033968
DCTN3	-0.211025798166666	1.39949471725714	-4.76353354087572	4.71510258132629e-06	0.000135612779924282	3.81947298617062
STK10	-0.320469055607143	2.62289049343571	-4.76098649173126	4.7665609970302e-06	0.000136772844741144	3.80921913600024
JARID2	-0.278804615565477	0.600998443142857	-4.76064754029865	4.77344973744278e-06	0.000136772844741144	3.8078548883869
BRWD2	-0.356868636886905	0.563386068542857	-4.75934749173204	4.79996099208089e-06	0.000137273460688777	3.80262295812689
C4orf14	-0.193258918214286	0.68019982725	-4.75783100523349	4.83106608490443e-06	0.000137903326250674	3.79652128150078
CSTA	-0.507901460994048	3.99944291322143	-4.75684522750108	4.85139020569141e-06	0.000137987361635659	3.79255568876332
RAB11FIP4	-0.245235178630953	1.13815029346429	-4.75680685553956	4.85218300496786e-06	0.000137987361635659	3.79240133766415
HOXA5	0.253377696517857	0.697531224785714	4.75368858708586	4.91703014788925e-06	0.000139388493303522	3.77986108472961
SPAG7	-0.226748410898809	0.570585610985714	-4.7535558124644	4.91980985188252e-06	0.000139388493303522	3.77932725616566
IL17RA	0.212410596922618	1.78740903247143	4.75279693554193	4.9357265400379e-06	0.000139579037685318	3.77627634908082
ZNF263	-0.213484101559524	0.733347921685714	-4.75214307070929	4.94948066919866e-06	0.000139707831677418	3.77364790042006
MUC5AC	0.140186349636904	1.30657841184286	4.75086130066225	4.97655058739154e-06	0.000140211312096712	3.7684961070939
C16orf13	-0.152892591089285	0.751110359742857	-4.74994041040871	4.99608742862267e-06	0.000140384733104174	3.76479540402403
KIF22	0.390308726785715	0.516703204535714	4.74970025481935	5.00119456139591e-06	0.000140384733104174	3.7638303955522
CYBA	0.268610019077382	2.28863036792857	4.74901775510523	5.01573615562087e-06	0.000140533153614868	3.76108812217424
OGFR	0.182697621238096	1.30074068500714	4.74820793772334	5.03304351881447e-06	0.000140758377305187	3.75783465381832
ZNF706	-0.241202632440476	0.153658114428571	-4.74574775045321	5.08597774866053e-06	0.000141977312667571	3.74795320281246
MMP2	-0.211418584994049	0.990639625621429	-4.74411996855889	5.12129743304856e-06	0.000142700959299588	3.74141715833916
AP2M1	-0.252349347029762	1.85186434291429	-4.74105827448133	5.18837444098946e-06	0.000144296052671938	3.72912786245156
JARID1A	-0.235411847565476	1.52017785277143	-4.74064260216527	5.19754647777889e-06	0.000144296052671938	3.72745983823734
HLA-DMA	-0.475565647845238	3.07340668638571	-4.7394602296808	5.22372205351877e-06	0.000144758107855358	3.72271574552517
AASDH	-0.16661992789881	0.6326389749	-4.73564190524057	5.30912691498902e-06	0.000146856833025543	3.70740107643919
C19orf12	-0.17438231760119	0.291714651114286	-4.73032384418853	5.43033133500933e-06	0.000149936384824458	3.68608594623853
NLRP11	0.218171327773809	0.364112851728571	4.72784092748448	5.48783244209888e-06	0.000151249044402384	3.67614013525177
POP4	-0.249431808577381	0.881610515128571	-4.72444407498044	5.56745424930947e-06	0.000153165507663068	3.66253944114653
TSNAX	0.206244337148809	0.775771215871429	4.72211412745725	5.62271296836403e-06	0.000154325772279459	3.65321459435537
C9orf150	-0.207191867589286	1.03537528510714	-4.72181046717821	5.62995376286188e-06	0.000154325772279459	3.65199953734233
CLTA	-0.184464533113095	0.59207034435	-4.71690182175253	5.74825979217657e-06	0.000157270482466154	3.63236601538027
PRKAB1	-0.195967879065476	0.742652162671429	-4.71649827393838	5.75809220671551e-06	0.000157270482466154	3.63075256358419
GNPTG	-0.302946360309524	1.00521238457857	-4.71336362582773	5.8350236949817e-06	0.000159085583181314	3.6182230920068
COX5B	-0.265987983404762	0.90529355365	-4.71115816242548	5.88974573974117e-06	0.000160289746960053	3.60941124295705
RPS4Y2	-0.418773481083333	0.945047565542857	-4.70434026843117	6.0620691249736e-06	0.000164684403813684	3.58218934893163
CLEC4G	-0.179542948	1.26525661322857	-4.70291618270939	6.09867385577112e-06	0.000165382966381679	3.57650696394482
C20orf108	0.434399699464286	1.21539156846429	4.70092926289372	6.1501030937204e-06	0.000166205733645375	3.5685808280481
ATP8B2	0.119533755720239	0.891833787407143	4.70089846267229	6.15090361574481e-06	0.000166205733645375	3.5684579800927
RBP7	-0.571338888839287	3.23973878846429	-4.69575534406733	6.28600025853548e-06	0.000169554529176056	3.54795256826709
EED	0.205555779833333	0.981390220421429	4.68785271428695	6.49919062679148e-06	0.000174994164642651	3.51647661660149
SFRS18	-0.38431156260119	1.06052517879286	-4.68722002147494	6.51655794212454e-06	0.000175151237007263	3.51395827168143
TRAK1	-0.191470895928572	0.887023962592857	-4.68258885731974	6.64505614450778e-06	0.000178289439241157	3.4955320402266
PDGFC	0.240240835815476	0.981499979635714	4.67894119507043	6.74798708673837e-06	0.000180731802291374	3.48102817007487
METAP1	-0.245187566255952	0.0222555588428571	-4.67718020169647	6.7982294719502e-06	0.000181756888663795	3.47402901235633
MPEG1	-0.448247476494046	3.03571555098571	-4.67427642247728	6.88186719364832e-06	0.000183669657649813	3.46249195102224
DFNB31	0.184962718386904	0.925893795235714	4.67298870076102	6.91927510529795e-06	0.000184344055700096	3.45737733603264
EMP3	-0.311370299755953	1.8915768813	-4.67160360742736	6.95973105321746e-06	0.000185097155471384	3.45187711427038
TCF25	-0.324145049720236	2.22304186963571	-4.66940798793484	7.02432987066974e-06	0.000186488589888096	3.44316069901252
TXNL1	-0.202576170839286	0.556080223664286	-4.66894173415221	7.03812226104449e-06	0.000186528664321504	3.44131009411599
CYFIP1	-0.253106894488095	0.215797727407143	-4.66823310148851	7.05913467479602e-06	0.000186759615281276	3.43849772066507
GOLGA3	-0.13590707860119	0.762621386428571	-4.66563381520605	7.13672924758024e-06	0.000188484122354354	3.42818449236667
CAPN2	-0.294442794077381	0.5036444675	-4.65809882204982	7.36635341379696e-06	0.000194210838440835	3.39831127828961
DERL1	-0.15941672947619	0.525445095114286	-4.65392499474523	7.49660459740889e-06	0.000197302317879119	3.3817787842005
ZBED1	-0.192426576892858	1.37081052267143	-4.65289635882384	7.52904514827243e-06	0.000197813286542673	3.37770601564599
STX18	-0.179185567357143	0.41939488195	-4.65201764169563	7.55686505635913e-06	0.000198124345358305	3.37422735055412
INPP5F	0.302787554505952	0.0875962764214286	4.65169900551163	7.566977499527e-06	0.000198124345358305	3.37296605139134
GINS2	0.309374382059524	0.59441047005	4.64958620004754	7.63436246335731e-06	0.000199544627140351	3.36460424265291
ABHD12B	-0.1978805095	1.20906960223571	-4.64879478877808	7.65975240311454e-06	0.000199864261157556	3.36147279895354
RPL15	-0.374327629309523	1.00220874651429	-4.64495103113412	7.78423233836688e-06	0.000202655164689096	3.34626937855769
TNIP2	-0.281285166208334	1.1645520736	-4.64467021195793	7.79340288281523e-06	0.000202655164689096	3.34515899708382
EFHD1	0.243078334202381	0.299643876442857	4.64035360399688	7.93568821382286e-06	0.000206002326863443	3.32809691539478
TMEM141	-0.213958620339286	0.883787506614286	-4.63794257143575	8.01625051966956e-06	0.000207738533091642	3.31857193827928
TROAP	0.265541941666667	0.518885303428571	4.63682731212788	8.05378258230825e-06	0.000208355608679614	3.31416723335814
NDUFA11	-0.299585070184524	0.205424330414286	-4.63372436098846	8.1591023565579e-06	0.000210721306780082	3.30191621011186
CXCR4	-0.512821207089287	2.51958271527143	-4.6323316073492	8.20680644008418e-06	0.000211593484888147	3.2964192999313
PLEKHJ1	-0.218441896244047	0.519336317692857	-4.63105423320649	8.25079540335748e-06	0.000212199906603245	3.29137882481153
MAP3K7IP1	-0.169373040619047	1.11472757747857	-4.63083772837433	8.25827372596586e-06	0.000212199906603245	3.29052460423854
DCLK1	0.265371971196429	0.0180541891928571	4.62906615690328	8.31971231183565e-06	0.000213417485080298	3.28353595378125
TIAM1	-0.185124605601191	0.986127634985714	-4.62823660810604	8.34863285980664e-06	0.000213798210133261	3.28026414546994
RPS9	-0.591772146017857	1.87474970484286	-4.62691858130695	8.39478304786372e-06	0.000214618140344879	3.27506661715258
ADI1	-0.220119221982143	0.101859283635714	-4.62276336027573	8.54189526258252e-06	0.000218012136903493	3.2586879018158
TRAT1	-0.238269498488096	1.05635677484286	-4.62107887242001	8.60223987625666e-06	0.000219183917383949	3.25205117454947
DHX8	-0.20526938775	1.28143617315	-4.61709073452103	8.7467558449763e-06	0.0002224928547099	3.23634529972363
MAN2B2	-0.270186430357144	1.81210976464286	-4.61256715813398	8.91351286621122e-06	0.000226355529074053	3.21854274800543
ANKRD10	-0.234173715994048	0.365769901364286	-4.60985986135507	9.01477889223485e-06	0.000228544962032518	3.20789425613882
BBX	-0.232234385017857	0.819809524207143	-4.60893236352182	9.04972664482256e-06	0.000229048581380459	3.20424721795763
MTCH1	-0.271405461077381	0.904270280521429	-4.60251388999376	9.29518285767333e-06	0.000234869628746468	3.17902364540544
MANSC1	0.26646496764881	1.44781079564286	4.60042803422859	9.37632548888658e-06	0.00023627683680672	3.17083209018827
ARRDC2	-0.292617081136905	1.18796353759286	-4.60028301897697	9.38199213712974e-06	0.00023627683680672	3.17026268830822
FAM102A	-0.266656977720238	0.465082800542857	-4.59792582599231	9.47456738573016e-06	0.000238213212449831	3.16100901653128
C2orf18	-0.118258027529762	0.941261500285714	-4.5974843894757	9.4920019264411e-06	0.000238257092983363	3.15927644695455
FAM96A	-0.271787653529762	0.535244742457143	-4.59705970633394	9.50880402526851e-06	0.000238284980078758	3.15760974645049
KIAA1545	-0.209907634720238	0.945739151742857	-4.59450628634238	9.61043416260903e-06	0.000239675461776668	3.14759103173035
UBE2E2	-0.231918459595238	0.394956046257143	-4.59439069803116	9.61505948425817e-06	0.000239675461776668	3.14713760041093
IGSF2	0.187768357833335	0.860593870335714	4.59434125564144	9.61703860139144e-06	0.000239675461776668	3.14694364971192
C12orf52	-0.173952490845238	0.9992340404	-4.5940820160343	9.62742207847804e-06	0.000239675461776668	3.1459267395482
RPL35	-0.438123027446429	0.238607039592857	-4.59275021918506	9.68093619127507e-06	0.000240613252046977	3.14070320766883
RAB8A	-0.168425533601191	1.28889975064286	-4.591821739705	9.71841402845158e-06	0.000241150057902068	3.13706220947232
RAB2B	0.246972387196429	1.28905409012857	4.58720162061361	9.90699628266093e-06	0.000245428459296067	3.11895258586967
KSR2	0.211461714821429	1.05106301035714	4.58600478813603	9.95642130730132e-06	0.000246251162821951	3.11426349923101
ADSL	-0.167202289809524	0.1931147401	-4.5854372073149	9.97994355118199e-06	0.000246420533793184	3.11204007936688
SSBP4	-0.224189592309524	1.14292028535	-4.58505718086653	9.9957229564468e-06	0.000246420533793184	3.1105514905311
TAGLN	-0.187855391196429	0.754812958878571	-4.58349629307329	1.00607869032088e-05	0.000247622544428085	3.10443833638259
PIH1D1	-0.216285022386905	0.0933813958785714	-4.58254739217567	1.0100540436245e-05	0.000248198716933359	3.10072274883089
SPR	0.256259907494047	0.39699260645	4.58097552717797	1.01667264552429e-05	0.000249421499110369	3.09456907543933
CISD2	0.341499472488095	0.37067568565	4.57981389136883	1.0215907890151e-05	0.000250223834225537	3.09002239611008
TRAPPC6A	-0.203747591416666	0.958349590171429	-4.57848728282991	1.02723548514617e-05	0.000250630819404014	3.08483104112054
KIAA0802	0.138984970982143	0.516248596928571	4.57830252881002	1.02802399457826e-05	0.000250630819404014	3.08410813926149
SFXN4	-0.093802926047619	0.844880045235714	-4.57826046219594	1.02820361180496e-05	0.000250630819404014	3.08394354483581
GLTSCR1	-0.23384146560119	1.1748210417	-4.57684271750995	1.03427488343029e-05	0.000251706704804046	3.07839697005578
DCI	-0.249717367488095	0.00531566435	-4.57624842043576	1.03683014778536e-05	0.000251924841988295	3.07607230434785
AIFM3	-0.135576198309524	0.875233601842857	-4.57345160090247	1.0489375062771e-05	0.000254459504318276	3.06513517264419
KIAA0226	-0.215558431101191	1.20641469103571	-4.57271250933438	1.05215973922619e-05	0.000254834095692008	3.06224572903167
CXorf40B	-0.197873113595238	0.547718998514286	-4.57142111071837	1.05781281967431e-05	0.000255467702576942	3.05719788869889
KIAA0367	0.203147819130952	0.53612844145	4.57134650640019	1.05814029317066e-05	0.000255467702576942	3.05690630603892
TWF1	0.379248676886904	1.18623691892143	4.56875420093758	1.06958010449153e-05	0.000257722609481307	3.04677673625768
SBF1	-0.266024855113095	1.31514149012143	-4.56846262468586	1.07087426960822e-05	0.000257722609481307	3.0456376503688
POGK	-0.14510755975	0.612086000742857	-4.56644303722188	1.07987981010001e-05	0.000259478715129411	3.0377492961635
ICAM2	-0.34045764322619	2.22985472850714	-4.56570715336615	1.08317932047995e-05	0.000259860365889551	3.03487562615805
PADI4	0.166412882964286	1.73783884161429	4.56481306259209	1.08720128152738e-05	0.000260413859010644	3.03138460603395
ITIH3	0.186598785988095	0.0412424798357143	4.562289058293	1.09863313263659e-05	0.000262737681137312	3.02153221837124
IFIH1	-0.41907351707143	1.66649196149286	-4.56131656680837	1.10306867454352e-05	0.000263383661817892	3.01773718966889
EPS15	0.203787526696428	1.22879033985714	4.56002402210471	1.10899073539598e-05	0.000264381998551386	3.01269411194103
NDUFA7	-0.389302232232143	0.603961421928571	-4.55619212245308	1.12672822177742e-05	0.000267525774596861	2.99774948835387
ICT1	-0.175039500172619	0.247573561085714	-4.55598407705187	1.12769903708074e-05	0.000267525774596861	2.99693836376273
GSTK1	-0.3488468165	2.05238578261429	-4.55570108359022	1.12902088288537e-05	0.000267525774596861	2.99583507637302
TESK1	0.171098884839285	1.35625626043571	4.55565753526866	1.12922442721314e-05	0.000267525774596861	2.9956653019598
C19orf43	-0.281641870571429	1.28715816334286	-4.55517370795724	1.13148821339233e-05	0.000267644548420185	2.99377916716637
YTHDF2	0.262193497464286	0.30053228945	4.55402536836817	1.13687873840258e-05	0.000268501407797536	2.98930311119806
RNF216	-0.273106857452381	0.738093358078571	-4.55189774260613	1.14693177312403e-05	0.000270455060662445	2.98101213627708
ATP6V1F	-0.243365586958334	1.36340332665714	-4.54890364416734	1.16122427841141e-05	0.000273400804526444	2.96934949802223
MTERF	0.248285870386905	0.710515649071429	4.54634135940425	1.17359180263309e-05	0.000275884908897618	2.959373345811
DDX23	-0.244212567119047	0.6773048777	-4.54508887805864	1.17968336800181e-05	0.000276888278616313	2.95449836499879
NANOS3	0.14594805525	1.11391755002857	4.54299517261579	1.18993448061467e-05	0.000278863349114419	2.94635133000478
RNASEH2C	-0.252565243982143	0.607197475942857	-4.53799095101591	1.21478526746307e-05	0.00028424852190592	2.92689007949413
PSMB9	-0.305330292190478	2.90947240985	-4.53506805572474	1.22953106219469e-05	0.00028725628785367	2.91553034596147
FLJ11783	-0.233440523464286	0.940484975864286	-4.52800220295046	1.26589437359689e-05	0.000295297572310943	2.88809143301647
CABIN1	-0.234481223922619	1.57352021658571	-4.52580757669196	1.27739824117468e-05	0.000297524075007341	2.87957543582627
NUP214	-0.366120894059525	2.5805270454	-4.52511851764727	1.28103092419334e-05	0.000297913255969373	2.87690224898601
COQ6	-0.289656161761905	0.858119338521429	-4.52406435440557	1.2866077030737e-05	0.000298717081915029	2.87281323100467
DCUN1D2	-0.149761180297619	0.465743938	-4.52372244719284	1.2884214977897e-05	0.000298717081915029	2.87148715026071
USP18	0.329468369154762	0.110980877757143	4.52321938867055	1.29109467297498e-05	0.000298880544265214	2.869536181643
TBC1D1	-0.237300721315477	1.17881578891429	-4.52272554622181	1.29372407714193e-05	0.000299033391711983	2.86762111069106
CTBP1	-0.156195631678571	0.790775131185714	-4.52161865812719	1.29963633965851e-05	0.000299943426353407	2.86332927152976
CCDC16	-0.241542241220238	0.932614155928571	-4.518422068478	1.31685703297204e-05	0.000303456614608702	2.85093919434149
OGFRL1	-0.261246649845239	1.57525468762143	-4.51492119559265	1.33596937334903e-05	0.000307394407631489	2.83737713158064
RPL8	-0.264621088755953	0.888393279985714	-4.51046718154977	1.3606720588648e-05	0.000312604627623614	2.82013391551629
PLEKHB1	-0.24153411175	0.672633759978571	-4.50652138915947	1.38292344389582e-05	0.000317236788806675	2.80486873459193
GPM6B	0.206804183619048	0.1198624924	4.50284377970997	1.40397802038567e-05	0.000321580847927253	2.79064997828348
STK11IP	-0.220091302303573	1.33849391797143	-4.50166630510878	1.41078420885215e-05	0.00032265314752453	2.78609931905299
RPS6	-0.587657338595238	1.01757293683571	-4.50071583254535	1.41630143950232e-05	0.00032342787459071	2.78242661128664
ADRA1D	0.162145690940475	0.797012132828571	4.49789258191679	1.43281254486642e-05	0.000326707076671793	2.77152071397099
DNAJB5	0.125465568422619	0.752795149785714	4.49679913344102	1.43925703027436e-05	0.000327684516667862	2.7672982079219
JARID1D	-0.328858419880953	1.34400562032143	-4.49309302780486	1.46130827837113e-05	0.000332206998732695	2.75299221418869
C5orf39	-0.21380371755357	1.37196982437143	-4.49215850400831	1.46691987269413e-05	0.000332984232985547	2.74938622483135
GIYD1	-0.237940516041667	1.04259569053571	-4.48937577785323	1.48375275179188e-05	0.000335886616953353	2.73865198392537
XPO7	0.22247892885119	1.10914914849286	4.48931382921531	1.48412959288621e-05	0.000335886616953353	2.73841307595552
ACTN1	-0.343320093541667	1.89043877142857	-4.48700752171439	1.49822496686432e-05	0.000338572088494072	2.72952042736996
NLGN2	-0.299554744821429	1.33975119335714	-4.48619791511936	1.50320353377786e-05	0.000339192405110707	2.72639955412511
MDFIC	-0.325409125708333	0.433566650764286	-4.48385246076366	1.51771674953962e-05	0.000341588891042412	2.71736065003903
ATG2A	-0.228497514517857	1.17565789476429	-4.48375498771729	1.51832280688547e-05	0.000341588891042412	2.71698508464677
PRF1	-0.474932352422619	2.36524168057857	-4.48312806008545	1.5222264269887e-05	0.000341960510654592	2.71456966605712
CROCC	-0.138859460273809	0.726391154807143	-4.47925486402475	1.54655852541209e-05	0.000346746418536648	2.69965262572211
ATP10A	-0.155919030273809	1.24579009112857	-4.47901188289395	1.54809740397634e-05	0.000346746418536648	2.69871713899767
APBB3	-0.330869169964286	1.45439297022857	-4.47762026403569	1.55693944260297e-05	0.000348213289769788	2.69336007867869
HNRNPC	-0.278930819083333	0.1925644172	-4.47661426300689	1.56336163248299e-05	0.000349135437513039	2.68948823060583
VIPR1	-0.14643234885119	1.47177394136429	-4.47397350067378	1.58034161509308e-05	0.000352409218308421	2.6793276672308
FAM40A	-0.203894731738095	0.781413919721429	-4.4673798711848	1.62351763272766e-05	0.000361506433586543	2.65397755687242
C15orf39	-0.507483462107142	3.18971194208571	-4.46459914881597	1.6420648972656e-05	0.000365016057716251	2.64329502456398
CCDC92	-0.191901946839286	1.21641822540714	-4.46429788077965	1.64408654996652e-05	0.000365016057716251	2.64213795851553
C9orf23	-0.153955491898809	0.796076789585714	-4.46049811667342	1.66979150877522e-05	0.000370181808062198	2.6275493703302
RLF	0.254321385791667	0.392938144757143	4.45993208455186	1.67365362495502e-05	0.000370497142107389	2.62537697153249
SLC9A3R1	-0.218888436166668	1.56789278284286	-4.45497215392283	1.7078659640982e-05	0.000377520415295419	2.60634982355151
SCNM1	-0.250729735363096	1.08753115373571	-4.45286252688807	1.72262092743108e-05	0.000380003748223217	2.59826171151337
MITD1	-0.393773876946429	0.723469188507143	-4.45265130471697	1.72410498173184e-05	0.000380003748223217	2.59745206274068
NDUFB6	-0.278436489851191	0.872607151214286	-4.4505991732597	1.73858757030489e-05	0.000382453489553827	2.58958740059602
RPS28	-0.505021379297619	0.4771886704	-4.45036374206457	1.74025656052742e-05	0.000382453489553827	2.58868529843252
LEAP2	0.365670583327381	0.19920439395	4.44654836179341	1.76752017293148e-05	0.000387883834481754	2.57407085896853
DCPS	-0.164211250964286	0.786709215328571	-4.44603282197958	1.77123546771197e-05	0.000388138265695151	2.57209685115959
PYCRL	0.0978956787142858	0.9040482617	4.44334810336959	1.79070506510399e-05	0.000391839295658058	2.56181979268864
HMBS	0.284163315434524	0.753066625471429	4.4426457664785	1.79583232631113e-05	0.000392015450216091	2.55913202293526
CERK	-0.218643774892858	1.3122043094	-4.44253080210889	1.79667294449098e-05	0.000392015450216091	2.55869209652221
LAS1L	0.336294809708333	0.0484046493357143	4.43649795332499	1.84132064109382e-05	0.000401180706680785	2.53561852372999
GADD45A	0.539234825261905	0.972670281342857	4.43460805953274	1.85552570113015e-05	0.000403696465578259	2.52839514573327
SLTM	-0.306990779172619	1.01037375280714	-4.42950482125207	1.89441238592054e-05	0.000411567188735184	2.50890150682488
CYorf15B	-0.226603081470238	0.596655621042857	-4.4291442442336	1.89718946006099e-05	0.000411581702006945	2.50752478880149
GEMIN8	-0.216750832333333	0.0531211329357143	-4.42522839727286	1.92760182952081e-05	0.000417582901328145	2.49257910188281
EIF3H	-0.423228992375	0.194669624835714	-4.4247351494005	1.9314657496204e-05	0.000417823915580276	2.49069721448677
RBED1	-0.224596886363095	1.30239074012143	-4.4238354616407	1.93853277881045e-05	0.000418756170398513	2.48726504210465
TRIM39	-0.169382779738095	1.01118960402143	-4.4220700831279	1.95247219644066e-05	0.000420995742840596	2.48053190823174
USP54	0.22920761427381	0.909185025257143	4.42182123078657	1.95444487490202e-05	0.000420995742840596	2.47958294988734
CMIP	-0.232842105779763	1.31160453898571	-4.42103471189283	1.96069231390612e-05	0.000421743250410459	2.4765839494428
BCAR3	0.144540838809524	0.27459087675	4.41895034956009	1.97734182887695e-05	0.000424722956341237	2.46863819662846
NMNAT1	-0.0928893505119039	0.967964663842857	-4.41479341736965	2.01095390282614e-05	0.00043133257017398	2.45280002126415
MBD1	-0.237331396815476	0.950043699607143	-4.41415638522106	2.01615315742295e-05	0.000431837825791608	2.45037387477318
EIF2B4	-0.185110249011905	0.985206199621429	-4.41233835508102	2.0310625876697e-05	0.000433886512933531	2.44345132199192
WSB2	-0.397205702422619	0.226016940792857	-4.41229343508631	2.03143231065284e-05	0.000433886512933531	2.44328030619952
LEMD2	-0.215625470839285	1.0984001162	-4.41144188745732	2.03845340771366e-05	0.000434774627100277	2.44003860928644
TMEM123	0.376062690529762	0.359834613807143	4.41050939461991	2.04616869409828e-05	0.000435808103626599	2.43648930554794
HIGD1A	0.257014998351191	0.168235617971429	4.409471568684	2.0547885308977e-05	0.000436638055405547	2.43253973855295
RAB27A	0.307641799761904	1.91165750985714	4.40934814771173	2.05581594636485e-05	0.000436638055405547	2.43207009207269
FAM134B	-0.178144622922619	0.921703417021429	-4.40748034323598	2.07142493007534e-05	0.000439338812683297	2.4249638498166
TXN2	-0.131310528970239	1.03672616857857	-4.40603941860317	2.08354440040264e-05	0.00044129296045348	2.41948325547707
MBD3	-0.223390123886905	0.391507997064286	-4.40493398282718	2.09288833115205e-05	0.000442654626697423	2.41527961262461
MRPL37	-0.198190004583333	0.0195653268571429	-4.40426418083709	2.09856957861804e-05	0.000442655794741926	2.41273294010835
KCNN4	-0.211475553916666	1.05679676381429	-4.40424604158384	2.09872364160534e-05	0.000442655794741926	2.4126639763955
SF3A1	-0.223809068744047	0.893703840621429	-4.40257925692539	2.11292676424568e-05	0.000443860328704287	2.40632792914182
AURKAIP1	-0.233613636720238	0.850710233621429	-4.40255955352046	2.11309521413001e-05	0.000443860328704287	2.40625304018085
EEF2K	0.285204858553572	0.377509224457143	4.40254693895595	2.11320306633214e-05	0.000443860328704287	2.40620509470998
CDA	0.288399864255952	3.00139541142857	4.40156106732371	2.12164848994199e-05	0.000445018701219047	2.40245830993066
ARHGAP1	-0.254602033434523	2.11787974243571	-4.39997581368204	2.13529662673647e-05	0.000447263649291311	2.39643490637128
CAPN5	0.214695248119047	1.43708491845	4.39879450303809	2.14552193048337e-05	0.000448786446781273	2.39194740224105
MGAT4A	0.126855258065476	0.936018732214286	4.39315938478494	2.1949508004535e-05	0.000458494124562406	2.37055344616595
UBE2J2	-0.18222979142262	0.810538350657143	-4.39216403587272	2.2037946682239e-05	0.000459709146039123	2.36677670376555
TMCO6	-0.196826502238096	1.20697808502143	-4.3900721767822	2.22249310354044e-05	0.000462973666260153	2.35884146915318
DOK5	0.100463468601191	0.855626085714286	4.38763861408787	2.2444379825052e-05	0.000466904591812658	2.34961359472867
RUNDC3A	0.222770761130952	1.45619078814286	4.38696955620391	2.25050771096284e-05	0.000467526813935453	2.34707725496366
NIP30	-0.174473287577381	1.16908747538571	-4.38508487465096	2.26769064507448e-05	0.000470452870711763	2.33993415576745
ECHDC2	-0.158268484380953	1.15314012491429	-4.38234222948816	2.29292138140646e-05	0.000475038255089202	2.3295434269704
NFASC	0.102331421607143	0.834388639678571	4.375091154825	2.36093436033784e-05	0.0004884625231075	2.30209571806357
SLC2A14	0.496342632624999	2.20764243322857	4.37462663692611	2.36535690167087e-05	0.0004887116994391	2.30033853077383
LZTR1	-0.164529667363096	0.640404015007143	-4.37369613960886	2.37423987498673e-05	0.000489880526379735	2.29681905011403
BMF	-0.185507917761904	0.843731200728571	-4.37262707131848	2.38448531757951e-05	0.000491326920390263	2.29277613945828
SOCS1	-0.181488315083333	0.963605654085714	-4.37225435985666	2.38806719206489e-05	0.000491398216513516	2.29136682625186
IPO4	0.244594169779762	0.127360629042857	4.37162437977034	2.3941332662995e-05	0.000491546586103734	2.28898492317734
CSK	-0.288409242065476	2.26847733465	-4.37150733606564	2.39526191042252e-05	0.000491546586103734	2.2885424190013
DDX39	-0.136422769321429	0.0240034122	-4.37115860090218	2.39862777300477e-05	0.000491573027811747	2.28722401769376
PFN1	-0.294020627339285	2.30138679577857	-4.36678935462778	2.44118548582116e-05	0.000499620522745016	2.27071269845155
PET112L	-0.174797576678572	0.349362419078571	-4.36522574740748	2.45659114540315e-05	0.000502096812033543	2.26480687297434
UBE2Q1	-0.172799553059524	0.423219481264286	-4.36396171957619	2.4691134456447e-05	0.000503977913784414	2.26003373996497
SF1	-0.13588291389881	0.855932577357143	-4.36110217417531	2.4976688760091e-05	0.000509122141625156	2.24923957245266
TBRG1	-0.238994900595239	0.842555708678571	-4.35703060012395	2.53887610697474e-05	0.000516828050409094	2.2338794691443
RIN3	0.123621668994048	1.50282000172857	4.35664444536626	2.54281802613804e-05	0.000516937544108865	2.23242325387504
CD8A	-0.669226838238096	2.20977635090714	-4.35576132666398	2.55185514640271e-05	0.000518081179856572	2.22909332067921
DCXR	-0.203375014202381	0.263262259664286	-4.35389292804873	2.57107669643788e-05	0.000521286658372572	2.22204991957282
CCDC23	0.184924555517857	1.4449989796	4.35174578236275	2.59333780430577e-05	0.000525099038615833	2.21395852872004
PDE6C	0.0798392073214286	0.797973622928571	4.35026916575932	2.60875442029907e-05	0.000527517238703884	2.20839573623445
AK7	0.102607792922619	0.664402921014286	4.34590038946976	2.65488424475527e-05	0.000536131278468796	2.19194579148663
MBNL3	0.224936233375001	1.90265579302857	4.34249064772417	2.69143137562975e-05	0.00054278986547561	2.17911562203666
TREM1	-0.616934106398808	3.18931611475	-4.34112311354482	2.70622465804592e-05	0.000545043954774087	2.17397200655967
BRD1	-0.199121551172619	0.849484091828571	-4.34079491492788	2.70978655244591e-05	0.000545043954774087	2.1727377572098
C6orf115	-0.347582303970239	1.36588100247143	-4.34007312077098	2.717635942592e-05	0.000545899727833361	2.17002357003541
KRTAP4-3	0.130109655232142	0.777366258414286	4.33887948338498	2.73066451852644e-05	0.000547792224284578	2.1655358438496
AP2S1	-0.212085184732143	1.56008968553571	-4.33647344027044	2.75710921012711e-05	0.000552367552308578	2.156492666754
KCNS3	0.342778199113095	0.285244763407143	4.32969400394868	2.83295194597998e-05	0.000566814337966429	2.13103239854867
AGA	-0.290238158369047	1.37870040873571	-4.32736206928803	2.85950004462186e-05	0.000571373258916153	2.1222817587133
KLRK1	-0.309504700202381	0.482603863014286	-4.32669499409262	2.86713828060954e-05	0.000572146674498508	2.11977920030625
TRIM11	-0.158989989839286	0.782024753564286	-4.32606811305583	2.87433414433163e-05	0.000572829899157745	2.11742769829164
TMEM99	0.195744496857143	0.0711195411714286	4.3250145591011	2.88646681872535e-05	0.000574112546521351	2.11347627931067
DTNBP1	-0.209999361833333	0.973603403028571	-4.32485303535638	2.88833126262552e-05	0.000574112546521351	2.11287053904625
ID2	-0.274743817089286	0.64927566245	-4.32135345857483	2.92901159966978e-05	0.000581437518334449	2.09975076894919
GAPVD1	-0.339539561589287	1.37299699961429	-4.31873472858186	2.95981212789368e-05	0.000586700874410113	2.08993852539396
ZNF514	-0.203398561380953	1.40304016486429	-4.31844382193345	2.96325280305911e-05	0.000586700874410113	2.08884879189439
PSMD8	-0.195813254940476	0.804937112	-4.31747411793438	2.97474967186163e-05	0.000588210267147015	2.08521669224556
NT5M	0.291727554017858	0.836579976964286	4.31711361636227	2.97903471639705e-05	0.000588291563110605	2.08386656413595
ORAI3	-0.17830144125	0.574226081607143	-4.31395676511403	3.01681227954557e-05	0.000594978068534793	2.07204737536543
FOXA2	0.0833292717678557	0.743082732564286	4.31192768018689	3.04133652158643e-05	0.000599036788804301	2.0644539859564
PTGER4	-0.335352817666665	1.37399546699286	-4.31079271875132	3.05513746236526e-05	0.000600975615330038	2.06020783339748
EIF2AK1	0.307137109708333	1.04097991747857	4.31044440161164	3.05938498968527e-05	0.00060103260612368	2.0589048688303
EHD4	-0.106660994654762	1.28969341382857	-4.30942707344313	3.07182322215908e-05	0.000602696478704235	2.0550997643518
FOXK2	0.239675658172619	0.0148118307928571	4.30889750472255	3.07831713383793e-05	0.000603191277347908	2.05311929261612
C16orf62	-0.155206367892857	0.494871305807143	-4.30715807712405	3.09974002292996e-05	0.000606100009927235	2.04661551289354
SMAD4	-0.270303788535714	0.858197602621429	-4.30704449568055	3.10114386746649e-05	0.000606100009927235	2.04619089734307
ATP5J2	-0.355245196333333	0.160814713514286	-4.30513757944865	3.12480436364004e-05	0.00060993931961745	2.03906330707538
TLX3	0.187011132327381	1.09675504451429	4.30475723786533	3.12954423159051e-05	0.000610080342759094	2.03764196938894
LAT	-0.265189097517857	1.26826361899286	-4.29921195347092	3.19943943039871e-05	0.000622906246026087	2.01693006565266
SCG5	0.341196373607143	0.227159536764286	4.29804134493511	3.21438472955921e-05	0.000625014679937082	2.01256038148242
RBM22	-0.260757051142857	1.56491349372143	-4.29713437675228	3.22601016871145e-05	0.000625788024751009	2.0091754445303
MGC21881	-0.110699040738096	0.786398374514286	-4.29680003233255	3.23030594281367e-05	0.000625788024751009	2.00792775968454
GNB2L1	-0.202602423880952	1.53826445565	-4.2967674841531	3.23072442647696e-05	0.000625788024751009	2.00780630244149
ACSS1	-0.182120289523809	0.928988303357143	-4.29421106852081	3.26375629756468e-05	0.000631380931653722	1.99826893254279
CEBPG	-0.186543700892858	0.891984481428571	-4.29311587885278	3.278006429086e-05	0.000632582413499268	1.9941843656582
GBP3	-0.239669347392857	0.803824800578571	-4.29287063314493	3.28120563626778e-05	0.000632582413499268	1.99326981767796
C9orf80	-0.079384079047619	1.14155758707143	-4.2923874967347	3.28751687774535e-05	0.000632582413499268	1.99146826566183
IER5	-0.363678623410714	0.152976821957143	-4.29224675329432	3.28935760939605e-05	0.000632582413499268	1.99094348094404
SPG7	-0.190544256874999	0.917962432785714	-4.29213691320983	3.29079485489544e-05	0.000632582413499268	1.99053393349428
C3orf60	-0.188329378202381	0.332037028814286	-4.29158405083743	3.29803815862638e-05	0.000633173293007587	1.98847266350547
ST6GALNAC2	-0.264586512952381	1.42554248348571	-4.29043279434909	3.31317045574692e-05	0.000635275335113292	1.98418101348336
CCDC97	-0.219175801380953	1.75782215207857	-4.28867949166769	3.33634428051106e-05	0.000638330421715124	1.97764674191488
LOC158160	-0.139671815869048	0.301046244557143	-4.28859156114801	3.33751056790339e-05	0.000638330421715124	1.9773190928411
ALG9	0.218208858029762	0.693108997664286	4.28746498124016	3.35248790573752e-05	0.000640388444484653	1.97312165307559
UCP2	-0.29482788677381	1.9288400431	-4.28305360329477	3.41175845173653e-05	0.000650891505629033	1.95669371535884
COX18	-0.188780106964286	0.328977033214286	-4.28187514075421	3.42776154933986e-05	0.000653124051295799	1.95230731091145
HTR5A	0.167153496690475	0.797158181914286	4.27887430107025	3.46883788925801e-05	0.000659584836366792	1.94114191523826
SNRK	-0.347511425190478	2.16223521747143	-4.2784794779028	3.47427738490877e-05	0.000659584836366792	1.93967331836953
SH3BGRL3	-0.286048672517857	2.83315073063571	-4.27791559737808	3.48206018964508e-05	0.000659584836366792	1.93757606952811
MSN	-0.266447456000001	2.51103338970714	-4.27782074720442	3.4833709760337e-05	0.000659584836366792	1.93722331264054
PAFAH1B2	-0.128475997934524	0.735252537742857	-4.27781964080913	3.48338626870912e-05	0.000659584836366792	1.9372191978856
ZKSCAN5	0.139818319505952	0.59925866585	4.27496392635787	3.52307364871517e-05	0.000666268946816794	1.92660131770051
GPR119	0.168029373571429	1.40372009153571	4.27352276870182	3.54326659998287e-05	0.00066925431078781	1.92124497862106
FAM83A	0.230790532160714	0.381529967471429	4.27051927176898	3.58570804184273e-05	0.000676429345632592	1.91008633470272
MOGAT2	0.146024750261904	1.17127871652143	4.26918632218128	3.60469943915021e-05	0.000679168308721279	1.90513605567922
RBM38	0.406634784386904	2.54813580777857	4.26747520577973	3.62922035642814e-05	0.000682941020231943	1.89878307838923
RELA	-0.180876607910714	0.93474437705	-4.26667585217893	3.64073016385903e-05	0.000684259013222317	1.8958159307801
CATSPER3	0.104545570636905	1.01755094970714	4.26574880285005	3.65412252004554e-05	0.000685927127186793	1.89237531670006
LMTK2	-0.263940223559524	1.31403873292143	-4.26344926526912	3.6875465173256e-05	0.00069134668410008	1.88384336933802
RPS6KA3	0.211189519297619	1.11469876895714	4.26120905333485	3.72039020164592e-05	0.000696424416940285	1.87553491728178
SAC	0.159148985898809	0.922267675371429	4.26079984140906	3.72641988778852e-05	0.000696424416940285	1.8740176009287
ACBD4	-0.195312043184523	0.526823045392857	-4.26066638862439	3.72838832459141e-05	0.000696424416940285	1.87352279560728
AGL	0.264405838988095	0.0846123617142857	4.25796802973277	3.76840398005327e-05	0.000703034187236965	1.86352058249344
FBP1	-0.370550875571427	2.15930811445	-4.25690323846189	3.78430755081029e-05	0.000705134901430737	1.85957497226922
UTS2R	0.13355665725	0.891221094542857	4.25492979146379	3.81395310427656e-05	0.000709787890214998	1.85226431116921
HLA-DOB	-0.157555775119047	1.23604401782143	-4.25266606186931	3.84823374024742e-05	0.000715291035243541	1.84388148722026
BBC3	-0.214436851482143	1.14965276733571	-4.25171548488672	3.86271669315503e-05	0.000717105326433402	1.84036242013313
SSBP1	-0.197947485613095	0.559648157135714	-4.25093393436152	3.87466352265402e-05	0.000718444935958779	1.83746954541309
CD109	0.170804818755952	0.968603774871429	4.25012033329139	3.88713793313015e-05	0.000719878983567249	1.83445846934926
NKX6-2	0.165529380535714	0.790844369642857	4.24911098834032	3.90266710792791e-05	0.000721005325415495	1.83072357301359
SMC5	0.117132212452381	0.652654444814286	4.24910784833205	3.90271551094124e-05	0.000721005325415495	1.83071195504679
C1orf108	0.233057606303572	0.641158136021429	4.24784071954549	3.92229529335405e-05	0.000723286841047885	1.82602414069406
SH3KBP1	-0.224493353648811	2.12354334777857	-4.24769256149655	3.92459078772197e-05	0.000723286841047885	1.8254760915286
AP1S2	-0.341915172714286	1.74174586587857	-4.24491918868736	3.96779877333558e-05	0.000730350108277075	1.81521985187762
GIMAP7	-0.635558688845238	2.80122424480714	-4.24461694005269	3.97253516025855e-05	0.000730350108277075	1.81410241293406
MRPL52	-0.24470612585119	0.237156018707143	-4.23970460252151	4.05027847394298e-05	0.000743742792083411	1.79594962818176
LRRC26	0.230851681589286	0.763579824457143	4.23291515249423	4.16013494418858e-05	0.000762992865488499	1.77088678766885
TYSND1	-0.206530633833333	1.0050125463	-4.23184050267458	4.17778313006889e-05	0.000765305363247601	1.76692260700731
SELS	-0.19716104685119	0.166027520271429	-4.23089954593998	4.19329470543944e-05	0.000767221366226546	1.76345222894524
CBX6	-0.254901054136905	1.30357560403571	-4.2274494589089	4.25064287091764e-05	0.000776778130418235	1.75073289862082
SLC9A9	-0.249727382982144	1.10508414584286	-4.22710102178766	4.2564763079469e-05	0.000776909245342328	1.74944876886034
JAM2	0.25777820592262	0.494580946071429	4.22179219395148	4.34631029192574e-05	0.000792353758621661	1.72989367246186
SLC2A12	0.120040843339286	0.859162858907143	4.21949400173625	4.38576069749634e-05	0.00079858707376714	1.72143412264902
PRSS8	0.178957935577381	0.497131438635714	4.21663347451592	4.43534377350139e-05	0.000806648269992719	1.71090958535714
VPS4B	-0.323567418845238	1.92878496087857	-4.21566247295605	4.45229650615743e-05	0.000808762855771612	1.70733829437944
GLYCTK	-0.234436117880953	1.07383992219286	-4.21512253970995	4.46175006499657e-05	0.000808830456231902	1.7053527227487
ADAMTS3	0.129240209839286	0.714578164435714	4.21503292493707	4.46332096880241e-05	0.000808830456231902	1.7050231887954
RABGGTA	-0.180384413422619	0.981761902714286	-4.21425337503642	4.47700848765196e-05	0.000810343872389543	1.70215683326564
MFSD8	-0.137862982803572	0.76430793945	-4.21356055998045	4.48920685921884e-05	0.000811584468620205	1.69960973834877
FLJ10246	-0.0978132395535727	0.755330847821429	-4.21198046097532	4.51714691576087e-05	0.000815664602410756	1.69380179939451
ZNF417	0.118417127642857	1.07004810959286	4.20644179411138	4.61640632106754e-05	0.000832597938144082	1.67345666150639
SLIC1	-0.153398857005952	1.40985017325714	-4.20528013269565	4.63748823588825e-05	0.000835408023134032	1.66919215380378
OR56B1	0.123379042833333	1.12016713658571	4.20257579026329	4.68692487088856e-05	0.000843313283048741	1.65926791172746
RNF4	-0.258654960017856	1.06913956967143	-4.20032928046234	4.72837577759708e-05	0.000849764669332417	1.65102753554586
KIAA0194	-0.128531196857143	0.910968822078571	-4.19748022709045	4.78144982750245e-05	0.000858287199532532	1.64058186284637
MICB	-0.168991659476191	0.89872873265	-4.19580050945604	4.81300771989041e-05	0.000862931939011284	1.63442596175594
BYSL	0.432494591541667	0.100807811664286	4.19274478951846	4.87092991123225e-05	0.000872259212754979	1.62323209792278
RALGPS2	0.0988412665297614	0.971559357528571	4.19245181392388	4.87651831706162e-05	0.000872259212754979	1.62215918553793
PDCL	-0.168387810416666	0.387409604285714	-4.18743821924543	4.97310825666115e-05	0.000888309091588209	1.60380775007774
ARPC3	-0.364972536434524	2.39073871795	-4.18718951840703	4.97794703635958e-05	0.000888309091588209	1.60289786263553
PRKCSH	0.219227428071429	0.591839489692857	4.18683232769319	4.98490451148657e-05	0.000888506571730459	1.60159113119091
HERPUD1	-0.315897672142857	1.07684715932143	-4.18582767046539	5.00452353448281e-05	0.000890617258791156	1.5979161966964
C1orf123	-0.176073173494048	0.764078930935714	-4.18562573692942	5.00847582646943e-05	0.000890617258791156	1.59717762638115
USP33	-0.327132445761905	0.987164997742857	-4.17986938193079	5.12240645393603e-05	0.000909811279642954	1.5761353692613
SYS1	-0.140371029130953	1.06674382351429	-4.17779504101881	5.16406736446001e-05	0.000916139334073477	1.56855813182975
PSMB3	-0.290613115916667	2.16675517415714	-4.17740453750152	5.17194642378771e-05	0.000916466492317855	1.56713200948933
RPL36	-0.255486742488095	0.711265885314286	-4.17602389122997	5.19989568945746e-05	0.000920345174127051	1.56209070255322
CLEC11A	-0.161528825410715	1.38736871497857	-4.17227846064529	5.27644716519593e-05	0.00093280706228947	1.54842108058066
KLK13	0.105807416053572	0.540300982635714	4.17051554320537	5.31285125475081e-05	0.000938150687844719	1.54199027762839
SPTLC1	0.19681860410119	0.718995891807143	4.16676380430745	5.39112664833276e-05	0.00095086700675472	1.52831160925735
PSCDBP	-0.349298285261905	3.73785320644286	-4.16449609613514	5.43897381336126e-05	0.000958193228882878	1.52004826586631
SLC43A3	-0.108368899803572	0.26464452815	-4.16317573575672	5.4670195856416e-05	0.000962018069844187	1.51523858352021
LHX2	0.240048412839286	0.258684442921429	4.16096219443509	5.51434834954129e-05	0.000969223310603403	1.50717795497317
PSCD1	-0.340807521750001	2.90770791215714	-4.1604095746664	5.52622522775033e-05	0.000970187934203658	1.50516610318788
VPS28	-0.238895460922619	1.90553491321429	-4.15775867725869	5.58353955792762e-05	0.000979118149268924	1.49551819775877
PAQR5	0.108169482119048	0.632681088407143	4.15531185467951	5.6369463921504e-05	0.000987343343843091	1.48661724579308
NECAP2	-0.199090448380953	1.74520295202857	-4.15340863679868	5.67882576189051e-05	0.000993532811291121	1.47969660304641
ETHE1	-0.128482967232143	1.02164493553571	-4.15292681898357	5.68947508050291e-05	0.000994250501409864	1.47794496572696
SP140	-0.242760292732143	1.61131587183571	-4.1525072782149	5.69876349741367e-05	0.000994728993927862	1.47641986337314
CDC42BPG	0.192962749011905	1.08745845541429	4.15105446201337	5.73104040465426e-05	0.000999214461367159	1.47113955085732
HEG1	0.223564279767857	0.220052473907143	4.14777257167362	5.80459889207405e-05	0.00101087888503482	1.45921667432432
MSTO1	-0.154181808666667	0.842693092521429	-4.14696737015021	5.82278382570052e-05	0.00101239203113392	1.45629255068165
KCNIP3	0.211957857035714	1.00912100088571	4.14658948285177	5.8313369455087e-05	0.00101239203113392	1.45492038861322
DAG1	0.22790803085119	0.0599932544	4.14650338289832	5.83328741763587e-05	0.00101239203113392	1.45460776110252
TBCB	-0.257138014190477	1.64757529822857	-4.1458180039771	5.84883598958205e-05	0.00101393177326248	1.45211934105569
TNK2	-0.315616569761905	1.91923232825	-4.14475558177885	5.87301663596488e-05	0.00101696272102352	1.44826261232216
GNAQ	0.265563424708334	1.67307425644286	4.14321332863669	5.90828853390604e-05	0.00102190512159336	1.4426653999647
BRD8	-0.3703231545	0.694608489164286	-4.14261943841814	5.92192501905119e-05	0.00102309844527089	1.44051045859538
LOC644242	0.105203827428571	0.875836577792857	4.14229266177862	5.92944107432381e-05	0.00102323286539411	1.43932484586899
SGK3	-0.323969273934523	1.25540394184286	-4.14034742985705	5.97437184770426e-05	0.00102981624153504	1.43226864680691
UEVLD	0.111322945041667	0.937720695778571	4.13889788275032	6.00806503081373e-05	0.00103444983625779	1.42701218370483
HIST1H4C	-0.697039594791668	1.22727633607143	-4.13759892957142	6.03841224975858e-05	0.00103849749065497	1.42230302994468
ZCCHC9	-0.183846601827381	0.884947860792857	-4.13580535569622	6.08055641761287e-05	0.00104456255382205	1.41580259144447
PARN	-0.180458038934524	0.513110428307143	-4.13529954857246	6.0924923181365e-05	0.00104543037675956	1.41396979343076
YEATS4	0.18698347110119	0.0522869501071429	4.13322958279769	6.14157285759702e-05	0.00105266281507301	1.4064710621395
GBP1	-0.571790686071428	2.1141461885	-4.13077944165803	6.20015668006005e-05	0.00106150596779472	1.39759886287192
BCAT2	0.333615708321429	0.153923364721429	4.12975972929773	6.22469564984763e-05	0.00106450707363273	1.39390758973385
RNF166	-0.269521667732142	2.39991862608571	-4.12808617732099	6.26517054124358e-05	0.00106927005473	1.38785100687703
UHMK1	0.139812984904762	1.10741472202143	4.12802604773028	6.26662945284932e-05	0.00106927005473	1.38763343345383
KCNK6	0.12837410122619	1.48815045197857	4.12759713235407	6.2770455693598e-05	0.00106984527515486	1.38608151384972
DYNC2LI1	0.148936295595238	0.21159308675	4.12690114703045	6.29398267849897e-05	0.00107137002291237	1.38356353724961
FNTA	-0.238204076196429	0.630159932057143	-4.12665014643727	6.30010160977705e-05	0.00107137002291237	1.38265553352872
TNRC6A	-0.136604398636904	0.806485759271429	-4.12336281843692	6.38076786569891e-05	0.00108387405826067	1.37076746911783
P2RY8	-0.257498412101191	2.22969074163571	-4.12202528747408	6.41387094758779e-05	0.00108827982357618	1.36593262359685
PRUNE	-0.151299970880952	0.805417215242857	-4.12154263587691	6.42585657387556e-05	0.00108909662869279	1.36418825629217
SCARA3	0.181248433470238	0.773808677292857	4.12023033590146	6.45855318165453e-05	0.00109341793329549	1.35944623225965
AFG3L1	-0.150779582130952	0.384418409421429	-4.11573616460897	6.57173778303136e-05	0.00111056561067127	1.34321535036768
ADD2	0.113807874833333	0.58454917585	4.11562873285908	6.57446650858339e-05	0.00111056561067127	1.34282752495154
WNT3A	0.180450629154762	1.44938492815	4.1152354139779	6.58446590872251e-05	0.00111101888099844	1.34140772274265
CTCF	-0.181941414208333	0.58532505565	-4.11471404430467	6.59774318648394e-05	0.00111202361853435	1.33952584568124
DHRS7C	0.106613223815478	0.810877532085714	4.10982699090774	6.72344894757064e-05	0.00113195449798013	1.32189511623637
SPAG9	-0.176932728053571	0.651982378135714	-4.10939511934442	6.73466712911442e-05	0.00113258754177997	1.32033786382835
METTL2B	0.18447359375	0.107410829178571	4.10810633180853	6.76825085529389e-05	0.00113697629965147	1.31569148197092
SAPS1	-0.173925958839287	1.24679603217857	-4.10745052440963	6.78540156808609e-05	0.00113859788080614	1.31332757811205
GPC5	-0.179739679244047	1.40735867920714	-4.10636565225219	6.81386449207952e-05	0.00114211198870551	1.30941772575299
TDRD9	0.419385423071429	1.88109109062143	4.10605205559309	6.82211332744054e-05	0.00114223388082152	1.30828768111164
ARHGAP4	-0.419225655416668	3.42884911707143	-4.10508562917418	6.84759428080363e-05	0.00114523751925423	1.30480558935493
NUFIP1	0.373961728845238	0.383772609014286	4.103190959003	6.89781382869101e-05	0.00115236744557207	1.29798083426173
GLRB	0.269288374648809	0.686878932192857	4.09918928866976	7.00504085420799e-05	0.00116880333023852	1.28357456746782
SHC3	0.0884989604642857	0.881816216542857	4.09890333374457	7.01276388937535e-05	0.00116880333023852	1.28254553127175
DNMT3B	0.211198022261905	0.190917383785714	4.09866211177877	7.01928511245573e-05	0.00116880333023852	1.28167751445401
ARG1	0.712102336875	2.675028136	4.09724683675135	7.05766278889621e-05	0.00117390654011148	1.27658556985314
PCP4	0.229844167738095	0.29080873775	4.09599563339167	7.09175838907844e-05	0.0011782871214064	1.27208507277072
CLC	-0.739301038089287	2.69011360544286	-4.09461213561502	7.12964238134951e-05	0.00118328687653742	1.26710996990481
CHST7	-0.37132982517262	1.24352385508571	-4.09405467473553	7.14496182459894e-05	0.0011845348282572	1.26510569321691
PBXIP1	-0.253744899904762	1.51527354144286	-4.09359447016867	7.15763230080136e-05	0.00118534137535408	1.26345124918791
NEU1	-0.172550894446429	0.5182790299	-4.0927971897833	7.17963410151979e-05	0.00118735603301818	1.26058535486299
DAZAP1	-0.183696389547619	0.169865529192857	-4.09258736306167	7.18543523208025e-05	0.00118735603301818	1.25983118671961
CD300E	0.150934456720239	0.812057192521428	4.0908963332547	7.23235141046827e-05	0.00119380965781925	1.25375431717724
DAPK1	-0.322514148285714	1.40621924704286	-4.09038135687711	7.24669706671758e-05	0.00119396431622419	1.25190409215778
DLL3	0.245794177583333	0.185677451485714	4.09029831498192	7.24901290371855e-05	0.00119396431622419	1.2516057533794
HP1BP3	0.0805965018333327	0.887875359292857	4.08741923795383	7.32974228328844e-05	0.00120458728341038	1.24126522047849
TRAFD1	-0.299198046613096	1.9946874112	-4.08720295783579	7.33584136399736e-05	0.00120458728341038	1.24048865544737
KNTC1	0.316852627333333	0.0805563477071429	4.08715105796302	7.33730565754383e-05	0.00120458728341038	1.24030231102555
CYB561	-0.0888836747380956	0.567961337414286	-4.08374527454006	7.43400895328096e-05	0.00121914535598839	1.22807802254145
NOTCH1	-0.324154819595237	2.37211732357857	-4.08198782309397	7.4843850918858e-05	0.00122608276165456	1.22177316322431
NUDT1	-0.180995679428572	0.73000907905	-4.0805766711179	7.5250708106683e-05	0.00123141945399578	1.2167121891153
TMEM87A	-0.182836608767856	1.18793414552857	-4.07995533566963	7.54305183549338e-05	0.00123303320962112	1.214484257192
TBC1D9	0.308649140630952	0.232134493585714	4.07886710558097	7.57464346236697e-05	0.00123584130594594	1.21058281318539
B4GALT4	0.251089675654762	0.169303185035714	4.07880307025606	7.57650636003995e-05	0.00123584130594594	1.21035326370813
R3HDM2	-0.121459646970238	0.903879605664286	-4.07781647939561	7.60526338731597e-05	0.00123920096351696	1.20681695605685
TRIM13	-0.130802397351191	0.808793524571429	-4.07048998546717	7.82210236450524e-05	0.00127316662923233	1.18057702165567
KIAA0174	-0.216545849964285	1.02843352783571	-4.06616316019953	7.95292304166204e-05	0.00129307376135631	1.16509778661688
CCDC76	-0.201536779178571	0.312440207042857	-4.06490485183896	7.99135842636969e-05	0.00129793335896096	1.16059860292767
IRAK1	-0.200233640154761	0.828588366307143	-4.06436664966848	8.00785209610926e-05	0.0012992226702085	1.15867455038486
OTUD5	0.179564641660714	1.54101785312857	4.06373830931456	8.02714928042011e-05	0.00130096359629093	1.15642850970728
C16orf80	-0.152541038244048	0.0241210718214286	-4.06168533286185	8.09050917376125e-05	0.00130889886520829	1.14909191745608
CIAO1	-0.150568564077381	0.735289338142857	-4.06159366561588	8.09334936408918e-05	0.00130889886520829	1.14876439975287
SNRP70	-0.21694243264881	0.421890483142857	-4.05798358788718	8.20596345032143e-05	0.00132569958464448	1.13587056730794
ARL6IP1	0.227114795392857	0.0750032683	4.05663224117442	8.24850164786251e-05	0.00133115564319277	1.13104637962507
IL20	0.158064535327381	1.36145726832143	4.05350469298277	8.34776115786413e-05	0.00134574417137287	1.1198861427152
C17orf56	-0.24605638777381	1.39281444098571	-4.0504865599613	8.44462917633234e-05	0.00135856578747709	1.10912274051419
WFDC13	0.110860498874999	0.961362698085714	4.05046927457104	8.44518703660196e-05	0.00135856578747709	1.1090611146893
C19orf42	-0.154549868803571	0.422008124585714	-4.04679176835886	8.56467682013275e-05	0.00137632997027022	1.09595477264501
SIVA1	-0.17971917042262	0.468695249128571	-4.04559516759578	8.60390380015522e-05	0.00138117212588961	1.09169219682693
ZNF511	-0.121468713261905	0.831433980242857	-4.04417595857561	8.65065076691083e-05	0.00138720995297052	1.08663792057046
HPGD	0.487483004875001	1.39164533602143	4.04221851140521	8.71552475198291e-05	0.00139613880678916	1.07966908377525
FAM129B	-0.0943223342857141	0.809647771607143	-4.04176012752939	8.73078357102249e-05	0.00139630267614204	1.0780375439954
WNT4	0.0755157709285714	0.825518892657143	4.04163548666383	8.73493706265597e-05	0.00139630267614204	1.07759393107217
CD14	-0.570174778892857	5.80092017705	-4.03907254037724	8.82076332120392e-05	0.00140853955621244	1.06847445700938
OCEL1	-0.146355413029762	0.885515036835714	-4.03820887774526	8.84986604629931e-05	0.0014098030208324	1.06540239693092
RNF130	-0.369063387113093	3.39659952110714	-4.03809236818255	8.85379906493752e-05	0.0014098030208324	1.06498801030017
DCHS1	0.155588586410714	0.462172487135714	4.03756309451225	8.87168680168802e-05	0.0014098030208324	1.06310567423132
ANKH	0.274581337875	0.261957137828571	4.03728612098749	8.88106135882894e-05	0.0014098030208324	1.06212070864128
PRKCH	-0.376350664654762	2.27482095943571	-4.03722254681862	8.88321444994852e-05	0.0014098030208324	1.06189463543276
RNF123	0.195494653273809	1.05883099710714	4.03718822645723	8.88437699813384e-05	0.0014098030208324	1.0617725915204
LASP1	-0.227440857732141	2.20102423437143	-4.03649001236314	8.90805946441309e-05	0.00141208550132126	1.05928990483846
LOC644538	-0.136355171928571	0.462088516014286	-4.03602723539914	8.92378942768137e-05	0.00141310392334483	1.0576445637227
PIK3IP1	-0.478397844452379	2.9145301176	-4.03471720248887	8.96846186655885e-05	0.00141869856151628	1.05298772229328
TRADD	-0.223639784410714	1.35201633798571	-4.0335812286013	9.00737162293879e-05	0.00142337092056138	1.04895057950976
LCN2	1.02846894641667	2.92399303354286	4.03280503910197	9.03405055333926e-05	0.00142610282435561	1.04619259009938
DRG2	-0.127566625827381	0.941471768835714	-4.03139233152537	9.08280139987875e-05	0.00143230967869739	1.04117396878342
TYK2	-0.248782094398809	2.81848506387143	-4.03055034040767	9.11197685316477e-05	0.00143541992211785	1.03818346634854
FBXW5	-0.268641702107143	0.914046353085714	-4.02839285364871	9.18714384529219e-05	0.00144576131020318	1.03052295649799
OR51B4	0.185777661583334	0.703439364371429	4.028064823339	9.19862415818022e-05	0.00144606942511516	1.02935851378116
PMVK	-0.206729006910714	0.769278463128571	-4.02639065403322	9.25742989075602e-05	0.00145380900021738	1.0234167059552
CD59	0.257981990416667	0.190402150892857	4.02544549157802	9.29078733406894e-05	0.00145754025263606	1.02006308065186
TMEM128	0.138332695041667	0.735445035278571	4.02436231755842	9.32915668191874e-05	0.00146204926080101	1.01622052468985
ZDHHC13	0.165272607220238	0.753380841292857	4.023185975748	9.37099763346149e-05	0.00146709247486336	1.01204837830295
ZNF559	-0.172575836714286	0.532329954921429	-4.01981454991699	9.49190949752045e-05	0.00148449163366988	1.0000962198146
CALCOCO2	-0.254143656851191	1.15953547452143	-4.01869005806752	9.53256805125329e-05	0.00148931665047667	0.996111499625106
SLC1A5	0.277505265232143	0.05433936045	4.0176374042015	9.57077972840617e-05	0.00149374985565854	0.992382138388951
SURF6	0.239024285517857	0.5698908031	4.01454797872304	9.68377280080052e-05	0.00150983340608785	0.981441310203552
TRIM14	-0.128957741244047	0.939316346657143	-4.01390450385534	9.70746699618812e-05	0.00151197532106782	0.979163355971109
DUSP13	0.127487776464286	0.800773393442857	4.01192032713955	9.78087767013731e-05	0.00152184844568346	0.972141018273571
MTF1	0.183556372630951	2.21573288085	4.01044621852684	9.83575948323132e-05	0.0015288213256126	0.966925670130462
ALKBH2	0.253900905494048	0.166953696078571	4.00994389864678	9.85452814315806e-05	0.00152971711781134	0.965148823982783
ABCA11	-0.201505393351191	1.18604433724286	-4.00975302147844	9.86166902632226e-05	0.00152971711781134	0.964473683972137
C1orf95	0.0673329125416665	0.909668767528571	4.00753719713517	9.94492714196701e-05	0.00153962356635831	0.956638081317451
KIAA1274	0.136669833738096	0.995590174721429	4.00751379370839	9.94581007900372e-05	0.00153962356635831	0.956555340299832
LOC340069	0.0768876707261906	0.845135682742857	4.00491625800963	0.000100442730645317	0.00155328239061078	0.947374321128694
MUC4	0.198228043744047	1.4250335082	4.00263750606273	0.000101314173307871	0.00156359098173932	0.939323914052181
KIFC3	0.276561898702381	0.741548595635714	4.00263467825644	0.000101315259188166	0.00156359098173932	0.939313926184267
CNBP	-0.323428794214286	0.703605354242857	-4.00113060659181	0.000101894400380367	0.00157093234941752	0.934002304449472
C20orf112	-0.162103273404762	0.655916230078571	-3.99956351131566	0.000102501167605991	0.00157868431162736	0.928469791307457
TATDN2	-0.223743387458334	1.08568147924286	-3.9930004396148	0.000105079988790256	0.00161676262387926	0.905317949260899
ANXA6	0.145110136071428	0.949877809428571	3.99221167761541	0.000105394049671053	0.00161967733257447	0.90253754013716
C19orf56	-0.176812226154762	1.50839266844286	-3.99198933958955	0.000105482739491384	0.00161967733257447	0.9017538705027
CHERP	0.23362166754762	0.776681049221429	3.99102439324342	0.000105868478570608	0.00162227714241604	0.898353146356361
TRIM9	0.108919682761905	0.96410720795	3.99088771200475	0.000105923225808448	0.00162227714241604	0.897871498332001
EFTUD2	-0.206268878363095	0.251579582857143	-3.99076466354063	0.000105972535577289	0.00162227714241604	0.897437901693563
SENP1	0.161858726005952	0.607806065092857	3.9895093541651	0.000106476833941827	0.00162820442775856	0.893015061939831
PTMA	-0.282453811154762	0.367862985228571	-3.98926773994403	0.000106574160489399	0.00162820442775856	0.892163907177781
DDX58	-0.394275735029763	1.84503190875	-3.98832851525251	0.000106953303633984	0.00163235464219667	0.888855608332578
C1orf50	-0.173200502113095	1.07638302828571	-3.98758829059349	0.000107253021164584	0.00163528552149134	0.886248695560663
ARL4D	0.292104716845238	0.439758527535714	3.98610812251148	0.000107854746321143	0.00164281060946127	0.881037007805591
USP25	-0.206393985214285	0.805267891342857	-3.98560521232838	0.000108059923570796	0.0016442865724911	0.879266603850834
HSPA1L	-0.165983195535715	1.84392034671429	-3.98395588388284	0.000108735431715249	0.00165230712635503	0.873461682298413
ZNF324	-0.232206685488095	1.50240839054286	-3.98378747822819	0.000108804630999278	0.00165230712635503	0.872869074274711
HLA-DQB2	-0.138948922482143	1.19963785986429	-3.98247991336341	0.000109343350961667	0.00165882929840547	0.868268516805113
TEX261	-0.148069578047619	0.7842442839	-3.98177056589752	0.000109636667100364	0.0016616191882097	0.865773237008336
NDUFA2	-0.256091127815476	0.779840800921429	-3.98035634290122	0.000110223690771474	0.00166814239540182	0.860799457858672
MEX3A	0.108000432869048	0.937285158778571	3.98013167632543	0.000110317222074231	0.00166814239540182	0.860009441048669
ZNF238	-0.315765258220237	2.32433624877143	-3.97994109557309	0.000110396622374478	0.00166814239540182	0.859339311177687
MYH6	0.0869684106369046	0.780491418528571	3.97871554447364	0.00011090851836323	0.0016742114909185	0.855030571876346
ALDH9A1	-0.219246071398809	1.49292001007143	-3.97834652087396	0.000111063097293467	0.00167488003525183	0.853733380457398
CHST10	0.218590820696429	0.137924106242857	3.97614565219487	0.000111989285558604	0.00168717191517159	0.845998866666045
TXNDC12	-0.264036592446429	0.356534428807143	-3.97565047851189	0.000112198681200669	0.00168802232645266	0.844259144472116
PDYN	-0.110701040083333	1.18791020790714	-3.97548664010548	0.000112268046208164	0.00168802232645266	0.843683559339146
ZSCAN16	-0.19588104325	1.14784328152143	-3.9738362565328	0.000112969060606616	0.00169520684926006	0.837886599693334
SUZ12	0.268275229315476	0.413512402392857	3.97383607459116	0.000112969138117423	0.00169520684926006	0.837885960729794
TBC1D20	0.122107675523809	0.757603478471429	3.97351127496724	0.000113107590170148	0.00169560894799986	0.836745329046589
PPP2R5E	0.224063849773809	0.389521024885714	3.96867765107087	0.000115187228821511	0.00172508210738015	0.819779330598598
VHL	-0.235279714166667	1.44387228425	-3.96574468888518	0.000116466833783632	0.00174252742644161	0.809492623166371
BAHD1	-0.116948590148809	0.883963817928571	-3.96321309322393	0.000117582213279311	0.00175739545293217	0.800618466138109
SON	-0.112690616065476	0.541312212514286	-3.96296507820444	0.000117692030530226	0.00175739545293217	0.799749325560176
CSNK2B	-0.193800531619048	0.931859659614286	-3.96175111112334	0.000118230968314025	0.00176370872771786	0.795495737472921
TMEM54	0.213124711244048	1.29169531216429	3.96143945027151	0.000118369708380258	0.00176404552645986	0.794403883727127
DLX4	0.145269689922619	1.18243110506429	3.96084514457416	0.000118634701814468	0.00176583037381678	0.79232201795671
KIAA1324	-0.48257904477381	1.60338558311429	-3.96064955972932	0.000118722034220133	0.00176583037381678	0.791636934172833
PFDN5	-0.301604537577381	0.898807219457143	-3.95947814987477	0.000119246375110539	0.00177049292827894	0.78753434609557
DECR1	-0.294138565029762	1.62130925464286	-3.959428414921	0.000119268686002196	0.00177049292827894	0.787360182395414
C1orf109	-0.2365627585	0.36530193185	-3.9575956976533	0.000120093615185227	0.00178018096417229	0.780943515596291
PDE4C	0.0914066119523806	1.34277983915	3.95745810194331	0.000120155767698972	0.00178018096417229	0.780461863835153
MLL	0.178627113999999	1.05852838352857	3.95497878587948	0.000121280950565523	0.00179509991743472	0.771785331332582
TST	-0.191133881202381	1.09608508125714	-3.95331910364591	0.000122039763344255	0.00180457239157338	0.765979573615938
BTN2A1	-0.338687224875001	1.57163712633571	-3.95238555550869	0.00012246857073856	0.00180915147396477	0.762714765817752
NXF1	-0.276253959583334	1.79096665896429	-3.95205460619796	0.000122620930342437	0.00180964183496623	0.761557515700636
FAM26F	-0.404461277892858	1.47259022798571	-3.94870264472842	0.000124174290071738	0.00182984214845855	0.74984084939044
MTMR4	0.092914968517857	1.24028556151429	3.94847437549924	0.000124280753235636	0.00182984214845855	0.749043229279101
ZNF83	-0.24281719639881	0.484376957607143	-3.94810380654594	0.000124453769198465	0.00182984214845855	0.747748462354889
TMEM83	0.118502867327381	0.192935393157143	3.94806547191353	0.000124471680452896	0.00182984214845855	0.747614526761554
MAK	-0.43315612014881	3.74556877953571	-3.94720399966406	0.000124874838161356	0.00183399351288041	0.744604941290373
NNT	0.160721871839286	0.0542100163785714	3.943284142462	0.000126725041042286	0.00185936857320594	0.730917362924831
STRN3	0.164487241523809	0.822496788621429	3.94034012798506	0.000128131780199318	0.00187819422211085	0.720644394576263
IRF2	-0.219101673732142	1.25951749375714	-3.93995163745996	0.0001283185199258	0.00187863820557348	0.719289234887994
CASP5	-0.305469703208333	1.78426687315714	-3.93976258762153	0.000128409486196844	0.00187863820557348	0.718629816509737
GNLY	-0.224767716589286	1.22721428507857	-3.93849384229158	0.000129021567516231	0.00188577625053078	0.714204999630263
ATP13A3	0.278781519375	0.207411344785714	3.9370292884531	0.000129731568305854	0.00189433038105068	0.709098699362309
SMARCD3	-0.265656258410714	1.6840409126	-3.93368911443481	0.000131364798800152	0.00191633605627196	0.697458530193944
KRTAP1-3	-0.163694833011905	1.10993766259286	-3.93292412507808	0.000131741598827817	0.00191998840671711	0.694793725787668
C11orf75	-0.350273610982144	2.18017765103571	-3.9320434779039	0.000132176641332256	0.00192448175960848	0.691726543474886
FAM12A	0.112145037839285	1.17531151052857	3.93174280826948	0.000132325486141667	0.00192480347945149	0.690679474475705
LOC339192	-0.349075461136905	1.74173723612857	-3.93042445735915	0.000132980014862972	0.00193042717147066	0.686089126732167
CASP10	-0.160576458029762	0.992937404728571	-3.93028638701112	0.00013304874146922	0.00193042717147066	0.685608452384292
MRAP	-0.141230616755952	0.996241490607143	-3.93019658949826	0.000133093457693256	0.00193042717147066	0.685295840982768
FUNDC2	0.203145404827381	0.2306055933	3.92708471834228	0.00013465193949917	0.00195116827598702	0.674466020363381
PLD3	-0.129360800803571	0.682095581035714	-3.92506646872228	0.000135671989413314	0.00196379746122663	0.667445833265622
MYOCD	0.130001665767857	1.07763331234286	3.92463530465431	0.000135890857230382	0.00196379746122663	0.665946464499001
ANKRD55	0.150595960630953	1.39297814155	3.92459479063427	0.000135911440257421	0.00196379746122663	0.665805584139235
DHX40	0.239380847863095	0.00275805576428572	3.92371272754573	0.000136360306360171	0.00196547496438629	0.66273865246816
GFOD1	-0.205774648142858	1.27097480970714	-3.9236994789199	0.00013636705909626	0.00196547496438629	0.662692591207438
ALDH3A2	-0.149433119767857	0.0574432219857143	-3.92360383419582	0.000136415818020753	0.00196547496438629	0.662360068579514
C1orf38	-0.575575069422625	4.80998793635	-3.92324635857243	0.000136598203276495	0.00196623726536195	0.661117310370248
RAF1	-0.346625500333334	2.52916277262857	-3.92281422911404	0.000136818987148567	0.00196755032086945	0.659615139741772
MECR	-0.156234171767857	1.17760409629286	-3.92164952470568	0.000137415752009912	0.00197426263956719	0.655567044821689
KBTBD4	-0.144131253261905	0.962831388421429	-3.92137416966507	0.000137557198694536	0.00197442686141326	0.654610149410257
APBA3	-0.193460908428571	1.57543455566429	-3.92059059071665	0.000137960473021286	0.00197834536666784	0.651887401239311
CD96	-0.296734212196427	1.56515262537143	-3.91845641803264	0.000139064555548067	0.00199229654769146	0.644473863952621
SKIV2L	-0.189623259934524	0.911947475978571	-3.91612060085057	0.00014028259622614	0.00200785250357226	0.636363556459856
UBE2S	-0.203990389857143	0.171789176021429	-3.90596668420914	0.000145696506421282	0.00208337772741393	0.601152468930827
POLM	-0.235541719767857	1.04325348959286	-3.90251003588972	0.000147584485013917	0.00210838945383005	0.589182377187804
RPUSD4	-0.211782809726191	0.473223412121429	-3.90204884098295	0.000147838137424752	0.00210983879972223	0.587585936623241
UCKL1	-0.205592395333333	0.298178630485714	-3.90182063156703	0.000147963803615447	0.00210983879972223	0.586796038333193
SAPS3	-0.14201007777381	1.24844765359286	-3.90048990451154	0.000148698611090674	0.00211832749345494	0.582190744925247
LTBR	-0.322771226166666	1.93061619991429	-3.90008900140898	0.000148920663557938	0.00211950252745159	0.58080357156082
NLK	0.162433502440477	0.621677704285714	3.89940253144866	0.000149301618896381	0.00212293481700415	0.578428566717732
C5AR1	0.146119795267858	1.95678330964286	3.89637290277586	0.000150994011230871	0.00214499069649392	0.5679508413918
CD177	0.303982556178573	1.73907841654286	3.89578473459641	0.000151324679035936	0.00214609415953217	0.565917463715458
ARFIP2	0.138796302303571	0.893598798671429	3.89573205457889	0.000151354329307188	0.00214609415953217	0.565735353674729
TRMT12	-0.304884614970238	1.64044086292857	-3.89547190334314	0.000151500833159162	0.00214616758615208	0.564836063314676
TUBGCP5	0.197511886226189	0.663777404728571	3.8952183945765	0.000151643726110561	0.00214618977140259	0.563959780805702
ZDHHC3	0.142589427875	1.42359195347143	3.89454107453853	0.000152026134127423	0.00214959857808105	0.561618768969742
TRIM71	-0.123492113416666	0.670099267871429	-3.8936997043957	0.0001525024410311	0.00215432750651003	0.558711206210047
RPL5	-0.347927300994048	0.797818232078571	-3.89266116149816	0.000153092327182648	0.00215839769500496	0.55512295671966
C21orf67	0.136669710440476	0.947057128164286	3.89258910556362	0.000153133334954363	0.00215839769500496	0.554874026041779
PAQR6	0.259718177994047	1.18548598857857	3.89244222701454	0.00015321695740915	0.00215839769500496	0.554366618081739
TSPAN4	-0.178840827279763	0.911781931135714	-3.89143185448606	0.000153793371869814	0.00216450986581556	0.550876590881785
C16orf53	-0.114778709059524	0.72585929315	-3.89107145993001	0.000153999474610169	0.00216540372354632	0.549631891862995
FBXL12	-0.212177710755952	0.635843448685714	-3.89057680950263	0.00015428278358717	0.00216738052872782	0.547923661813363
CYP2S1	0.257807119184524	1.2329637794	3.88990532770075	0.000154668165502548	0.00217078628587957	0.545605038665679
KLF9	0.317894221613095	0.869898294728571	3.88951665301019	0.000154891654905928	0.00217191567073076	0.544263093242163
PDCD6	-0.306731302934524	0.467966304421429	-3.88921572323058	0.000155064901634445	0.00217233911090469	0.543224171181173
TTC31	-0.181064238321428	0.76334304735	-3.88725886835819	0.000156195977367143	0.00218616784543542	0.536469945321873
MITF	0.11925729860119	0.3996134625	3.88586337485849	0.000157007371740729	0.00219348660286015	0.531654959879506
BHLHB3	0.305148901184523	0.358307762378571	3.88586269813244	0.000157007766186552	0.00219348660286015	0.53165262525179
PCDHGB7	0.112374749244048	0.841472185078571	3.88352390417566	0.000158376633508986	0.00221057679822376	0.52358599629095
FZR1	0.0948078981726176	0.851422596435714	3.88299965224271	0.000158685025400218	0.00221284737899698	0.521778355798951
SETDB2	-0.179201160238096	0.901785103535714	-3.88233650575098	0.000159075940468039	0.0022162635155483	0.519492081420384
BLNK	-0.297851998595238	0.708667624407143	-3.88201736056805	0.000159264398162094	0.00221685531667237	0.518391902825939
SPATA2L	-0.216414128113096	1.41860586056429	-3.88158506089444	0.000159520013126405	0.00221837996276336	0.516901765964445
FLJ46026	0.290705090232143	0.137907502985714	3.88103729711847	0.00015984446147954	0.0022197808141892	0.515013815181735
OR10A4	0.126916442119047	1.06154236562143	3.88092156471685	0.000159913091710983	0.0022197808141892	0.514614953232503
YPEL4	0.214840885505952	0.571197361142857	3.88056465748668	0.000160124917058729	0.00222069131548298	0.513384962566338
HEXIM1	-0.242713245244048	1.48585055045	-3.88004897964177	0.000160431444578716	0.00222291233336896	0.511607969019566
DDIT3	-0.189028974357143	0.77930698665	-3.87911453467793	0.000160988316721026	0.00222787546510468	0.508388411975157
HEMGN	0.383929255875	0.382749154528571	3.87895586898817	0.000161083054173906	0.00222787546510468	0.507841803417228
SH3YL1	-0.134244256940476	0.421097899985714	-3.87787135079031	0.000161732028732171	0.00223296356336516	0.504106081735688
HTATSF1	0.14828203775	0.616083429421429	3.8778496779784	0.000161745023027899	0.00223296356336516	0.504031436287533
ERBB2	0.197888447214286	0.224633174778571	3.87717483035395	0.000162150136339433	0.00223652313392428	0.501707294853517
THSD7A	0.0826232657142859	0.9129789475	3.8751315030068	0.000163382645084782	0.00225147808371824	0.494672153452597
BRP44L	-0.216241974845238	0.377954471371429	-3.87351375750288	0.000164364761979192	0.00226295854525477	0.489104390421796
CTSW	-0.222571983172619	1.85890976727857	-3.87209054810943	0.000165233417561117	0.00227162639451555	0.484207698830875
UBA52	-0.281937899279763	1.64729658408571	-3.871992363949	0.000165293504934787	0.00227162639451555	0.483869939764057
RNASEH2A	0.207321143136905	0.171755774921429	3.86999983159859	0.000166517406444387	0.00228637733658631	0.477016998924521
TRMT6	0.181768811494047	0.86487230155	3.86819634846253	0.000167632610618515	0.00229961050122201	0.470816695315714
RBM10	-0.15815970335119	0.614998488921429	-3.86661326424466	0.00016861737789515	0.00231103204035717	0.465376024226959
MVP	-0.347816185017856	3.47948007099286	-3.86556161637059	0.00016927459980199	0.00231794776608929	0.461762756400115
STX8	-0.154064269529762	1.04370207505714	-3.85775943440294	0.000174227148483118	0.00238361574492309	0.434980528096644
POMGNT1	-0.0841104525059531	0.954093260414286	-3.85558820952133	0.000175629675542551	0.00240064109161942	0.427535178833738
F11R	-0.260921872232143	1.58654942114286	-3.85491103962431	0.000176069291935706	0.00240448585192054	0.425213783397688
FUK	-0.158833447946429	0.682435856357143	-3.85437693027177	0.000176416771500487	0.00240706656963737	0.423383042525735
BTD	-0.177483075351191	0.541552976335714	-3.853812246072	0.000176784851153785	0.00240992347362781	0.421447723260525
C14orf45	0.197870585654763	0.926911517607143	3.85301958477459	0.000177302765346537	0.00241481595923992	0.418731451521428
TNNC2	0.109200601398812	0.797975912928571	3.85256348733904	0.000177601426526865	0.00241671618569622	0.417168711733132
TPM4	0.142065605154762	0.605515754942857	3.85164433911105	0.000178204755387945	0.00242131895723911	0.414019859140859
HDAC3	-0.189442087142858	1.06436618214286	-3.85156250333675	0.000178258566718907	0.00242131895723911	0.413739532325039
WIPI1	0.123058141142856	1.18322034799286	3.85119641175425	0.000178499480332517	0.00242242458295764	0.412485551473942
FARSA	0.218793797732143	0.409585865021429	3.85008901676047	0.000179230108015278	0.00243016823242858	0.408692952090739
KLHL7	0.179018520511905	0.0528174754785714	3.8495855650024	0.000179563210089965	0.00243251285319019	0.40696902344226
UFM1	-0.323830782196429	0.144818099835714	-3.84891510407172	0.000180007725065903	0.0024363612414	0.404673500196385
ATP10D	-0.134269305041666	1.00869659572143	-3.84753503471572	0.000180926003589846	0.0024466093415097	0.399949431912843
DULLARD	-0.159836779059524	0.970336671114286	-3.84726838373164	0.000181103941752541	0.00244683670769937	0.399036824982153
BTN3A1	-0.241591756428571	1.28180745432143	-3.84685334980182	0.000181381227839105	0.0024484047341908	0.397616481929208
LHX1	-0.162525207267858	1.26224563827143	-3.84347614171006	0.000183652601795515	0.00247686359757256	0.386063466188422
TMCC1	-0.187913448005953	0.958690387821429	-3.84197973061465	0.000184667645006311	0.0024883432627026	0.38094703524231
STX4	-0.194257351363095	1.06163672697857	-3.84165174922783	0.000184890831904338	0.00248914199760575	0.379825836805918
PCDHGB6	-0.182513437607143	1.39768601931429	-3.84098027502275	0.000185348560730372	0.00249269532999901	0.377530654512717
PRKD1	0.189944736625	0.0779679114357143	3.84078327071807	0.000185483058270702	0.00249269532999901	0.376857330535515
WTIP	0.0999957475952381	0.910264149764286	3.84044736485354	0.000185712599682922	0.00249357342067626	0.375709330986926
PDZD3	0.129131750172619	0.980372054057143	3.8364278360312	0.000188480367591134	0.0025285007616952	0.3619783640084
GSDMB	-0.122930014690476	0.934268854385714	-3.83574646207844	0.000188953415549858	0.00253068892717147	0.359651893941954
GRIN1	0.24463802395238	1.38101050977143	3.83571286319029	0.000188976770934575	0.00253068892717147	0.35953718315035
EIF5B	0.245135232416667	0.454765014264286	3.83468639628048	0.000189691615577084	0.00253802367766836	0.356033086925983
CCNA1	0.185370835059524	1.08810514467857	3.8343742430259	0.000189909511946901	0.0025387023313606	0.35496762500632
SOCS4	0.124276616589286	1.07850302252857	3.83290561942637	0.000190937868957245	0.00255020446612553	0.3499557597515
CREBL2	-0.167801741988096	0.560640615085714	-3.83259428519794	0.000191156549344186	0.00255088168571249	0.348893490561722
CACNA1F	0.0800901635297613	0.800845236721429	3.82969924157877	0.000193201444176924	0.00257590617319646	0.339018958243897
ARHGEF6	-0.334146395315479	2.96561557888571	-3.82897838665757	0.000193713836736853	0.00258047221463671	0.336561171366375
STBD1	0.163967057589286	0.49407052675	3.82815050754204	0.000194303895776941	0.00258606394502071	0.333738940468606
RPL37A	-0.352754600797619	0.543421816157143	-3.82756118635716	0.00019472496572418	0.00258939871233572	0.331730250455385
CLDN3	0.243301957297619	0.232783400192857	3.82702998741957	0.000195105249860084	0.00259218576060826	0.329919882479016
IFLTD1	0.109391839095239	0.90193764215	3.82587135761838	0.00019593715888696	0.00260096301998022	0.325971882767735
GALNT7	0.180991570642857	0.626280041935714	3.82529930154934	0.000196349142697514	0.00260415552926153	0.324022972338922
TMED1	-0.156638949767856	1.33588559595	-3.82457369927899	0.000196872891164969	0.00260882349496616	0.321551290523886
GPR55	0.152797434988096	0.782422237578571	3.823595179853	0.000197581299667816	0.00261592817502655	0.318218673445556
C9orf131	0.112071928696426	0.808241129407143	3.82216877188713	0.000198618299119181	0.00262550363989966	0.313361879841303
UGCG	0.193719697761905	0.932466159414286	3.82212484633112	0.000198650314911412	0.00262550363989966	0.313212340369812
C12orf35	-0.406909956184525	3.25456441894286	-3.8210469476881	0.000199437494713928	0.00263291435985729	0.309543193277097
TFDP2	0.164801188	0.419877568378571	3.82088259665379	0.000199557778756469	0.00263291435985729	0.308983818684649
ZNF404	0.0808371210892855	0.786795978828571	3.8202728213235	0.000200004658919944	0.00263651974857488	0.306908596136311
ANKIB1	0.246793041273809	0.154145043557143	3.81843114404343	0.000201360127470089	0.00265208577255922	0.300642515093593
PDE6D	-0.195850579565477	0.6914913709	-3.81429984367168	0.000204432549866479	0.00268997232939146	0.286595136541673
STX2	-0.0956295899345263	0.869463735264286	-3.81408846510763	0.000204590941686233	0.00268997232939146	0.285876730303392
RASL11B	0.183034229755952	0.354552360342857	3.81287818734484	0.000205500082112237	0.00269875784718111	0.281764012599777
BRD9	-0.131571464220238	0.764136120942857	-3.81272614051473	0.000205614567969745	0.00269875784718111	0.281247407578324
CRTAP	-0.115690470821428	0.757505707992857	-3.81206646644974	0.000206111980728542	0.00270295037939866	0.279006245016909
RPS2	-0.437818838303571	0.407226682964286	-3.8110619751017	0.000206871590119221	0.00271057115405564	0.275594208646666
TRIM56	-0.239620188666667	1.72082043198571	-3.80603092647783	0.000210716292918075	0.00275741904301565	0.258515764137697
SULF1	0.315205044636905	0.364451141592857	3.80590915227115	0.000210810187603133	0.00275741904301565	0.258102614057789
CTDSP2	-0.281447264226189	2.31526287767857	-3.80402030344051	0.000212271690251269	0.00277414620323216	0.251695579270937
TMEM34	-0.109947617982143	0.511326230985714	-3.80337101754433	0.000212776294587231	0.00277834979329466	0.249493774318625
CHIT1	-0.221900155773809	1.34826115682143	-3.80196891547795	0.000213869850298349	0.00278804461505142	0.244740116749027
RPL21	-0.345562328755953	1.00858617009286	-3.80178163990747	0.000214016317223864	0.00278804461505142	0.244105288757472
FBXO33	-0.325276680208334	1.54715978475	-3.80171361943984	0.000214069539124849	0.00278804461505142	0.243874718771977
TRA2A	-0.214260180321429	0.633993342514286	-3.80071259379823	0.000214854235294943	0.00279586668139589	0.240481912792039
TBP	0.285996046577381	1.03657832075	3.80043056775347	0.000215075805732035	0.00279635375500572	0.239526163874047
MSRB3	0.107001649511905	0.841294681542857	3.79450638492324	0.000219780497057917	0.00285507838179771	0.219463141760464
C10orf78	0.326719287291666	0.0412817936071429	3.79351273657775	0.000220579104834509	0.00286280607986238	0.216100499320194
POLR2I	-0.267600385351191	0.223211402585714	-3.79329757127223	0.000220752398229873	0.00286280607986238	0.215372444180916
FAM39DP	-0.282578493035715	0.725723804785714	-3.79304403294298	0.000220956762924194	0.00286301143495461	0.214514589047861
SIRT7	-0.185805873386905	1.56741532787143	-3.79111058383974	0.000222521135405152	0.00287870434239369	0.207974226745774
COX8A	-0.224870037511905	0.625520477792857	-3.79107871296291	0.000222547010270657	0.00287870434239369	0.207866438342116
H2AFJ	-0.0989297515357144	1.03294299563571	-3.78790736212448	0.000225136044378013	0.00290971571908469	0.197144486295327
SUB1	0.193628668654762	0.296344908807143	3.78733207967671	0.000225608746251825	0.00291334559573148	0.195200304142152
LOC349196	0.191362068035714	1.3638751815	3.78619954582408	0.000226542086993562	0.0029229126024505	0.191373574501432
NDUFB8	-0.190417774309523	1.16467239483571	-3.78510160263299	0.000227450417098293	0.00293214094571705	0.187664607848638
PRKAR2B	0.360352188303571	0.599911874	3.7845947286161	0.000227870919473863	0.0029336927037236	0.185952628297047
EDNRA	0.176074209232142	0.485792450192857	3.78449088713362	0.000227957157276033	0.0029336927037236	0.185601924021411
FCN2	-0.116387020190476	1.35734643518571	-3.78311100767559	0.000229106056519702	0.00294598185800863	0.180942390843896
RAD17	0.212632323595238	0.12991451745	3.7820698091745	0.000229976600919934	0.00295467399456017	0.177427415443695
C16orf7	-0.355514820613096	2.87147362599286	-3.78074418207476	0.000231089496706578	0.00296543746747254	0.172953373032917
C6orf62	0.222897607422619	0.79653377485	3.78050012394407	0.000231294945403996	0.00296543746747254	0.172129805905407
ZBTB24	-0.183871021904762	0.850422568428571	-3.78037517176627	0.000231400197481559	0.00296543746747254	0.171708175047324
HCK	-0.733475529494041	6.91168704117857	-3.77890930733803	0.000232638349627513	0.00297816773908049	0.166762696159678
KLRG1	-0.232123063142857	1.01942143335	-3.77861483211867	0.000232887836879791	0.00297816773908049	0.165769394004559
TMUB1	-0.170771709297619	0.583436769042857	-3.77850387412245	0.000232981909260347	0.00297816773908049	0.165395134914879
KEAP1	-0.138873855660715	0.458518744021429	-3.77787286682274	0.000233517575381151	0.0029825045414114	0.163266929254339
TNFRSF25	-0.184566650910714	1.77801244870714	-3.77625852268834	0.000234893324498918	0.0029975546435635	0.157823522702079
PFKL	-0.167081933113095	0.496934851635714	-3.77530990943569	0.000235705317699923	0.00300153694370467	0.154625773207549
CALM3	-0.222170760095238	1.64521657452143	-3.77523867808366	0.000235766397588379	0.00300153694370467	0.154385680531885
TCTN3	-0.119229452994048	0.128340447207143	-3.77520143515571	0.000235798338854186	0.00300153694370467	0.154260150833636
FAP	0.177267582244048	0.353484267885714	3.77482241996236	0.000236123633390661	0.00300316038247117	0.152982712672875
PLA2G7	-0.482222540226189	1.73634085781429	-3.77300527813692	0.00023768913853142	0.00302054163827459	0.146859635971449
EMB	0.288457910529763	1.90567009802143	3.7713836031221	0.000239094552283306	0.00303586109613234	0.141397226010096
MAP2K2	-0.146392171166668	1.29115524005714	-3.76950439492199	0.000240733012042458	0.00305411154626296	0.135069728946027
C10orf12	0.0894907385654756	0.953200260164286	3.7692212612045	0.000240980794035553	0.00305470312038723	0.134116608775365
COMMD3	-0.232216272392857	0.622150008792857	-3.76813179838711	0.000241936485332043	0.00306401916716585	0.130449664109737
ZNF622	-0.154765918261904	1.01519633717143	-3.76775028517766	0.000242272002588336	0.00306401916716585	0.129165759421779
TMEM176B	-0.857555315690476	2.34505278327143	-3.76769458917986	0.000242321020661543	0.00306401916716585	0.128978334749853
CARD10	0.185435032833334	1.30377091815714	3.76645546690453	0.000243414007767552	0.00307527880362566	0.124809099455736
NPC2	-0.291970138035715	2.30431940257143	-3.76574363390953	0.00024404400338917	0.00308067517495256	0.122414520683016
LOC150759	-0.204551807833333	0.582557211342857	-3.7630870400952	0.00024640885432656	0.00310794423737802	0.113481083727397
NFKB1	-0.308496013910714	2.99012863411429	-3.76107148573975	0.000248217541308338	0.00312815898946757	0.106706709459331
ZNF226	0.154393302934524	0.531295006864286	3.7603008318676	0.000248912419201286	0.00313431508954455	0.104117283503404
GPR21	0.0686301743750016	0.80659358375	3.75936199830642	0.000249761432012005	0.00314240025396381	0.100963349440605
PRL	0.177220407041666	0.518011992935714	3.75727578108552	0.000251657893549528	0.00316363971145955	0.0939571633110736
ARMCX3	0.156950505880952	0.0162808625071429	3.75641089373454	0.00025244810915639	0.00317094870607853	0.091053520267895
OR8K3	0.120921588047619	0.719789546814286	3.7543954102835	0.000254298718526127	0.00318961394184176	0.0842891450170171
FAM55D	0.128462224589286	1.03172857208571	3.75433522917105	0.000254354173816039	0.00318961394184176	0.0840872102121981
CYP24A1	0.240092960261905	0.7887535152	3.75349151969847	0.000255132837393133	0.00319673867050504	0.0812564607987625
MRPL41	-0.200734943696428	0.3624118142	-3.75129860940501	0.000257167266318501	0.00321957304724877	0.073901393579404
DEDD	0.129461295440476	1.21587529123571	3.75034913440193	0.000258052884201391	0.00322799925822267	0.070717917854739
MMAB	0.394766617172619	0.0709233325357143	3.7494281803704	0.000258914660217977	0.00323611360499605	0.0676306951548264
LONP2	0.219981994458333	1.69814478577143	3.74895572177564	0.000259357817712442	0.00323857561411462	0.0660471582796429
ZFP62	-0.161965663363095	0.204088568928571	-3.74876367270802	0.000259538161621065	0.00323857561411462	0.0654035148352801
SFRS17A	-0.276036606321427	1.64903515704286	-3.74845150748746	0.000259831554351741	0.00323957469982392	0.0643573649180853
PLXND1	-0.143562766363095	0.577270895264286	-3.74718380912888	0.00026102625097902	0.0032518003669954	0.060109693190876
LOC144438	-0.183464655303572	1.21557523198571	-3.74674858880443	0.000261437607689519	0.00325425533637134	0.0586516715278735
ISG20L2	0.252191902982143	2.21233984269286	3.74529669223061	0.000262814342678921	0.00326871302860123	0.0537887017464183
IWS1	-0.182129883065476	0.231833544071429	-3.74147496250813	0.000266471145620151	0.00331148184728937	0.040995560270038
ITGAE	-0.173126138452381	0.55824284	-3.74091789838074	0.000267008178348561	0.00331172975207609	0.0391316895462612
MKRN2	-0.180737812488095	0.371681764492857	-3.74091062062106	0.000267015201189586	0.00331172975207609	0.0391073405165514
LYZ	-0.571228695666667	3.82786499857857	-3.74077580352606	0.000267145327689531	0.00331172975207609	0.0386562930950376
ZNF282	0.206936077916666	0.898673020821429	3.74047751452487	0.000267433452103639	0.00331259739285959	0.0376583769984693
SLC1A3	0.354898903702381	0.815004782242857	3.73989601654352	0.000267995981432664	0.00331685979954069	0.0357131806304301
CPXCR1	0.129960063005953	1.0536814565	3.73923155670398	0.00026864013873392	0.00332212471238869	0.0334907658261665
PIK3C2B	-0.150895022005953	0.718308474757143	-3.73825031534027	0.000269594081527481	0.00333120888696202	0.0302094013379293
MID1IP1	-0.286844540529762	0.954427577764286	-3.73798462713277	0.000269852929776957	0.00333169641592916	0.0293210352463484
MAP3K11	-0.307449310375	2.30092531781429	-3.73546188596754	0.000272322484408603	0.00335945511635179	0.020888453740981
AZIN1	0.288655866880952	0.208500220692857	3.7334740139428	0.000274283512600379	0.00338090050515369	0.0142470043492118
SSX2IP	0.247534814702381	0.131264825785714	3.7305689056063	0.000277173465006463	0.0034137520191307	0.00454625979450363
ZNF281	-0.220925014494049	1.49629297967857	-3.72934526025208	0.000278399338926903	0.00342607160530304	0.000462100976424296
NPAT	0.131659337208333	0.733284784335714	3.72861253831741	0.000279135851645035	0.00343235388103766	-0.00198298127432395
ITGA3	0.224451915458333	0.390900322528571	3.7282813046826	0.000279469404292957	0.00343367505954113	-0.00308817456744226
MRPS28	0.438320987916667	0.0385743530714286	3.72113404506218	0.000286759323743697	0.00352039376747921	-0.0269162131744913
REEP4	-0.146294631577382	0.769515584428571	-3.7172200003975	0.000290827430407075	0.00356745182404026	-0.0399493356950442
CPNE1	0.24431272647619	0.746089977292857	3.71544194495371	0.000292693467792681	0.00358744390790932	-0.0458662716536216
POLR2J	-0.208311878982143	0.816919877692857	-3.71505048153803	0.000293105821491027	0.0035896008106151	-0.047168656493179
TNIP1	-0.284608011970238	2.82225620630714	-3.71423668915829	0.000293964802373614	0.00359721957199492	-0.049875756480116
BSG	0.197394498000001	0.990366644557143	3.71282762695866	0.000295457745926655	0.00361257756009837	-0.0545618916326109
TOMM40L	-0.207706064154762	0.662568675421429	-3.71191703698515	0.000296426358418682	0.00362150497099445	-0.0575894798998631
PCSK7	-0.144980830202381	1.51177981301429	-3.71135566418679	0.000297024998797924	0.00362324753035745	-0.0594556664089474
EHBP1L1	-0.329063203976192	2.59475309602857	-3.71133582826189	0.000297046172480905	0.00362324753035745	-0.0595216032876555
COL9A2	0.294949753059523	1.17602711580714	3.71094615605078	0.000297462414505873	0.00362541270199534	-0.0608168598768737
ZNF575	-0.115941906821429	0.829115481414286	-3.70959499840757	0.000298909981463362	0.00364013390417211	-0.065307200124721
HIST1H4D	0.167954450071429	1.41081775199286	3.70926384201329	0.000299265782995157	0.00364154661904203	-0.0664075378355342
RRP15	0.262952897035714	0.268268481242857	3.70848993047402	0.000300098854035226	0.00364875996587586	-0.0689787112125595
ZNF672	-0.167239216440476	1.38568911254286	-3.7074315476629	0.000301241696292438	0.00365972511991757	-0.0724942769877499
TXNDC15	-0.180509446345238	0.205999616092857	-3.70622671042573	0.000302547693976995	0.00367265330194616	-0.0764953142781195
FAM110A	-0.229518778297619	1.38796661319286	-3.70598150360286	0.000302814144354229	0.00367295175412406	-0.0773094698509684
ANXA2	-0.277896406017857	0.665963864878571	-3.70488754542227	0.000304005586045978	0.00368446035889404	-0.0809411825768978
BZW2	0.38628801102381	0.0388617611357143	3.70397041030226	0.000305007865610882	0.00369365984622556	-0.0839852048585357
NDFIP1	-0.190262442488096	0.9190642436	-3.70267830499559	0.00030642523470911	0.00370786742174705	-0.088272729412596
LEPREL2	-0.223337625988095	1.3567019792	-3.70157595639346	0.000307639376477743	0.00371746781091677	-0.0919296283180833
TCIRG1	-0.321287897595239	3.24842518587857	-3.70151357455522	0.000307708220619148	0.00371746781091677	-0.0921365454022851
RPS4X	-0.521942818785714	0.349830976914286	-3.69964396070344	0.000309778292346472	0.00373839163445494	-0.0983366280873863
TRIM41	-0.143901804339286	0.541716933157143	-3.69948690940853	0.000309952781223374	0.00373839163445494	-0.0988573308695546
ACE2	-0.133609720357143	1.19726692625	-3.69928370862593	0.000310178681641856	0.00373839163445494	-0.0995310152415003
DUSP16	0.118941530297619	0.942693875142857	3.69887528808099	0.000310633198374932	0.00374090067448194	-0.100884986161389
PYGL	0.375554076160713	2.660511272	3.69658491047831	0.000313193778367825	0.00376874858818843	-0.108475642623538
DIO3OS	0.082498323904762	0.935447054514286	3.69630458495383	0.000313508543025218	0.00376954927504431	-0.10940441967321
PSCD4	-0.487067542386904	2.69323773877143	-3.69597390098911	0.00031388023769127	0.00377103266580667	-0.110499970735581
C20orf4	-0.180073008119048	1.16922885297857	-3.69478459276754	0.000315220490910238	0.00378414100787579	-0.114439468848171
ITPKB	-0.117270509059524	1.4813109444	-3.69283703759841	0.000317426927109003	0.00380761873228857	-0.120888366712927
ARHGEF12	0.299698539511905	0.616169703435714	3.69152320384484	0.000318923649031201	0.00382255290780412	-0.125237265720098
NSF	-0.170090892964286	0.842801225207143	-3.6897766899299	0.000320923620537981	0.00384057709632506	-0.131016412315331
CLUL1	-0.147025201714286	0.492218232457143	-3.68976830570897	0.000320933250048498	0.00384057709632506	-0.131044149980609
OR51E1	0.230440316749999	1.42259992741429	3.68943609352502	0.000321315025041413	0.00384211808683378	-0.132143171881377
GPR101	0.109078361458333	1.06520126282143	3.68905840534714	0.00032174958249019	0.00384428730109837	-0.133392538792497
C1QTNF6	0.0935758067499999	1.09231149905714	3.68846029019694	0.000322438894653592	0.00384949453947284	-0.135370849122491
COX15	-0.10045624510119	0.975966702042857	-3.68805124078985	0.000322911117647285	0.00385210387477743	-0.136723659327505
CCL7	0.068626547595238	0.699694039085714	3.6875207817277	0.000323524475199045	0.00385639142886397	-0.138477813312103
MME	-0.651794530583333	2.38432928724286	-3.68661794157969	0.00032457094337127	0.00386368056113124	-0.141462904741489
CD244	-0.212685546041666	1.78187557539286	-3.68655429959645	0.000324644830502006	0.00386368056113124	-0.141673303850771
GNAS	0.225794646261905	0.49579134535	3.68583912178555	0.000325476233115275	0.0038705419546504	-0.144037462840081
NAP1L5	0.292113399178572	0.285734047814286	3.68524623770896	0.000326166994358299	0.00387572142122467	-0.14599707156825
TMC4	0.125526787452381	0.650682501921429	3.68335230709252	0.00032838288947288	0.00389811622569296	-0.152255188798506
OXA1L	-0.149679383279762	0.889786840557143	-3.68319715675505	0.000328565044704793	0.00389811622569296	-0.152767735543656
ZNF512B	0.405931462970238	0.335343703985714	3.68131236276031	0.000330785545453221	0.0039213967941082	-0.158992833195127
ARFRP1	-0.246226337083334	1.38132989492857	-3.680902383307	0.000331270423533532	0.00392408163165383	-0.160346567866751
DAGLB	-0.23460431417262	1.03243402587857	-3.6803563251028	0.000331917284442296	0.00392867956472386	-0.162149437038121
EIF4E2	-0.162234342738096	1.13393378028571	-3.67797583579654	0.000334751194782465	0.00395863592203998	-0.170006316310612
SLC27A3	-0.146646269291668	2.14028527762857	-3.6776279139681	0.000335167298276388	0.00395863592203998	-0.171154294407864
ARHGEF2	-0.172319489946429	2.16619173052143	-3.67745233132666	0.000335377475228148	0.00395863592203998	-0.171733600616606
GCC1	-0.113107018113096	1.47292366231429	-3.67735763971671	0.000335490875257833	0.00395863592203998	-0.172046010692323
ECE1	0.235213368827382	1.59043086918571	3.67366546487388	0.000339940899657103	0.0040080298930068	-0.184222232151873
CRYAB	0.198295987934524	1.70615491854286	3.67324316337408	0.000340453424383046	0.00401095865219623	-0.185614278405078
BCAP31	-0.31035558029762	2.68129302353571	-3.67223335308682	0.000341681941253739	0.00402231159680564	-0.188942417313083
TAS2R46	0.105926831857143	0.891311398171429	3.67149659062644	0.000342580916659498	0.00402977056575611	-0.191370170282954
SLC24A6	-0.198427885315475	1.75275746667143	-3.66960778926824	0.000344895802144854	0.0040534700362236	-0.197592255935164
CYFIP2	-0.194595891083334	2.27893627882857	-3.66941776400759	0.000345129511183795	0.0040534700362236	-0.198218091440604
C3orf10	-0.237936622833333	0.131632269092857	-3.66908883442716	0.000345534410383212	0.00405508930145244	-0.199301336239941
DYRK4	0.151254024035714	0.961897844078571	3.66365741152172	0.000352285556434201	0.00412824897428772	-0.217176812511487
SSNA1	-0.123126874994047	0.97118078305	-3.66363629777048	0.000352312042056953	0.00412824897428772	-0.217246258061529
SETMAR	0.163923828279762	1.18604327972857	3.66328753624055	0.000352749809769341	0.00413019168169407	-0.218393327236657
MEGF8	-0.100126972214287	0.751048163578572	-3.66264466539807	0.00035355809317814	0.00413646625809186	-0.220507480832
GIMAP4	-0.490821831416669	4.06988818374286	-3.66188511298719	0.000354515336898153	0.00414447259902645	-0.223004962631308
ACOX2	-0.188233398839286	0.73628245825	-3.66071810660964	0.000355990858989729	0.00415852091124463	-0.226841364251276
FAIM2	0.148202511345238	1.27325781426429	3.65994098081971	0.000356976647497465	0.00416683118285665	-0.229395520843821
ABL2	0.0947476025119039	0.773664457421429	3.65913156829104	0.000358006134846916	0.00417563837464306	-0.23205532011691
PROX1	0.244418057059524	0.192319031085714	3.65849928723773	0.000358812281219549	0.0041800219208071	-0.234132714171643
CUEDC2	-0.121474450690476	1.17501808759286	-3.65840513024455	0.000358932476276337	0.0041800219208071	-0.234442046924017
PTPRR	0.16253998914881	0.766153261278571	3.65686907480619	0.0003608986930925	0.00419969927456146	-0.239487506975023
C6orf195	0.115605704077381	0.966610289	3.65604097335306	0.000361962917389061	0.00420719280260946	-0.242206838629914
SLC25A12	-0.22959364107738	1.42023669559286	-3.65593701045449	0.000362096733373539	0.00420719280260946	-0.242548197788603
ITPK1	-0.230489980178572	2.58760185617857	-3.65213000275979	0.000367029256717975	0.00426124334290456	-0.255042906026944
ALKBH3	-0.197308970130952	0.0370292749	-3.65182685791703	0.000367424741524786	0.00426257610755951	-0.25603737647253
RBM16	0.250593104482143	0.201491491792857	3.65087629190233	0.000368667469109846	0.00427372838618483	-0.259155280447418
ANAPC11	-0.226910529821429	0.693713149392857	-3.64904449545242	0.000371073488095805	0.00429833866531113	-0.265161783381659
IL15	-0.152036771839286	1.03433194619286	-3.64712537600991	0.000373610114257008	0.00432442316700223	-0.271451963311
ARRB1	-0.219497137708333	1.80657356696429	-3.64632655206725	0.000374670793986879	0.00433180300793308	-0.274069417869454
RARA	0.183307426130954	1.09689186371429	3.64621570774715	0.000374818197841701	0.00433180300793308	-0.27443257702414
ELMO1	-0.192879787547618	1.74887658549286	-3.64539888380999	0.000375906123784108	0.00434107254432355	-0.277108456782971
OTUD1	0.218072763916667	1.52363666775714	3.64453177397164	0.000377064289625826	0.00434724670044985	-0.279948531685097
MPDU1	-0.117355300440476	0.693942872085714	-3.64415989299805	0.000377562029232903	0.00434724670044985	-0.281166396133012
GSPT1	0.444481748398809	1.05776179797857	3.64414994383551	0.000377575354091406	0.00434724670044985	-0.281198977013288
HERC2	0.216900422982143	0.110488972514286	3.64414212291847	0.000377585828914353	0.00434724670044985	-0.281224588400191
TMCO7	-0.0939873395119046	0.728197924314286	-3.64215112062133	0.000380261396370853	0.0043747345191574	-0.287743111871461
HLA-DRB6	-0.168007820315476	1.18939995881429	-3.64156306407336	0.00038105506393878	0.00438054670777768	-0.289667843289794
HOMER2	0.0975320070178567	0.79692204645	3.6411023526219	0.000381677953817493	0.0043843883560306	-0.29117559080914
AP1S1	-0.120617898125	0.900759422071429	-3.63909098720912	0.000384408638181905	0.00441241842738504	-0.297756248835778
C5	0.175331735583333	0.34177250365	3.63762524363906	0.000386410184474502	0.00443204309775664	-0.30254989171547
C7orf47	-0.229846919815476	0.942471903085714	-3.63659998129732	0.000387816078264828	0.00444481129398467	-0.305902017828269
NUP188	0.226339055869048	0.183574637228571	3.63593627490454	0.000388728762142016	0.00445060542852792	-0.308071611292959
PMS2L1	0.131575633458334	0.724103851478571	3.6358062721302	0.000388907770555548	0.00445060542852792	-0.308496539909286
ZNF775	0.123954754011904	1.21274406398571	3.63557200543404	0.000389230542634424	0.00445094504551684	-0.309262235256811
GPR62	0.174029116809525	1.19759697452143	3.63460134462434	0.000390570614701699	0.00446290846866818	-0.312434385302168
ALG1	0.145598945761904	1.06671935057857	3.6337906722948	0.000391693148532784	0.00447237004031493	-0.315083153715747
MAP3K1	0.235160691315476	1.69917509108571	3.63356098552468	0.000392011748167039	0.00447264493438367	-0.315833537521019
SLC2A6	-0.164592075726192	1.34923055675714	-3.63325584229739	0.000392435392396505	0.00447411701871871	-0.316830376240454
ZC3H12C	0.342425515994048	0.101210284635714	3.63189320741308	0.000394332482542166	0.00449208449336464	-0.321280976712202
RAP1GAP	0.428364378470239	0.936472264971429	3.63169942662503	0.000394602970772319	0.00449208449336464	-0.321913786554598
TLK2	0.140088927380952	0.720914447464286	3.6311250533656	0.000395405737415359	0.00449785133212708	-0.323789294491355
ATP6V0A4	0.110280312297619	0.622694360085714	3.63069414301455	0.000396009006952497	0.0045013419008837	-0.325196190913029
INTS10	-0.157850088261905	0.713380734314286	-3.62929215439801	0.000397977794932726	0.00452033716817381	-0.329772648239754
ABCB6	0.196617139107143	0.580607732178571	3.62697038926392	0.00040125855065169	0.00455419458161178	-0.337348295163798
ANKRD13A	-0.193693642470237	2.6651057445	-3.62668176619125	0.000401668167728755	0.00455543898067877	-0.338289759309188
KIAA0913	-0.147470020113095	1.60556318369286	-3.6255378247777	0.000403295549012666	0.00457048224425846	-0.342020592756447
CSRP1	-0.135336070148809	0.834656742714286	-3.62479334917994	0.000404357988709478	0.0045791054560344	-0.344448093505749
GPRC5D	0.123619046684524	1.23544557036429	3.62427950785821	0.000405092831540283	0.00458400874796627	-0.346123328853884
ANAPC5	-0.176103755869048	1.00239422959286	-3.62364944682028	0.000405995600761233	0.00459080356899485	-0.348177198878316
SUMO3	0.241769821071429	1.88453266457143	3.62129368467796	0.000409387859627714	0.0046257172889185	-0.355853894317267
FGF5	0.113835809761904	1.05967660839286	3.62097115175241	0.000409854379011188	0.0046275454272594	-0.356904608492386
GPX2	0.113912132904762	0.4477593389	3.61983179324155	0.000411506395712725	0.00464274600690449	-0.360615674433713
MOCS1	0.152720817363096	0.497903042814286	3.61901776463849	0.000412690547127242	0.00465264933086436	-0.363266501185345
BAT4	-0.124388559488095	0.700653934014286	-3.6187334189523	0.000413104936738001	0.00465386614933478	-0.364192337039373
NDRG3	-0.152914844803571	0.566455518364286	-3.61828155056163	0.000413764272825388	0.00465783858200618	-0.365663507147535
FAM126B	0.29599755385119	1.62428754695714	3.61771808372265	0.000414587837638112	0.00466365252027583	-0.367497801603043
EDEM1	-0.161995405744047	1.32432608185714	-3.61722260967535	0.000415313302343128	0.00466835515128256	-0.369110559570051
GGA3	-0.159851336160715	1.35433494439286	-3.61673455476477	0.000416029075489054	0.0046729419677343	-0.370698990326178
RAPGEF2	0.17848591202381	1.18717282878571	3.61651349568027	0.000416353660053601	0.00467313132414929	-0.371418394348392
KLF13	0.204720452136905	1.41516749305714	3.6141941400185	0.000419773648824136	0.00470803739368045	-0.378964207261831
GNB1	-0.114408464642857	1.43563574985714	-3.61313450680342	0.000421344931905956	0.00472217279403974	-0.382410298856147
FOXA3	0.137807504779761	0.573737752721429	3.60916435219323	0.000427281600463523	0.00478517579988131	-0.3953144437671
VPS54	0.154352770720238	0.459570454657143	3.60793571903456	0.000429134742180434	0.00479923989664084	-0.399305482898555
FAM54B	-0.0975857400476194	1.43239300645714	-3.60791273324321	0.000429169483711198	0.00479923989664084	-0.399380138267558
CD247	-0.362740568220239	2.33825579652143	-3.60680856143058	0.000430841497291372	0.00481290829098978	-0.402965906723268
C6orf58	0.0756100137321432	0.722776623814286	3.60668720778674	0.000431025633856585	0.00481290829098978	-0.403359944180543
NDUFA13	-0.247088363654762	0.651005550371429	-3.60505476411647	0.00043350986027258	0.00483709091704585	-0.408659454136964
AOAH	-0.306496890244048	3.71772049845	-3.60430529173969	0.000434654914924338	0.00484630656243832	-0.411091852453555
MLX	-0.191072549559523	1.66637238095	-3.60400638191685	0.000435112389224468	0.00484784794039821	-0.412061842104216
SETD1B	-0.17412355342262	1.548227764	-3.60199768184434	0.0004381984615613	0.00487865237336503	-0.418578533876772
PRKAA1	0.264968125874999	1.00301620424286	3.60050644686644	0.000440502869275568	0.00490071543796247	-0.423414507404259
WDR60	0.196501490125	0.451354609157143	3.59749007650442	0.000445199068607119	0.0049493360584683	-0.433191333674396
WDR4	0.0991190180535714	0.545867445328571	3.5935615882198	0.000451386186118351	0.00501444815098264	-0.445914414200478
DRAP1	-0.198603786517858	1.27247201885714	-3.59244255248713	0.000453163383359103	0.00503051106702584	-0.44953649981521
DDX18	0.193923005571428	0.53923692855	3.59089700224426	0.000455628804816438	0.00505391978083395	-0.45453759038431
MTIF3	-0.266442117232143	1.23754844375	-3.59067732073363	0.000455980260205836	0.00505391978083395	-0.455248291248534
FLT3LG	-0.279179629791665	1.20531123253571	-3.59049601465718	0.000456270513599588	0.00505391978083395	-0.455834815055241
C3orf39	0.155284778613096	0.572557039992857	3.58904067767394	0.00045860668795907	0.00507609414238079	-0.46054193201043
NR5A1	0.162828432636905	1.30298945822143	3.58735122826278	0.000461332819079604	0.00510209085617183	-0.466004278546534
IMMP1L	0.124928285708334	0.347755244807143	3.58692622499478	0.000462021015215861	0.00510209085617183	-0.467378068913416
GTF3A	-0.206203564946429	0.780465804485714	-3.58690374790928	0.000462057438686213	0.00510209085617183	-0.46745072061427
MGC33556	-0.150042900017857	1.29170760845714	-3.58675454275149	0.000462299290010038	0.00510209085617183	-0.467932980375386
ZNF33A	-0.147842389523809	1.32993145617857	-3.58639621167457	0.000462880607823116	0.00510479659433685	-0.469091107532442
TBC1D3C	-0.207185933392858	1.02352523292857	-3.58295080104746	0.000468505360176732	0.00516073984908027	-0.480221799528967
ACAA1	-0.268673546482144	2.26710383844286	-3.58287308897591	0.000468632967989049	0.00516073984908027	-0.480472752891369
MOAP1	-0.197645799940476	0.352858533785714	-3.58246870088518	0.00046929752628797	0.00516431321319501	-0.481778559035897
XIST	1.03540259229762	0.675247509157143	3.58209983045569	0.000469904490888201	0.00516724808010733	-0.482969569016667
HSD17B12	0.102681261327381	0.527170324221429	3.58135648327407	0.000471129894633973	0.00517697437041355	-0.485369382299738
FGL2	-0.40898950451786	4.79663782294286	-3.5809245029757	0.000471843395405597	0.00517815731058537	-0.486763793006787
GZMH	-0.305291407452382	1.57968961665	-3.58087845513668	0.000471919512567507	0.00517815731058537	-0.486912424906504
CXCL1	-0.26149366347619	1.45492410390714	-3.57963863865936	0.00047397328913304	0.00519693745037858	-0.490913674322237
ATXN7L2	0.157610734285715	1.39407946457143	3.57860621256015	0.000475689947649268	0.00521199678571557	-0.494244739136476
AHNAK	-0.158439968166667	0.859871250542857	-3.57789810005331	0.000476870743455524	0.00522116734687497	-0.496528964398188
PIGY	-0.360665569827381	0.287761690842857	-3.57575293742669	0.000480464745588445	0.00525672739661825	-0.503446532990429
HARS2	-0.153183699535715	0.763472153757143	-3.57333088801654	0.000484553330780886	0.00529764354300831	-0.511252856220568
PIK3CB	0.139850053047619	1.17757562199286	3.5724193989749	0.000486100463104513	0.00530798497541009	-0.514189472412548
OLFM4	0.546009761684523	1.21194195550714	3.57208470868336	0.000486669723593472	0.00530798497541009	-0.515267614741395
HK2	0.231174356077381	0.3462124703	3.57198218869005	0.000486844221175706	0.00530798497541009	-0.515597847027333
MKL2	0.309096420613095	0.0131781897571429	3.57195098491298	0.000486897344313595	0.00530798497541009	-0.515698357517888
ST14	-0.106850563333333	1.30779964589286	-3.57150828087424	0.000487651618514162	0.00531239417414352	-0.517124273176388
ZBTB8OS	0.282883629029762	0.0124914253142857	3.5700822169473	0.00049008882547497	0.00533511749366516	-0.521716519678058
LOC146517	-0.0886087944345237	0.764349068857143	-3.56959547734692	0.00049092331000526	0.00534037348548702	-0.523283582729547
LYSMD2	-0.251241110654763	1.8590790465	-3.56816320948289	0.000493386618706726	0.00536332798259151	-0.527893756319758
TTC1	-0.146877390428571	0.5761064044	-3.5678910830975	0.000493855954601146	0.00536458979010945	-0.528769501424308
SENP7	-0.26597596757738	1.31107862302857	-3.56719472510943	0.000495058878767381	0.00537381281841419	-0.531010237805045
MXRA8	0.155308337535714	0.43136503005	3.56663790598246	0.000496022742734668	0.00538042955083477	-0.532801706034701
ACTC1	-0.117866843511905	0.893359854964286	-3.56636611578689	0.000496493858541073	0.00538169574290131	-0.533676059287524
C1orf52	-0.231906479732143	0.353606291357143	-3.56614813606806	0.000496872005017723	0.00538171480137388	-0.534377263487968
ETNK1	0.118185055821428	0.590456407935714	3.56563313663376	0.000497766493298764	0.00538171480137388	-0.536033789151436
UNC119	-0.259974266035714	1.83163035540714	-3.56560870192375	0.000497808970957681	0.00538171480137388	-0.536112379889866
GPR139	0.106506349142858	0.873023522585714	3.56554877505404	0.000497913163172021	0.00538171480137388	-0.536305124176389
POLR2E	-0.178920741059524	0.694973359992857	-3.56377623639973	0.000501004308440727	0.00541127413085412	-0.542004969723394
ANTXR1	0.143549030285714	0.306728425364286	3.56336753738105	0.000501719603244937	0.00541514846828543	-0.543318865047086
ELF4	-0.26446596610119	2.62388492942857	-3.56225372847879	0.000503673851926933	0.00543238005352444	-0.546898930006394
TBL1XR1	0.171006028464285	0.96774957935	3.56157804089058	0.000504862882076542	0.00544133976381432	-0.549070309299856
RNF175	0.173886956613095	0.227833507228571	3.56061528248298	0.000506561650393237	0.00544883212755841	-0.552163624726743
MTERFD3	0.249621516666667	0.150815075392857	3.56056894900416	0.000506643540594038	0.00544883212755841	-0.552312475381922
MED25	0.138634101065476	1.40945522716429	3.56037606026214	0.000506984587940967	0.00544883212755841	-0.552932131324485
PAK1	-0.20155980564881	2.50897742672857	-3.5603711515537	0.000506993269869619	0.00544883212755841	-0.552947900208786
C22orf28	-0.200841396904762	0.769102706678571	-3.55826758633227	0.000510726722021216	0.00548507496507369	-0.559703797015358
KIAA0753	-0.184328212898809	0.276383384328571	-3.55761704245393	0.000511886555226261	0.00549364609729046	-0.561792439853017
RBCK1	-0.211313343386904	1.43159934190714	-3.55464064577399	0.000517224795846794	0.00554701677240778	-0.571344447160627
MMPL1	0.0887462134464285	1.17077777595	3.55423952479402	0.000517948213515585	0.005550855025016	-0.572631238091934
WNT2	0.166137791488095	1.01504535175	3.55389189076336	0.00051857593891395	0.00555297296632303	-0.573746346072207
SDC4	0.268211271380952	0.139770111528571	3.55372521221358	0.00051887716575875	0.00555297296632303	-0.574280969844537
WDR18	-0.0902853776785735	1.10231959278571	-3.55062077948475	0.00052451781131452	0.00560938555114246	-0.584234676113813
COQ10B	0.13855781275	1.39449000113571	3.55010360129686	0.000525463100371292	0.00561554021269418	-0.585892196531585
ABHD12	0.177289841750001	0.589258510914286	3.54960762796338	0.000526371138729611	0.00562128840558923	-0.58748156849544
H2AFY	-0.281703885250001	1.37290643193571	-3.54926651876638	0.00052699650618422	0.00562401190647475	-0.588574563358357
HPS6	-0.170724507773809	1.6591085797	-3.54905111116162	0.000527391780934587	0.00562407088122696	-0.589264735530937
DGCR14	-0.198819514880952	0.7568155215	-3.54885998983881	0.000527742723939709	0.00562407088122696	-0.589877064627546
GNG7	-0.165108308779762	1.25869086378571	-3.54838572973182	0.000528614525682184	0.00562814262534108	-0.591396417082147
CCM2	-0.285131498488095	1.89267382555714	-3.54824904850072	0.000528866029656375	0.00562814262534108	-0.591834261447158
MICAL3	-0.139046644761905	0.786170289071429	-3.54686960070329	0.000531410636142325	0.00564855864944598	-0.596252397355318
HIF3A	0.0777922541309525	0.873158242128571	3.54680590988913	0.000531528401821303	0.00564855864944598	-0.596456353696388
HOXD8	0.131604255869047	0.663775990514286	3.54647756347432	0.000532135911465503	0.00565106010595463	-0.597507765261319
SLC25A24	0.196156286994048	0.43201798075	3.54484203759785	0.000535171730693822	0.00567601019265814	-0.602743745224799
RPS3	-0.367832070386905	0.297277057392857	-3.54480918086477	0.000535232885281606	0.00567601019265814	-0.602848912356196
CST3	-0.294999424035714	2.13759310138571	-3.54166354382512	0.00054111827399512	0.00573441877801109	-0.612913648897693
TBC1D2B	0.156420396482143	1.40481059805714	3.54115996335869	0.000542066097444894	0.00574045729135157	-0.614524208314708
ZNF668	-0.152391030255953	0.549234789242857	-3.540596703278	0.000543128100165104	0.00574769569972632	-0.616325410508366
FUCA1	-0.280637158077381	1.28647371693571	-3.53924237366615	0.000545689654994029	0.00576951146463441	-0.620655332689557
CAPN12	-0.115476675416667	0.719647307785714	-3.53910536391797	0.000545949425436563	0.00576951146463441	-0.621093289333309
TAGAP	-0.218163140083333	2.13135508069286	-3.53885446406421	0.000546425433365625	0.00577052616904756	-0.621895263298164
TM9SF3	-0.217543836654762	0.0307981630642857	-3.53675665348868	0.000550420726799907	0.0058086790529419	-0.628598835280036
DNHD1	0.155069882619048	1.29574436314286	3.53569152547336	0.000552459781849491	0.00582614878275442	-0.632001195791137
SLC22A3	-0.271400532553572	2.05537417722857	-3.53320069256585	0.000557255967252406	0.00587030235171326	-0.639954387312796
MED19	-0.0820967838333339	0.647829452157143	-3.53311600241078	0.000557419728116063	0.00587030235171326	-0.64022471972393
EEF1D	-0.147335447053571	1.28365696346429	-3.53250942050547	0.000558593968366816	0.00587859182509942	-0.64216078186084
GNPNAT1	-0.310809305767856	0.858361448335714	-3.53216100090733	0.000559269502460216	0.0058816251138233	-0.643272727545263
JMJD4	0.209144515702381	1.43524992125714	3.53175799654212	0.000560051827560558	0.00588577650749802	-0.64455876113214
C12orf4	-0.250833724529762	1.48631993687857	-3.53137893509726	0.000560788613978637	0.00588833928780446	-0.645768278652621
ASB13	-0.138507684785714	0.552598685407143	-3.53123368472296	0.000561071180656727	0.00588833928780446	-0.6462317180844
PHF10	0.209567307589286	0.374155920857143	3.52901803596484	0.00056539810142472	0.00592813173302189	-0.653299055071204
GHDC	-0.154693729261905	1.16938797927143	-3.52867529792372	0.00056607023007549	0.00592813173302189	-0.654391969591469
BPTF	-0.142924608291666	0.672090792064286	-3.52842622885099	0.000566559140368696	0.00592813173302189	-0.655186139407004
TCL1A	-0.124904430184523	1.11350977480714	-3.52838439340937	0.000566641300252365	0.00592813173302189	-0.655319529332152
NCAPD2	0.15336641675	0.2593166382	3.52829614318125	0.000566814650095337	0.00592813173302189	-0.65560090584534
TMEM16J	-0.149945214958333	0.712888932421429	-3.52798740627481	0.000567421494581273	0.00593039423035871	-0.656585234702481
FLCN	0.132058590190477	1.19672431942143	3.5273435820133	0.000568688945086242	0.00593955317749634	-0.658637673430422
LRFN3	0.221658450833333	1.492609754	3.52655091911797	0.000570253063528233	0.00594952888481669	-0.661164164533449
PIP5K2B	0.0842314324226194	1.54513662681429	3.52646257717595	0.000570427634419406	0.00594952888481669	-0.661445711612321
INSL3	-0.169331521904761	1.57869436492857	-3.52492511991283	0.000573473842110442	0.00597719544700698	-0.666344670276905
DHRS4L2	-0.139918171327381	0.75361934685	-3.52467316547968	0.000573974504297412	0.0059783105776821	-0.6671473290362
MEPCE	0.109092899380952	1.0441595388	3.52226049298219	0.000578789634131961	0.00602433131180806	-0.674831032350502
PISD	-0.267373454047618	2.97205187628571	-3.52199969825342	0.000579312389960975	0.00602564243421053	-0.67566132993428
MED13	0.0693438218988081	0.843838820521429	3.52134190570496	0.000580632891309599	0.00603524372856097	-0.677755330229536
GRIPAP1	-0.206516365845238	1.13377139247143	-3.52070738740018	0.000581909353753111	0.00604437445013321	-0.679774931156499
RBM26	-0.104726985755952	0.583545842078571	-3.51936949512387	0.000584609454716314	0.00606827011573612	-0.684032299252633
C8orf13	0.0959563417202381	0.15788081095	3.51912278217153	0.000585108650333906	0.0060686399214794	-0.684817228577749
ZNF318	0.123889785386905	1.19987649075	3.51882381706655	0.000585714109763072	0.0060686399214794	-0.685768339240205
RBM4B	-0.145237024410714	0.668416604307143	-3.51875974537726	0.00058584394342742	0.0060686399214794	-0.685972164525098
CLIC1	-0.207546597982141	2.2934079722	-3.51776563525281	0.000587861862351612	0.00608539212111218	-0.689134238047569
HNMT	-0.161791952619048	0.773104179714286	-3.51601070641462	0.000591440120124906	0.00611826271404416	-0.694714512470377
TRAIP	0.156100717839286	0.384054952242857	3.51555326283744	0.000592376198002934	0.00612377463776212	-0.696168697656027
TREX1	-0.0875510849642861	0.9954718853	-3.51433856807384	0.000594868626887469	0.00614535712102932	-0.700029372681894
ZNF789	-0.0963425614166666	0.289118607814286	-3.51413207921613	0.000595293300725267	0.0061455636062637	-0.700685547432005
CHST3	0.192033614607143	0.192351865271429	3.51349227408167	0.000596610963186901	0.00615498239603008	-0.702718498929635
PYCARD	-0.277431030785716	3.52025103765	-3.51278686281475	0.000598066919987107	0.00616581415269804	-0.704959553209919
SORBS3	0.108704782041666	0.981408833935714	3.51124499584723	0.000601260953116056	0.00619453787925402	-0.709856676689186
TM7SF2	-0.120049596916667	0.399217501007143	-3.50676836718587	0.000610625620153227	0.00628294725348267	-0.724064735538852
LTV1	0.273961891773809	0.1001412969	3.50674744607282	0.000610669705395786	0.00628294725348267	-0.724131100100976
ATP5J	0.16406139402381	1.22455276297857	3.50638105534373	0.000611442254189699	0.00628663647401813	-0.725293286834189
ZNF695	0.115433510363095	0.612865433407143	3.5060773829985	0.000612083255471755	0.00628896909174159	-0.726256454867948
UPF1	-0.194203472857143	1.37501923271429	-3.50571094681757	0.000612857582152347	0.00629266750680564	-0.727418600456229
BPNT1	-0.136218129458334	0.659425374442857	-3.50548051242756	0.000613344991357679	0.00629341691807953	-0.728149366967561
LRPAP1	-0.28753169807738	1.49752493686429	-3.50444681594525	0.000615535930401898	0.00631163311214262	-0.731426990265533
MVD	-0.0775395654047614	0.824813941528571	-3.50316317045504	0.000618266886965111	0.00633535826278824	-0.735496023842296
POLD2	0.195252733845238	0.265164486978571	3.50243118430754	0.000619829285423052	0.00634708531924104	-0.737815792994859
DUSP12	0.160665109755952	0.0465952177357143	3.50164583134534	0.000621509722092856	0.0063600044741928	-0.740304239300274
CTPS2	0.137825206928571	0.352944636592857	3.50125796732847	0.000622341222687866	0.00636422478635551	-0.741533041986562
ENPP4	-0.166356703053572	1.33125263681429	-3.50015326315629	0.000624715217628245	0.00638361344244867	-0.745032263031521
BMPR1A	0.305047567505952	0.0610166158357143	3.49998483578952	0.000625077913138494	0.00638361344244867	-0.745565686488168
SLC6A17	0.0669617737678574	0.992999606721429	3.49838569645009	0.000628531416864177	0.00641456861323884	-0.750629225836458
YPEL3	0.365960393940475	3.27813659295714	3.49806170138207	0.000629233299346874	0.00641679943420099	-0.75165489339951
EFEMP2	0.130347385267857	0.0309548008928571	3.49789482471982	0.000629595097916468	0.00641679943420099	-0.752183142033156
SMG7	-0.110881024547619	0.8131391948	-3.49728280088178	0.000630923677059596	0.00642602747137963	-0.754120325422029
THBD	-0.342400139517858	2.66302847601429	-3.49687489930063	0.000631810611802582	0.00643074795632306	-0.7554112619922
BBS2	-0.216738375410714	0.146566438085714	-3.49646599747467	0.000632700898021188	0.0064354962072001	-0.756705237946229
P2RY5	-0.218122813190476	1.57048222852143	-3.49256165090369	0.000641261286312522	0.00651820207091162	-0.769054235715246
MAPKAPK2	0.0878457502559529	1.54835684754286	3.49234969566622	0.000641729106055036	0.00651859411675704	-0.769724295821129
ASRGL1	-0.146584842375	0.191757556192857	-3.49203899673279	0.000642415449134608	0.00652120388406294	-0.770706455766454
PLAT	0.331314844827381	1.21125207833571	3.4914656593849	0.000643683780215531	0.00652461770153111	-0.772518658394246
DAAM2	0.402158543863095	0.334273264842857	3.49132075546505	0.000644004707660883	0.00652461770153111	-0.772976630821844
TJP3	0.120874281470238	0.936782542707143	3.49130451260763	0.000644040691070403	0.00652461770153111	-0.773027965785094
FNTB	-0.131810603148809	0.861209749478571	-3.49078604349934	0.00064519026861384	0.0065279046296822	-0.774666463788074
HSD17B4	-0.169592833291667	0.200385036385714	-3.49063467767545	0.000645526248654327	0.0065279046296822	-0.775144781036237
FLJ20850	-0.130184425339286	0.827845436828571	-3.49057681308599	0.000645654731580578	0.0065279046296822	-0.775327629035268
MED15	-0.198154310779762	1.02937356366429	-3.48901632980607	0.000649128718515966	0.00655866182261042	-0.780257690210808
FHL3	-0.171804751154762	1.10358642872857	-3.48845437470883	0.000650384054383938	0.00656697622996974	-0.782032633203153
SCAF1	0.221309203291666	1.60423051697143	3.48820683253904	0.000650937755650664	0.00656819983874484	-0.782814422770385
OAS1	0.183780437392857	1.40458796063571	3.48683278552704	0.000654019282668497	0.00659198021500462	-0.787153105359391
CREB3L1	0.0766476662440476	0.710003205592857	3.48676900124975	0.000654162661926245	0.00659198021500462	-0.787354475502541
IDH3G	-0.149984538369048	0.853083364557143	-3.48492527310599	0.000658319929769909	0.00662947377552111	-0.793173885980945
STOM	0.478128010958333	2.58158166315714	3.4845192034192	0.000659238872896505	0.00663432837893064	-0.794455229205605
PPP1R16B	-0.108243511809525	1.09404482105	-3.48373575637075	0.000661015235736824	0.00664779958271485	-0.796927024872064
NFXL1	0.239652989428571	1.13164978662857	3.48308764762727	0.000662488135815693	0.00665820306452489	-0.798971473384827
DUX3	0.0664466148452381	0.8005521897	3.48232697641515	0.000664220781207888	0.00667120157633795	-0.801370592571951
GHRL	-0.155393482297618	1.83661241191429	-3.48183868739603	0.000665335241857301	0.00667797817769	-0.802910400898895
CNOT2	-0.133674309279762	1.06351508601429	-3.48108084307917	0.000667068410639711	0.00669095170672038	-0.805299888041452
KIF11	0.222069736303571	0.707801262057143	3.48046403119451	0.000668482173174062	0.00670070645664773	-0.807244377996907
AFF4	-0.149293528874999	1.27161465437857	-3.47902362237039	0.000671794632332538	0.00672946786715166	-0.811784121986198
OR1E1	0.118874377095238	0.847278107528571	3.47865640325882	0.000672641577576517	0.00673117556395735	-0.81294123686332
CUL7	0.0910970101547617	1.08253973501429	3.47856540572577	0.0006728516071439	0.00673117556395735	-0.81322795613759
MGC16121	0.121025830845238	0.176750931028571	3.47792559805845	0.000674330075065869	0.00674152502959202	-0.815243714809532
BGN	0.233608403708333	0.268127579864286	3.47685810980995	0.00067680362486352	0.00676028432118463	-0.818606220268046
PPP1R12B	-0.122342035827381	1.09106717922857	-3.47637928492743	0.000677915910126545	0.00676028432118463	-0.820114200994838
C3orf30	-0.244925012327382	1.54233863812857	-3.47635538758544	0.000677971467381777	0.00676028432118463	-0.820189457214707
EIF2AK2	0.165440320690476	1.18708968840714	3.47619056504524	0.000678354768274427	0.00676028432118463	-0.820708495673111
POLA2	0.230161124529762	0.582524602264286	3.47615722514862	0.000678432326187632	0.00676028432118463	-0.820813482986972
FSCN1	0.0903322413095236	1.08185613092857	3.47417296783375	0.000683063296038257	0.00680196669746687	-0.827060390283306
ASGR1	-0.211365963488096	0.838976563271429	-3.47210208361194	0.000687928102670172	0.00684214232242007	-0.833576835036527
DUSP23	-0.142442221809523	1.15791124851429	-3.47207204694499	0.000687998902037103	0.00684214232242007	-0.833671327386551
RETNLB	0.200414787809522	1.74495644706429	3.46985649661419	0.000693240086386288	0.00688975389519776	-0.840639339775923
TTC7A	-0.150676938035715	1.10031942178571	-3.46931413281752	0.000694528823967138	0.00689679683360486	-0.84234453250021
RPL30	-0.247000021958333	1.01965867787143	-3.46917615046646	0.000694857049612501	0.00689679683360486	-0.842778313630892
LMBR1L	-0.149014366142858	1.02383711897143	-3.46847866060633	0.000696518435310717	0.00690877136422505	-0.844970821763386
C5orf4	0.364237622744049	1.60991270101429	3.46802498177451	0.000697601077505761	0.00691499344843504	-0.846396729636997
PATZ1	-0.101985896791667	0.580841718521429	-3.46760137555596	0.000698613382379588	0.00692051064893439	-0.847727978552108
KIAA1731	0.185791584708334	0.5750793768	3.46731224354633	0.000699305122216105	0.00692284718772736	-0.848636542976877
MAP4K1	-0.115928504511905	1.37074892881429	-3.46698100384581	0.000700098394175777	0.00692618515566993	-0.849677348025551
C7orf26	-0.113894559613096	1.75762610182143	-3.46657319562753	0.000701076197740135	0.00693002897848265	-0.850958628485805
RBM5	-0.182009765916666	1.53809693747857	-3.46643842735705	0.000701399614113515	0.00693002897848265	-0.851382025130921
CHMP2A	-0.262261369714286	1.96092928575714	-3.46599717011307	0.000702459522377914	0.00693598849598894	-0.852768210704808
PLAG1	0.140661301660714	0.340134848771429	3.4641133391499	0.00070700146360693	0.00697629904245278	-0.858684499922656
LY96	-0.496234072255952	2.42287491226429	-3.46343106364507	0.000708653231651252	0.00698805712717916	-0.8608265640632
C10orf47	-0.100018295279762	0.5556320884	-3.46298254481405	0.000709741055643817	0.00699424248605257	-0.862234535876418
APOC3	0.150876157886905	0.324285555035714	3.46277689544408	0.00071024035560616	0.00699462389120308	-0.862880050798325
DAP	0.201040294577381	1.09656923902143	3.46147950204343	0.00071339793458754	0.00702116722919403	-0.866951711541569
CYSLTR1	0.117478584339285	1.61296320666429	3.45946172752398	0.000718334974585442	0.0070651780596208	-0.873281631254828
ABCC5	-0.166577613755952	0.8325861687	-3.45796584816138	0.000722015744586363	0.00709678388174013	-0.877972326829776
MARVELD2	0.194613010672619	0.609373075221429	3.453961155889	0.000731957074432083	0.00718621445081437	-0.890521644624084
SPG20	0.154475519309523	0.614611938985714	3.45391968260304	0.000732060697709063	0.00718621445081437	-0.890651543718581
LXN	0.185188848297619	0.504607387628571	3.45283839010362	0.000734767231864116	0.00720380088208562	-0.894037814229512
ZFHX4	0.0880478392559524	0.625637026107143	3.45282493398613	0.000734800972366037	0.00720380088208562	-0.894079948984835
NDP	0.248668626565476	0.0417925121857143	3.45238707448963	0.000735899675940832	0.00720991772828224	-0.89545093071069
SAMHD1	-0.15908732377381	1.36610257719286	-3.45214311167	0.000736512511096604	0.00721126949936365	-0.896214739335381
RPL41	-0.380531345119048	0.309243079928571	-3.45114446324897	0.000739026116399297	0.00723121817244827	-0.899340875923604
LMO2	-0.33535410185119	2.98978858787857	-3.45048509781183	0.000740690155567719	0.00724283367833314	-0.901404516106194
FIBIN	0.03438833117262	0.7761666426	3.45011662940282	0.000741621589857982	0.00724727507309093	-0.902557581077889
LPIN2	-0.233634188726191	1.23534140959286	-3.44943967099819	0.000743335708157096	0.00725935438204094	-0.904675748511259
PPP4C	-0.16984483414881	1.36919048775714	-3.44772689357043	0.000747689234481356	0.00729696887240335	-0.910033381581638
TRPA1	0.248982459720238	0.982352878292857	3.44754682094826	0.000748148329667589	0.00729696887240335	-0.910596525856556
OLFML2A	0.178951472869048	0.690165866778571	3.44456302464191	0.000755794140832365	0.00736680989902458	-0.919924209982113
SUSD3	-0.32750897552381	2.25183093235	-3.44417454381498	0.000756794979682515	0.00736788586533915	-0.921138146001169
WDSUB1	-0.179648811892857	0.51590903485	-3.44414355030816	0.000756874881465105	0.00736788586533915	-0.921234990447421
MTMR1	-0.106866514595238	1.26170399847143	-3.44324688280047	0.000759189936252876	0.00738568761815258	-0.924036462658114
CLCN1	0.121475983660715	1.03648998085714	3.44255426271125	0.000760982720112003	0.00739657120490271	-0.926200007018746
GRAMD3	0.207090011142857	0.406154571742857	3.44243847526956	0.000761282812673709	0.00739657120490271	-0.926561657757773
HKR1	-0.148040582208332	0.662635956985714	-3.4421486074453	0.000762034565869334	0.00739914125146528	-0.927466986729875
CDV3	-0.184114730809524	1.10408526862857	-3.44161147262448	0.0007634294316983	0.00740794846630695	-0.929144422491585
NFKBIB	-0.0935697965833342	1.29369722573571	-3.44124291477925	0.000764387911831885	0.00741251266224713	-0.930295276555318
C20orf160	0.195405601714286	1.05237098068571	3.44063320272737	0.000765976023013282	0.00742317286884473	-0.93219892840081
HOXB5	0.171814749642857	0.583915243214286	3.43972988076139	0.00076833458994748	0.00743824609945294	-0.935018772520429
DPEP1	0.111354036511905	1.10278348055714	3.4396624189144	0.000768511005534154	0.00743824609945294	-0.935229339020689
GMPR2	-0.188414473833334	1.3548742808	-3.43844614037494	0.000771698153015182	0.0074643364023494	-0.939025075074321
PASD1	0.142627716279761	0.602793743392857	3.43806446852958	0.000772700843350675	0.0074692775347698	-0.940215955912317
PNPLA7	0.123487613291666	1.66298110700714	3.436605793936	0.000776544203233673	0.0074985559140829	-0.944766244352798
AKNA	0.0944742422738096	1.66944707263571	3.43654026945129	0.000776717269383142	0.0074985559140829	-0.944970607792412
TAC3	0.119611886333334	0.613031658307143	3.43579805869258	0.000778680157392363	0.00750933605760383	-0.947285250389912
KIF2A	0.152733331357143	0.15269763115	3.43574415977377	0.000778822882307786	0.00750933605760383	-0.947453322041445
TRAF3IP3	-0.288309991000001	2.77688109599286	-3.43467305463637	0.000781664275700256	0.0075305930702083	-0.950792862845353
ALAS2	0.677592193553574	3.65732595838571	3.43447502147743	0.000782190675889469	0.0075305930702083	-0.951410203863537
PSG7	0.0839709847976192	0.773280204157143	3.43435299600377	0.00078251520247522	0.0075305930702083	-0.951790586524528
E2F1	0.182790657672619	0.981428302557143	3.43281968541071	0.000786603821068283	0.00756514605873524	-0.956569315054609
HYOU1	0.201751848738095	0.06504368865	3.43227178932262	0.00078806965637678	0.00757444670996062	-0.958276457510795
SAMSN1	0.402975976660714	1.9320399227	3.43185666523101	0.000789181980844032	0.00758034001334438	-0.959569754543504
UBL7	0.138468977374999	1.37553292873571	3.43131366510748	0.000790639172341927	0.00758953632818236	-0.961261244023636
TP53TG3	0.149287225976191	0.657078374307143	3.42969706124197	0.000794992437323797	0.00762650357119342	-0.966295763934908
COL8A2	-0.113110536279763	1.06232724282143	-3.42939233172457	0.000795815541437954	0.00762958005825553	-0.967244546493308
RIMS3	0.231136175077381	0.0884767522571429	3.42390752361573	0.000810767913045894	0.00776802620032489	-0.984309501371435
PPP1R11	-0.154020526982142	1.79092734113571	-3.4233585352446	0.000812278952949345	0.00777759658227538	-0.986016310831332
BTG2	-0.151456151714286	1.99441447174286	-3.42229502599228	0.00081521368101551	0.00780077817259076	-0.989322114795574
FLJ31306	-0.292272481952381	1.45292582320714	-3.42199672144208	0.000816038629166152	0.0078037548000738	-0.990249207129622
TMEM47	0.216878708559524	0.465791087507143	3.42041631637225	0.000820422246353196	0.00784073771750764	-0.995159768934177
PRKCD	0.315836014035715	2.2137664469	3.41934487370427	0.000823406688669027	0.00786028307110662	-0.998487820181145
EIF1B	0.192423199315476	1.91507169710714	3.41918096781567	0.000823864135936003	0.00786028307110662	-0.998996857461236
SNAI3	-0.0908765063571435	1.15811822406429	-3.41899085292935	0.000824395028771505	0.00786028307110662	-0.999587265456555
XPC	-0.178557164428571	1.64092957787143	-3.41893974788131	0.000824537793511974	0.00786028307110662	-0.999745969141087
OIP5	0.266637697744048	0.182201874621429	3.41840564575696	0.000826031224790207	0.00786957978648939	-1.00140447199194
ZNF583	0.106457159220238	0.661854530521429	3.41791347056779	0.000827409667112573	0.00787480918303425	-1.00293258949194
MAOB	0.158943424184524	0.146297260007143	3.41783942176437	0.000827617243258439	0.00787480918303425	-1.00316248198582
PLA2G2A	0.0837804713928568	0.433639334307143	3.41742140687414	0.00082878995307834	0.00788102957260342	-1.00446017562676
UCHL5IP	-0.109295956291667	0.540367447935714	-3.41501451144794	0.000835572689655616	0.00794055498442439	-1.01192958872652
COTL1	-0.378018256196428	3.69484848541429	-3.41364114126627	0.000839466191448945	0.00797256634355452	-1.01618963637762
GAK	-0.164296895517857	1.33201300225714	-3.41323100006989	0.000840632235079471	0.00797865070119803	-1.01746157069951
BCL10	0.131596048303571	1.15616908946429	3.4128162746859	0.000841812855549816	0.00798486572415959	-1.01874759065257
COG4	-0.169095060863095	0.23113080075	-3.41167594345904	0.000845067114291168	0.00801072983622077	-1.02228295967501
TP53INP1	-0.346568522208334	2.14695219387857	-3.41096797063714	0.000847093445478361	0.00802492892266649	-1.02447738707179
SCML4	-0.440232913000001	1.55810166415714	-3.40926406464485	0.000851988984095478	0.00806627475840021	-1.02975722852579
MGC40499	-0.124557976571429	0.195075290907143	-3.40798349016999	0.000855685679260807	0.00809622599704337	-1.03372384229017
RC3H1	-0.197940508857143	1.09371380013571	-3.40713527531667	0.000858142532740803	0.00811441625292766	-1.03635051908081
GNB5	0.20236586654762	0.869935707821429	3.40689832329906	0.00085883004460525	0.00811586375692304	-1.03708419266994
UTP15	0.329705554232143	0.0207740661928571	3.40628893327484	0.000860600550305927	0.00812753728665784	-1.03897084703743
FAM124A	0.0733834539345238	0.835121071157143	3.4047847365026	0.000864985458499573	0.00815896786441595	-1.04362658008628
NAV1	-0.253881198797618	1.01244962974286	-3.40477867251124	0.000865003178039621	0.00815896786441595	-1.04364534561487
ZNF175	-0.0736748995535714	0.803635127071429	-3.40422252968124	0.000866629725601051	0.00816923588639203	-1.04536625633743
ZNF74	0.424166796547618	0.253549247678571	3.40207055651194	0.000872950632234034	0.00822371482698886	-1.05202302068563
EPB42	0.474836844619049	1.7812083043	3.40154363427832	0.000874504911294519	0.00823251274555535	-1.05365242434905
MYLIP	-0.231417832315476	1.77388918197857	-3.40138655354309	0.000874968758812481	0.00823251274555535	-1.05413812453168
CEBPB	0.28848251335119	3.90691350425714	3.39979173069886	0.000879691220929468	0.00827182097896898	-1.05906831220949
SLC16A9	0.155180959321428	0.352296822514286	3.3976689561404	0.000886014069999228	0.00832611984344571	-1.06562756826646
CDK5	-0.124034463095239	0.893118525107143	-3.39713974043401	0.000887596997962734	0.00833583674153499	-1.06726227732238
PARP11	0.156903481428572	1.00533242664286	3.39564834807367	0.000892072142854409	0.00837268699714898	-1.07186792459332
OVGP1	-0.105686091553572	0.809773968664286	-3.39516249656333	0.000893534571744835	0.00838123286381535	-1.07336793969907
B9D2	-0.168937272833335	2.23217284716429	-3.39485875948129	0.000894449970968693	0.00838464028341393	-1.07430560377319
FLJ10986	0.175791911130952	0.884554883	3.39409788503685	0.000896746943972487	0.00840045359384746	-1.07665418177304
RGS3	-0.164732391684523	1.28210042495714	-3.39393372888106	0.000897243232531317	0.00840045359384746	-1.07716082147556
CHFR	-0.174718792321428	2.453742348	-3.39341168644694	0.000898823219162173	0.00841006124842684	-1.07877187807183
PRPSAP2	-0.1114975755	0.39538410555	-3.39248982683309	0.000901619638751828	0.00843103191754019	-1.08161628542173
ATP9B	0.109924290898809	1.22719518622857	3.39214444781248	0.000902669427630574	0.00843565410953717	-1.08268178796984
GZMB	-0.686711012005956	1.97817938975714	-3.39140598607173	0.000904917844627494	0.00845146518358741	-1.08495965290212
KIAA0513	-0.230057755779761	3.49279515337857	-3.39117583016207	0.000905619679001002	0.00845282141690793	-1.08566950806628
FDX1L	0.229581280125	0.37841466355	3.3895036971468	0.000910733989038403	0.00849427244689105	-1.09082553987047
GPR158	0.126194824595238	1.01965997331429	3.38924817801816	0.000911517886985314	0.00849427244689105	-1.09161324545883
PRKCI	0.176118147238095	0.261354476621429	3.38917623495194	0.000911738712526828	0.00849427244689105	-1.09183502002449
FAM64A	0.150138802333333	0.2819161771	3.38837812193791	0.000914191843115527	0.00850750807650946	-1.0942950483745
TPD52L2	-0.161819266380952	1.51050254475714	-3.38826666652605	0.000914534911053038	0.00850750807650946	-1.09463854910169
C18orf10	0.276661195107143	0.394923094935714	3.38795263663249	0.000915502166736612	0.00850750807650946	-1.09560632424639
OR5AU1	-0.185408112005953	1.5375687769	-3.38782916620617	0.000915882735164097	0.00850750807650946	-1.09598681380183
PRR14	-0.207910587666667	1.67638398688571	-3.38780395190628	0.000915960470505266	0.00850750807650946	-1.09606451337941
ZNF589	-0.089631519720239	0.925942205814286	-3.38701158804022	0.000918406468187225	0.00852501260751296	-1.09850598762333
EXOC7	-0.155487788553571	0.942849050828571	-3.38624046314227	0.000920792774766615	0.00854194201442016	-1.10088155609551
TUFM	-0.281864336720238	0.0382476946214286	-3.3858425004375	0.000922026572212864	0.00854816576655956	-1.10210736248808
NEDD1	0.186681603636905	0.0555490083	3.38510032905597	0.000924331651600915	0.00856430778597407	-1.10439307679214
C9orf167	-0.236148369880953	1.87782378489286	-3.3847826088659	0.000925320094403351	0.00856823838634713	-1.10537145129372
ARHGEF10L	-0.149633600315477	1.08736690895714	-3.38450342632106	0.000926189461729218	0.00857106225826929	-1.10623109052036
CBX2	0.116076817577381	1.26740646557857	3.38360851757912	0.000928981343347384	0.00858983843999293	-1.10898622671886
FLJ10081	-0.141093791779762	0.474108413228571	-3.38334244535725	0.000929812937942679	0.00858983843999293	-1.10980525880294
JUNB	0.173495917095238	1.57505144592143	3.3833096959091	0.000929915342772842	0.00858983843999293	-1.10990606544802
FOXJ3	-0.225832874392858	0.61135593185	-3.38286266013896	0.000931314243326286	0.00859753075936351	-1.11128201158151
FAM23B	0.102534948505952	0.936730814985714	3.38156714121119	0.0009353794251164	0.00862981284922093	-1.11526866426506
ZNF442	0.123194053934523	0.839146325157143	3.38094240135523	0.000937345716172345	0.00864132844178954	-1.11719069204195
PNRC2	-0.245991298809523	0.4334832645	-3.38080913459093	0.000937765657320503	0.00864132844178954	-1.11760065173537
CLDN11	0.173424233821428	1.40889907620714	3.3802504443364	0.000939528082089448	0.0086523186504611	-1.11931916481185
RARS	-0.384230530714285	0.771708058285714	-3.3799070702156	0.000940612816470964	0.00865705147294867	-1.1203752533568
ATF7IP2	-0.13662102210119	1.04429868699286	-3.37948311459022	0.00094195372923015	0.00865705147294867	-1.12167905495138
ATM	-0.119056381303571	1.03916174922857	-3.37936443345776	0.000942329421701969	0.00865705147294867	-1.12204401331323
MOCS3	0.246959546613095	0.00827585897857143	3.37934744969777	0.000942383196319704	0.00865705147294867	-1.12209623947537
SYNPO	0.189924103339285	1.55652791358571	3.37918668937505	0.000942892344017983	0.00865705147294867	-1.12259057689297
SF4	-0.117237354565476	1.07246802297143	-3.37866282756752	0.000944553266476428	0.00866706096961392	-1.12420131215225
ALG6	-0.193192223083333	0.7558521486	-3.378434998911	0.000945276459728067	0.00866845912888311	-1.12490175860872
C1orf216	0.166616877410714	0.55931763175	3.37812658654582	0.000946256274645815	0.00867220747542025	-1.12584989156045
ZNF513	-0.157319026440477	1.07565781675714	-3.37763585422113	0.000947817273953653	0.00868127450076005	-1.12735836858551
SREBF2	-0.118265215261905	1.10890899869286	-3.37630735649096	0.000952055277379191	0.00871483510685979	-1.13144114849902
AOC3	-0.145776934619048	0.867486456985714	-3.3757619466506	0.000953800305554063	0.00872554906032771	-1.13311692553047
OR6C4	0.0852637175654762	0.900298354728571	3.375281678494	0.000955339393051357	0.00873436726241897	-1.13459236457448
PPIE	-0.194366836857144	1.15392251143571	-3.3748621492808	0.000956685736246559	0.00874141371277993	-1.13588106134227
TH1L	-0.146665630357143	0.992528072214286	-3.37359998771763	0.000960746953591863	0.00877324307711728	-1.13975731309783
C3orf21	-0.0855675399226192	0.826446317828571	-3.37310627836298	0.000962339933323768	0.00878250855015309	-1.14127322097082
FLJ30428	-0.165574641958334	0.990656894942857	-3.37217418204766	0.000965354134675471	0.00880472545896799	-1.14413466074993
WDFY2	-0.279012732613094	1.99792617372857	-3.37079825953561	0.00096981973068034	0.0088401455162735	-1.14835737875998
CUGBP2	-0.240167206619046	2.10096273365	-3.37056676791249	0.000970572940968293	0.00884170406811307	-1.14906768527476
UBL5	-0.252301599482143	0.486884633385714	-3.37005514262645	0.00097223957222555	0.00884863533095837	-1.15063740464183
TAPBP	-0.167766516470238	1.65111253365	-3.36997552533438	0.000972499168139702	0.00884863533095837	-1.15088166061348
THSD4	0.155323299208333	1.44192289577857	3.36890035134789	0.000976011183164683	0.00887358962907412	-1.15417968283321
TERF1	0.150397321178572	0.440437909507143	3.36877836504028	0.000976410395771292	0.00887358962907412	-1.15455381119519
IL32	-0.237072636005952	1.79875377637143	-3.36800052062887	0.000978959567228944	0.00889143539948489	-1.15693916718627
C1orf212	-0.197964969017857	0.688648204571429	-3.36757963468082	0.000980341501072537	0.00889866469533027	-1.1582296716089
C10orf11	-0.181611668101191	1.05890373148571	-3.36737568978411	0.000981011788753693	0.00889921226622789	-1.15885495057549
UTP14C	-0.132971855803571	0.484202632571429	-3.3672047736819	0.000981573853939926	0.00889921226622789	-1.1593789411819
RAB9A	-0.163600127952381	0.792649469092857	-3.3661334307524	0.000985103883949212	0.00892588757855175	-1.16266292665864
CKS1B	-0.273306954130953	0.562137334478571	-3.36536339823798	0.00098764844354863	0.00894360719363715	-1.16502275956977
TRIM16	0.147573548613095	0.280324541314286	3.36253207637935	0.000997057482901241	0.0090234296396533	-1.1736956668631
SEC31A	-0.136395776511905	0.0310206436928571	-3.36150631331905	0.00100048694536255	0.00904907370594149	-1.17683625997565
EDC3	-0.105821937815476	0.610605943778571	-3.36083475901893	0.0010027381468454	0.00905990608708176	-1.17889192770442
DNAJC8	-0.186142374684524	0.277477645507143	-3.36079314838788	0.00100287779088532	0.00905990608708176	-1.17901928888326
TUBGCP2	-0.141546909767859	1.55626790259286	-3.36002618372642	0.00100545496238904	0.00907778778765754	-1.18136656337311
TFR2	0.237718352654762	1.48764304608571	3.35583532786451	0.00101964694794448	0.00920045071389478	-1.19418454978497
DYNC1I2	-0.162431642720238	0.151368788364286	-3.35541987951198	0.00102106399260919	0.00920776590959811	-1.19545448541829
APEH	-0.137727356190476	0.865453317035714	-3.35517624983772	0.00102189584104156	0.00920979836323862	-1.196199146602
SIPA1L1	-0.249900574744047	1.13035143207857	-3.35474417204345	0.00102337268556658	0.00921763796145553	-1.19751969227288
CRABP2	0.212368152654762	0.0134112517642857	3.35252137217568	0.00103100183622223	0.00928084996139348	-1.20431088736029
GNA11	0.178778891422619	0.175260033164286	3.35022698875991	0.0010389324519546	0.00934669917972897	-1.2113167864131
SHROOM3	-0.155233140172619	1.35772397540714	-3.35003942724565	0.00103958328128061	0.00934701699794395	-1.21188932567934
HOXC10	0.155915266994048	0.650955768714286	3.34954834568422	0.00104128911708539	0.00935681451601107	-1.21338824371059
DARS2	0.151490284571429	0.5596470924	3.34894950839955	0.0010433727990328	0.00936999368782502	-1.21521581020763
MARCKSL1	0.197748353779762	0.685993275357143	3.34828818296293	0.00104567844231725	0.00938032312660804	-1.21723375978311
RAPGEF6	-0.244767526755953	1.352693738	-3.34805571797656	0.00104649003889136	0.00938032312660804	-1.21794301655087
PCSK2	0.0866910321488095	0.619005823157143	3.34783744425348	0.00104725262625502	0.00938032312660804	-1.21860893739531
LONRF1	-0.191254764952381	1.13388083407857	-3.34777141270754	0.00104748342438661	0.00938032312660804	-1.21881038262283
RWDD3	-0.167864793863095	0.141747526621429	-3.34773478010704	0.00104761148575841	0.00938032312660804	-1.21892213779226
KCNN1	0.182493821363095	1.04960454277143	3.34749783754	0.00104844015057358	0.00938221103512688	-1.21964495405391
LENG8	-0.1171245735	0.716085247921429	-3.34726191346228	0.00104926586243063	0.0093840703102895	-1.22036462021459
MC5R	0.0981909208571419	1.07170594891429	3.3460385686725	0.00105355721442689	0.00941690397780269	-1.22409563880197
ARNT	0.0581317681369047	0.984526832921429	3.34521080810189	0.00105647020680058	0.00943738621204334	-1.22661952863553
EPS15L1	0.186096712571429	1.48353086888571	3.34217058863139	0.00106723387325751	0.00952793274502564	-1.23588478837233
GRP	0.0737157116666666	0.735200420535714	3.34081414785202	0.00107206925404916	0.00956547807990047	-1.24001632115805
ZNF746	-0.210624770154761	2.21686254852143	-3.34003547044494	0.00107485429577256	0.00958469602795187	-1.24238742293932
C3orf17	-0.187266431321429	0.115509272435714	-3.33966227410779	0.00107619147786419	0.00959098813547276	-1.24352365346645
CHEK1	-0.191182417172619	1.10492226385714	-3.33910092661387	0.00107820574484203	0.00960330348455784	-1.24523252456386
CCDC69	-0.218859535011903	2.68320748207857	-3.33754359687173	0.00108381233431442	0.00964758154097232	-1.24997211874485
PLEKHG6	0.112034231797619	0.799164198278571	3.33665355237257	0.00108702883764705	0.00967054477358408	-1.25268004705601
LOC152118	0.0774707233392861	0.83586403155	3.33598648451542	0.00108944538075785	0.0096863685902744	-1.25470917505089
ENTPD6	-0.130408525851191	0.358482479957143	-3.33445583971154	0.00109500934239692	0.00973014152933858	-1.25936388262072
FARS2	-0.122856631226191	0.789813881628571	-3.33427204175591	0.00109567923945647	0.00973040054408532	-1.25992269224905
UCK1	-0.123166308964285	0.5290450162	-3.33406885268194	0.00109642025806081	0.0097312904961493	-1.26054042717592
OXTR	0.215320599505952	0.154176660671429	3.33334737335523	0.0010990552372027	0.0097489794580375	-1.26273360861698
ZBTB40	-0.099667585553572	1.09427396752857	-3.3312630708973	0.00110670079209695	0.00981106726724126	-1.26906728966325
MAPK7	-0.132577388922619	0.969898014157143	-3.32909766502549	0.00111469647560474	0.00987618475993791	-1.27564386036107
OR10H1	0.0733466933630955	0.887015364285714	3.32586678089413	0.00112672682061936	0.00997695247692457	-1.28544964914493
TAS2R9	0.267271077857143	1.789746782	3.32554119670944	0.00112794585403186	0.00998192642151973	-1.28643735403887
SIPA1	-0.222569628041665	2.95246254284286	-3.32151466987445	0.00114312395937046	0.0101103555311589	-1.29864559012798
GALR2	0.218853790452381	1.31213665887143	3.32097743621901	0.00114516344453379	0.0101224982937661	-1.30027350614912
KIF2C	0.214737957434524	0.501511571271429	3.32055128512864	0.0011467836473072	0.0101309229016912	-1.30156466250655
INTS5	0.0942173108333328	1.18463512735714	3.31968685752161	0.00115007673303658	0.0101541077138916	-1.30418328024992
IFNA2	0.101537417357143	0.887204162585714	3.31895713159102	0.00115286353950213	0.0101727982050432	-1.30639339385037
GPR141	0.0961861974464293	1.23596722658571	3.31674140935475	0.0011613640374114	0.0102418549780078	-1.31310159758119
MYO9A	0.11022630227381	0.714716557814286	3.31604225461769	0.00116405843491809	0.0102596583822786	-1.31521753078473
SCN1B	0.111501511702381	1.1737918598	3.31486629579009	0.00116860351034862	0.0102937429861683	-1.31877561580153
EDN2	-0.159516017767857	1.47320906882143	-3.31295461900782	0.00117602752270731	0.0103531327303381	-1.32455746288067
C17orf62	-0.261887710238097	3.23514341410714	-3.31243594145028	0.00117804939513586	0.0103649235889532	-1.32612570849472
MRFAP1	-0.227170775160715	0.744768051292857	-3.31175619251123	0.00118070406014998	0.0103822651172192	-1.32818064456773
PUSL1	-0.0892287304702377	0.536673378335714	-3.31107381854464	0.00118337459524705	0.0103997260436468	-1.33024315536141
SHOC2	-0.211468426011906	2.02507351667857	-3.31027247744023	0.00118651792110828	0.0104213193464143	-1.33266478874961
PARP6	-0.163237179357143	0.402759944007143	-3.31004683445648	0.00118740443000208	0.0104230772682148	-1.33334658636899
PXN	-0.250838491815477	2.72211139921429	-3.30975987978829	0.0011885327144799	0.0104269542473089	-1.3342135848201
SCAMP2	0.156326966541667	1.61223454487857	3.30926648798901	0.00119047503540796	0.0104379641383979	-1.33570415826661
DUSP2	-0.157706947071428	1.2459581251	-3.30861986058815	0.00119302508253631	0.0104542867301768	-1.33765738152778
ALPL	0.251908600726189	2.17467504577857	3.30756017722577	0.00119721509334688	0.0104849529455396	-1.34085759224337
KIAA0467	-0.11260804877381	0.358481782871429	-3.30665284391748	0.00120081362435942	0.0105104067432404	-1.3435970170543
PMFBP1	0.260549358589286	1.71382159132857	3.30574905358451	0.0012044081421461	0.0105357961098103	-1.34632510877476
PPP1CA	-0.224020343035714	1.64056236985714	-3.30315405608968	0.00121478477201887	0.0106204499412082	-1.35415458127655
C17orf51	0.201763413464286	0.346751121957143	3.30181582422464	0.00122016852895766	0.0106613804837462	-1.35819016864042
GPR162	-0.176934764125	1.11206839274286	-3.30111712745677	0.00122298825510247	0.0106798732846383	-1.36029661318015
RBM25	-0.176202643511903	0.986092965857143	-3.30062394561958	0.00122498224695731	0.0106910831452135	-1.36178323871423
GRHL1	0.0557595956130955	0.7723211259	3.30045155638763	0.00122567995231244	0.0106910831452135	-1.36230283656931
OR52E4	0.0866823425000002	0.642471446321429	3.30011526628513	0.00122704207614971	0.010696820303335	-1.36331638099712
TSR1	0.177705009714286	0.106357188385714	3.29984856037177	0.0012281233578098	0.0106998355542917	-1.36412014314468
FAM111A	-0.144238626559523	1.1250426764	-3.29968248058692	0.00122879712937473	0.0106998355542917	-1.36462062393934
LIG4	0.191790182565476	0.484936797014286	3.29943195569531	0.00122981414041153	0.010702554462057	-1.36537553913853
MCOLN3	0.0943994980297612	0.893918286842857	3.29869738271919	0.0012328006861051	0.0107214236004541	-1.36758877142482
ADAR	-0.202938663380953	1.66823290081429	-3.29855155568289	0.00123339437837437	0.0107214236004541	-1.36802809117163
TMEM85	-0.172770428880953	0.387022961614286	-3.29719585306686	0.00123892651389758	0.0107633512814924	-1.37211150014074
LOC286367	-0.0619927563869044	0.766270144635714	-3.29671775672116	0.00124088297116341	0.0107741845626572	-1.37355119669955
TUBA1C	0.263405054940476	0.384443230428571	3.29628844571101	0.00124264224689868	0.0107832943779447	-1.37484383385821
GMEB1	-0.0826549462916668	0.925962161328571	-3.29352566636953	0.00125401966791944	0.0108758096385064	-1.38315901201524
PSMB7	0.265336501029762	0.149937059721429	3.29304411004524	0.00125601269023625	0.0108868771198218	-1.38460775103428
PRDM2	-0.100274492607143	1.13459299877857	-3.29241619128252	0.00125861590471391	0.0109010440133689	-1.3864965431384
FGFBP2	-0.601150788845238	2.30372647241429	-3.29230370332891	0.00125908278674102	0.0109010440133689	-1.38683487670403
XRCC1	-0.154044507755952	0.8029102531	-3.29158191303987	0.00126208243013186	0.0109207884809017	-1.38900559361585
SCYL1	-0.180206267797619	1.42358800014286	-3.29088340199528	0.00126499167726334	0.0109397287078138	-1.39110591399447
SETD1A	-0.147038102815476	0.453913816814286	-3.29069003000468	0.00126579816267518	0.0109404729074475	-1.3916872880681
MRPL11	-0.191786204714286	0.826909737435714	-3.29019086136436	0.00126788223491762	0.0109522523432645	-1.39318790698902
CYTL1	0.281790923172619	0.02122745765	3.28969612962884	0.00126995094162099	0.0109638857302196	-1.39467499598575
TNFRSF1A	-0.264386264214283	3.27948231167143	-3.28818202662562	0.00127630170643691	0.011012453246563	-1.39922497636075
PPM1F	-0.301575942994047	2.39861182288571	-3.28695478904048	0.00128147097075832	0.0110507769233026	-1.40291159618845
F12	0.117663055482143	1.36561641140714	3.28659072154599	0.00128300821735593	0.0110577541366443	-1.40400502861615
SLC17A7	-0.124087362333333	1.30087057565	-3.28447015379054	0.00129199639900403	0.0111266402237836	-1.41037184226732
FCN1	-0.513857647333332	5.19007507672143	-3.28435966782897	0.00129246630809655	0.0111266402237836	-1.41070347032433
SERPINA10	0.139527733005952	1.28961170971429	3.28416832764967	0.00129328047635452	0.0111273412543454	-1.41127776305258
PCYT2	0.238092591934524	0.0993889091428572	3.28344733126609	0.00129635267567028	0.011147458512304	-1.41344152139585
ZFYVE26	-0.118723110809523	1.2296684402	-3.28293535912604	0.0012985383450622	0.0111599339604496	-1.41497773788627
CEACAM4	0.359810680654762	2.50676733414286	3.28078273993313	0.00130776579634221	0.0112328797416588	-1.42143462033736
CCDC22	-0.155534663583334	0.905349779221429	-3.28016776807119	0.00131041315541715	0.0112492561775946	-1.42327859352029
LOC284422	0.205734373285714	1.03693094402857	3.27983552384744	0.00131184549458387	0.0112551896501416	-1.4242746942873
SFRS1	-0.226610636928571	0.0127126317285714	-3.27844310078046	0.00131786427340059	0.011300444300317	-1.42844837832211
STK39	-0.151786382446428	0.202321248235714	-3.27546017234844	0.00133084483520588	0.0114053101960702	-1.43738439043665
TNFSF14	0.129543546464286	1.37991796158571	3.27509097791107	0.00133245969423381	0.0114127089208317	-1.438489909791
NBL1	-0.117671333000001	0.736068050192857	-3.27404489928876	0.00133704517876228	0.0114455287963269	-1.44162171966512
STK35	-0.148455719672619	0.842712497714286	-3.27349679208809	0.00133945367717745	0.0114533884665642	-1.44326233313764
C16orf70	-0.103154882625	0.578005621378571	-3.27349268387292	0.00133947174480561	0.0114533884665642	-1.44327462910391
ARSE	0.14701953197619	0.672713797921429	3.27312731475572	0.00134107952049711	0.011460682947816	-1.44436813312144
RAGE	0.140168176892857	0.298246095364286	3.26950682082831	0.00135710874900615	0.0115911436796442	-1.45519818230533
TAGLN3	0.120906524071429	0.972491849914286	3.26765109089145	0.00136539380664882	0.0116553515164525	-1.46074529103018
C14orf138	-0.355187527059524	2.04366696148571	-3.26429044803289	0.0013805178100199	0.0117739373801515	-1.47078400262714
TMEM5	0.148115916458333	0.168902173785714	3.2642200120737	0.00138083645950545	0.0117739373801515	-1.47099431024582
MAP3K3	-0.163540875464286	1.75822957656429	-3.26380394044397	0.00138272015013519	0.0117768211665723	-1.47223653737188
SLC35D2	0.127089363190477	0.751032668157143	3.26380272030972	0.00138272567759768	0.0117768211665723	-1.47224018001639
EI24	0.178648679934524	0.420446932735714	3.26325401062444	0.00138521353528349	0.0117865856011665	-1.47387820497894
COMTD1	-0.125615700755953	0.870754703292857	-3.26316390973336	0.00138562245262806	0.0117865856011665	-1.47414715441338
ACLY	0.189146024738095	0.0601953753714286	3.26303656916971	0.00138620057182163	0.0117865856011665	-1.47452725272999
CXorf50	-0.0853514934642859	0.581065452721429	-3.2626047001028	0.00138816290843345	0.0117966658799499	-1.47581624246528
GAS2L1	0.168375479482142	0.859135968685714	3.26196286009126	0.0013910840999704	0.0118148787148492	-1.47773165817879
SMC1A	0.171729222494048	0.06744967495	3.26047655257151	0.00139787070748456	0.0118658829311685	-1.48216594506439
CD180	-0.301401389535716	1.01494856818571	-3.25930796483044	0.00140322823443143	0.0119047061274166	-1.48565112524178
M6PRBP1	-0.203950176541668	2.18039209747857	-3.2581275490349	0.00140865941160343	0.0119441104548351	-1.48917049640837
SUFU	0.156993528398809	0.728186403835714	3.25694325346754	0.00141412812164462	0.0119834518362112	-1.49270033912271
GPR4	0.0602847866011909	0.72984846145	3.25678130997894	0.00141487746228939	0.0119834518362112	-1.49318293317589
KIAA1671	0.123228053797619	0.635515333328571	3.2559686632655	0.00141864331009974	0.0120086495580684	-1.49560432272881
MGC35030	0.072534915494048	0.774295062042857	3.25502681639238	0.00142301956302323	0.0120389833337441	-1.49841003461123
TUBA1A	-0.270551000589286	3.01548309815714	-3.25457555576788	0.00142512078142192	0.0120500468745397	-1.49975406997869
COG6	-0.112264549726191	0.233468533371429	-3.25398349853251	0.0014278819801711	0.0120666754317631	-1.50151721236252
HLA-DQA1	-0.456094455107145	2.32745426881429	-3.25324851364408	0.00143131669092481	0.0120889740091124	-1.50370561042605
LMBRD2	0.0722838911130946	0.663589050778571	3.2529327929941	0.00143279447011916	0.0120947286399275	-1.50464553041483
ABHD11	-0.0784314207499995	0.798644629842857	-3.25223071203239	0.00143608576527967	0.0121157769064095	-1.50673538922343
C3orf19	-0.141825431208332	1.36804402863571	-3.25192204227349	0.00143753501064283	0.0121189483314841	-1.50765407306132
ZRANB1	0.149234084583333	1.08136292971429	3.25177323799932	0.00143823415307882	0.0121189483314841	-1.50809692775729
ADAMDEC1	0.169642545845238	1.61521983985	3.25164098905083	0.00143885577779967	0.0121189483314841	-1.50849049778061
ORC3L	0.162007969071428	0.264781123235714	3.25142299930127	0.00143988096610947	0.0121208605051765	-1.5091392006786
CLIC2	0.157870001202381	0.558346446921429	3.25048976812816	0.00144427757520152	0.0121511353224434	-1.5119159277235
AKAP8	-0.125700893517857	1.03622025391429	-3.24921662900781	0.00145029571962374	0.0121950115161717	-1.51570291320961
MORC3	-0.257643844017858	1.22192047982143	-3.24883524354226	0.00145210307567466	0.0122034517472028	-1.51683710699456
UIMC1	-0.208764204309523	1.62779748444286	-3.2476831684068	0.00145757542019508	0.0122426661123243	-1.52026254547198
SIX5	0.135584301994047	0.992774751428571	3.24710793746562	0.00146031494585529	0.0122588959467985	-1.52197247702126
ITIH2	0.219878664910714	0.0305863434642857	3.24617788381007	0.00146475445597516	0.0122893708112922	-1.52473660591516
MT1G	0.156287649023809	0.157496337371429	3.24533621692888	0.00146878289454773	0.0123163650119281	-1.52723746392166
KIAA0556	-0.144905616523809	1.37252587037857	-3.24480042103351	0.00147135272740324	0.0123311051425748	-1.52882919335328
ELSPBP1	-0.0987955317023821	0.648199998414286	-3.2444784471011	0.00147289902178369	0.0123354429886776	-1.52978559741792
RWDD2B	0.181623274202381	0.607608350942857	3.24435445521827	0.00147349490197953	0.0123354429886776	-1.53015388611661
ASCL4	-0.0939384077619051	0.893686144621429	-3.24403890329148	0.00147501239442154	0.0123356767402533	-1.53109110445046
GLB1	-0.165165981982142	0.77734073185	-3.24394239981352	0.00147547677119713	0.0123356767402533	-1.53137771309194
TRIP11	-0.118884227107143	0.883344244978571	-3.24384206233052	0.00147595974167261	0.0123356767402533	-1.5316757007187
HAPLN4	0.111134379946428	1.16230571301429	3.24148415450088	0.00148735191132067	0.0124240517741011	-1.53867606863001
COLEC12	0.231391578089286	0.252855960307143	3.24060896663387	0.00149160115695625	0.0124522218907722	-1.54127329499105
JAGN1	-0.157250917446429	0.233972335128571	-3.24045203896615	0.0014923642724355	0.0124522218907722	-1.54173893338378
DOT1L	0.210240819434523	0.443421208142857	3.23915858848019	0.00149866798851196	0.0124922009825957	-1.54557614527945
G6PD	0.127684553494047	1.58054319735	3.23909399023374	0.00149898346147042	0.0124922009825957	-1.5457677510998
IFIT2	-0.858981038321429	3.36031967202857	-3.23896297184175	0.0014996234947499	0.0124922009825957	-1.54615635664667
SRRM2	-0.199601533511905	0.738598181285714	-3.23789869359872	0.0015048319996864	0.0125287164184417	-1.54931254734145
RSAD2	0.192819144958333	1.01448889611429	3.23710522799765	0.00150872612135108	0.0125542547281301	-1.55166504598219
PRX	0.0973718053452377	0.877407217257143	3.23629691302407	0.0015127027661581	0.0125804513728789	-1.55406106249501
ENO3	0.0931293423035724	1.11466040567143	3.23547664708552	0.0015167481807611	0.0126060552731557	-1.5564919798522
PDK3	0.123955561113096	1.23269493902857	3.23533623888893	0.00151744165937894	0.0126060552731557	-1.55690803673577
CCDC115	-0.165507948178571	1.29330011376429	-3.23503500395782	0.00151893046032115	0.0126115243140716	-1.55780060238863
MRGPRX4	0.117100180232143	1.23607698755714	3.23475517991738	0.00152031465998344	0.0126161193587478	-1.55862966327556
UBE2D2	-0.146445138803572	0.641931062621429	-3.23429613097666	0.00152258797153652	0.0126222071684307	-1.55998959739582
ZNF346	0.125309632107143	1.03544365427143	3.23417209563669	0.0015232027647439	0.0126222071684307	-1.56035702413673
ZC3H11A	-0.163178756029762	0.534225411385714	-3.23398627086531	0.00152412425577018	0.0126222071684307	-1.56090746553537
CIRBP	-0.253975375982143	1.05917978992857	-3.23393613359353	0.00152437297161214	0.0126222071684307	-1.56105597515885
HOXB2	0.169554281190476	1.253937423	3.23324745443133	0.00152779312701736	0.0126436329301829	-1.56309568459693
SERPINB6	-0.176283572113095	0.380816205321429	-3.23089490308143	0.00153953045205947	0.0127338286737337	-1.57006059144812
SH2D4A	0.150637510142857	0.538736385092857	3.23050112339508	0.00154150327544016	0.0127432056291967	-1.57122598133851
ZCCHC7	0.195086466386905	0.882240224828571	3.22795017153978	0.00155434057053187	0.0128421002744347	-1.57877256510801
C1orf77	-0.134554606238095	0.793123177492857	-3.22778849260624	0.00155515754014786	0.0128421002744347	-1.57925069409129
OSBPL10	0.154026729648809	0.466590273907143	3.22721430886025	0.0015580621429804	0.012859093317011	-1.58094854698287
XCL2	-0.126367455744047	0.890078904142857	-3.22657301625731	0.00156131219550712	0.0128773752433416	-1.58284453343494
TASP1	-0.129581291101191	0.1156637495	-3.22644273811069	0.00156197321205289	0.0128773752433416	-1.58322966225763
TGIF2	-0.127743230279762	0.689348121792857	-3.22535467356517	0.00156750410864878	0.0129159616896041	-1.58644568232456
CXCL12	-0.364877494732143	2.04437600160714	-3.22450167280857	0.00157185285855751	0.0129447708839774	-1.58896626748902
POLK	0.121556541607143	0.598528167464286	3.22400467436153	0.00157439181928222	0.0129586526653766	-1.59043461542956
SLC26A1	-0.0443905351011907	0.745642801435714	-3.22229225745507	0.00158316911158518	0.0130238386395084	-1.5954923464527
CLOCK	0.122370240095238	0.747770156728571	3.22196031757592	0.00158487578756753	0.0130308195506229	-1.5964724848969
LHX6	0.112013315297619	0.392905227	3.22155398690938	0.00158696727586901	0.0130409551143651	-1.59767216342066
SDHD	0.181346477077381	0.569222109057143	3.2203614549361	0.00159312038319743	0.013073431377389	-1.60119232662698
TMEM125	0.0895858197440478	0.770593667207143	3.22030497990308	0.00159341232722881	0.013073431377389	-1.60135900412372
WRNIP1	-0.240222074833333	0.100486038078571	-3.22028763374147	0.00159350200708199	0.013073431377389	-1.60141019818577
FRY	-0.179726961470238	2.15267897547143	-3.21993477605848	0.00159532730508211	0.0130813393385404	-1.60245154249769
ULBP3	-0.22035981839881	1.11895507355714	-3.21962373681824	0.00159693789343574	0.0130874791417782	-1.60336939208345
SAFB	-0.18259926635119	0.634284368257143	-3.21879902681201	0.00160121564051349	0.0131154588548209	-1.60580267064304
SLC39A11	-0.145650648779762	0.549755990178571	-3.21844904392242	0.00160303421189735	0.0131210396863997	-1.606835121382
OR2W3	0.413250352047616	1.33781693445	3.21833542146084	0.00160362502686407	0.0131210396863997	-1.60717028731073
APOL3	-0.191851970547619	1.33012047154286	-3.21769620873226	0.00160695258776465	0.0131345182180274	-1.60905566110815
TRIM45	0.118082088303572	0.957352123428571	3.2176866947951	0.00160700216311701	0.0131345182180274	-1.60908372027301
ACSL5	-0.13468899175	1.00739917640714	-3.21746005168111	0.00160818357890292	0.0131371037273909	-1.60975213083677
SLC12A9	-0.254769914916667	3.39574139527143	-3.21663401402972	0.00161249628349585	0.0131652519146064	-1.6121879195146
GBP4	-0.187852709428572	1.27290658465714	-3.2162306184621	0.00161460630119827	0.0131753956421262	-1.6133772419568
MX2	-0.295652227107143	2.81037177694286	-3.21573269764735	0.00161721428855588	0.0131895897884047	-1.61484507449663
DHX16	-0.121483148535717	1.18788643262143	-3.21463221026077	0.00162299228042939	0.0132263408057013	-1.61808853483546
REL	0.197511666803571	1.13537905925714	3.21438582011305	0.00162428855403869	0.0132263408057013	-1.6188145884972
KCTD10	-0.0985850553452381	0.533549645671429	-3.21437731689669	0.00162433330716667	0.0132263408057013	-1.61883964461727
UBE2V1	-0.1649161715	0.344673576864286	-3.21413047935858	0.00162563293349748	0.0132298294362769	-1.61956696704682
CDH11	0.109852324178571	0.717455933064286	3.2134946436422	0.00162898513357763	0.0132500097688858	-1.62144027625283
RPA2	-0.167524603583333	1.26263157604286	-3.21208729807072	0.00163642770304852	0.0133034213589373	-1.62558548766233
M6PR	0.112958881684524	1.03549243675714	3.21137255874789	0.00164021961060465	0.0133271134331954	-1.62769009153837
FJX1	0.179915183875	0.483088601014286	3.21115580160909	0.00164137118661276	0.0133293384170596	-1.62832826976631
SLC30A9	0.202821282291667	0.2800771145	3.21057752148018	0.00164444712341776	0.0133471801262545	-1.63003066598826
COX7A2	-0.32591020147619	0.675077395242857	-3.21018862677547	0.00164651871210522	0.0133568553215971	-1.63117538316352
NMB	0.27585591627381	0.309399588878571	3.20924549055195	0.00165155275431666	0.0133905393096918	-1.63395102332961
FCRLA	-0.208689975315476	1.56310827781429	-3.20905405950367	0.00165257627418864	0.0133916879935051	-1.63451431735859
KLF4	0.184894031005953	1.73479590002143	3.20774109503298	0.00165961218441966	0.0134415310040517	-1.63837699305892
ACVR1B	0.069368547071427	0.908282901328571	3.2062342404376	0.00166772144087224	0.0135000094888517	-1.64280840932342
MREG	0.300614544636905	0.229110367592857	3.20533771011016	0.00167256365647378	0.0135319934401763	-1.64544411110557
RPS25	-0.38757101814881	0.444369764692857	-3.20489281610683	0.00167497140692164	0.0135442576067689	-1.64675181589598
RASAL1	0.147837926	1.3449755239	3.20399673596638	0.0016798307468871	0.013574452969004	-1.64938524661172
DEFB125	0.0827228735714273	0.821835920464286	3.20381559058779	0.00168081466895393	0.013574452969004	-1.64991752586019
BAT2	-0.134050654476191	1.18542541518571	-3.20371022970855	0.00168138720102045	0.013574452969004	-1.65022710733568
ASB9	-0.171490949970239	1.12930914757143	-3.20200764447217	0.00169066424312193	0.0136420973411529	-1.65522859332832
RNF20	-0.109626649095238	0.984123153314286	-3.20174471426011	0.00169210113152261	0.0136464406708987	-1.65600076892906
RCSD1	-0.266493269791665	2.74017614817857	-3.20139558375931	0.00169401085103719	0.0136545906496023	-1.65702601396358
PMS2L3	-0.0745963020059522	0.319298689721429	-3.20087366161154	0.0016968694660054	0.0136690497881214	-1.65855849389539
FAM109B	-0.123422039559525	0.901884714128571	-3.20071821183602	0.00169772174493183	0.0136690497881214	-1.65901488760248
VAMP3	0.200874670791667	1.55138351015	3.20057541525458	0.00169850500132919	0.0136690497881214	-1.65943411528852
BCL9	0.244192464339286	0.15093007995	3.20013725646244	0.00170091045236748	0.0136798032949031	-1.66072037827861
FBXO7	0.311704928196429	1.83560045574286	3.20000396159522	0.00170164285684656	0.0136798032949031	-1.661111649871
ATP2B3	0.150201368952381	1.35611072480714	3.19779141550406	0.00171384285751497	0.0137705913408584	-1.66760427403765
PARP9	-0.293528836660715	3.58463487862143	-3.19688419048432	0.00171886877034251	0.013800512610826	-1.67026537115474
CTDSP1	-0.128470551214286	1.69234792269286	-3.19679127339126	0.00171938429209026	0.013800512610826	-1.67053788142528
SLC7A11	0.132399732541667	1.36460066620714	3.19598750792729	0.00172384973870572	0.0138290449719943	-1.67289490644154
CEP63	-0.221279502720238	1.33007018722143	-3.19540937466547	0.00172706831260481	0.0138475498390795	-1.67458995450878
MNS1	0.0965147169702378	0.624549998121429	3.19480109683953	0.00173046073624379	0.0138674283591547	-1.67637309954315
SLC15A3	-0.474359013440476	3.07859593549286	-3.19379364621712	0.00173609301166913	0.0139052259890334	-1.67932576295064
PDE7A	0.149014409357143	1.2701859941	3.19327949626892	0.00173897399158915	0.0139209589015671	-1.68083233857337
CD37	-0.425077836488094	3.4437157165	-3.19225633476337	0.00174472038286024	0.0139596015458986	-1.68382981206343
PRPH	0.112818146928571	1.07072668209286	3.19165933270796	0.0017480814784951	0.0139791286637317	-1.6855784187101
ZNF284	0.073801744738095	0.963799658085714	3.1911858445498	0.00175075147395797	0.0139931115176451	-1.68696505552389
MDFI	0.129610379523809	0.9936326975	3.18877582140117	0.00176440040770369	0.0140947841090942	-1.69402019933226
LOC81691	0.131390536005952	0.3172275172	3.18860500333373	0.00176537156211472	0.0140951275195974	-1.69452008095354
FASTKD5	-0.196206130011905	0.317522941685714	-3.18678684907636	0.00177573916463548	0.0141704545213633	-1.6998392946482
KLRF1	-0.23585144572619	1.91486874411429	-3.18641644474861	0.00177785823389785	0.0141799134138512	-1.70092263358431
MAOA	0.163749986517857	0.904053368428571	3.18503142954363	0.00178580268933471	0.0142308838204848	-1.7049724916228
ASB4	0.0901323268928573	0.838299948078571	3.18491499574299	0.00178647205500399	0.0142308838204848	-1.70531288113635
PRPF3	-0.148105005339284	1.08192043604286	-3.18481273204459	0.0017870601505113	0.0142308838204848	-1.70561183608701
MAPK3	0.218403821910715	2.07295555062143	3.18374218310266	0.00179322744277561	0.0142725115020914	-1.70874095374639
ULK2	-0.107524462023809	1.05310156217857	-3.18318295602781	0.00179645693341712	0.0142907255059572	-1.71037516351578
ATG12	-0.139077331815476	1.04108102757143	-3.18214924889468	0.00180244073636396	0.0143247685010758	-1.71339527868487
ADAMTSL4	0.0895193695416669	1.04467274100714	3.18211781584547	0.00180262298205952	0.0143247685010758	-1.71348710134846
TOR2A	0.143994450059524	1.16227862646429	3.18123509559003	0.00180774790187323	0.0143579809821375	-1.71606539698333
VDR	-0.306588757505952	1.58614174787857	-3.18081720557666	0.00181017881586161	0.0143655755425377	-1.71728577709197
PIP4K2C	0.0916234347857141	0.653219313771429	3.18074553302327	0.00181059604822976	0.0143655755425377	-1.71749507129828
C20orf3	-0.27491241442857	2.34749372412143	-3.18010147222579	0.00181434937385329	0.0143878379067029	-1.71937563949344
SNX9	0.147420619839286	0.3371640274	3.17689554185539	0.00183313999416125	0.0145292609349336	-1.72873162829066
TMEM134	-0.123509650446428	0.976477358142857	-3.17441785744012	0.00184778586136885	0.0146377027077451	-1.73595677616882
ITPR2	0.109508917636905	0.893788963364286	3.17265076363104	0.00185829765431217	0.014707041202748	-1.74110680922754
PTER	-0.084188633720238	0.481454442107143	-3.17262091215715	0.00185847570578648	0.014707041202748	-1.74119378737424
GFI1	-0.182712226565476	1.47335979070714	-3.17135490654353	0.0018660414946422	0.0147592219466857	-1.7448818943084
MAP3K7IP2	-0.211086500142858	1.37581004626429	-3.16915375509525	0.00187926394274744	0.014852128590387	-1.75129123008884
THAP6	0.0646155691309525	0.882742676307143	3.16907412385697	0.00187974391878861	0.014852128590387	-1.75152302921221
ETV5	-0.166883326279762	0.6872459975	-3.16682766716487	0.00189333138719076	0.014951705900093	-1.75806018510924
ZNF18	-0.146975478571429	1.72842945685714	-3.16512913389125	0.00190366526544585	0.0150254993352706	-1.76300023645415
TAF10	-0.10381257302381	1.62212462024286	-3.16415679573204	0.00190960451212075	0.0150645475953588	-1.76582717662272
MEMO1	-0.20514894010119	0.570196140435714	-3.16291097195363	0.00191723940416443	0.0151169250216205	-1.76944814322536
PPM1J	0.194441538446429	1.4197243457	3.16091798634567	0.00192951213374501	0.0152057972304368	-1.77523816397721
MUC1	0.0852642934047626	0.918752111421429	3.16074602381674	0.00193057448227372	0.0152062780538427	-1.77573760177821
PIP5K2A	0.3314599995	2.45543258237143	3.15883392714308	0.00194242364753794	0.0152916772999021	-1.78128940159829
MUM1L1	0.092919606404762	0.885211362442857	3.15825129306468	0.00194604759483856	0.0153122687954499	-1.78298051127571
RBM7	0.151937867035714	0.346870585457143	3.15720841416932	0.00195254990654408	0.0153489846056135	-1.78600682017291
POLE2	0.150327785720238	0.34206983655	3.15710589637348	0.00195319018839797	0.0153489846056135	-1.78630426786881
CHMP4A	-0.169829483869047	1.48196724921429	-3.15701692356211	0.00195374603204603	0.0153489846056135	-1.78656240904707
CCL24	0.110675460630953	0.9675750973	3.15631064324334	0.00195816361741102	0.0153757356225459	-1.78861135185091
CTRL	-0.17507210517262	0.991318737085714	-3.15543081307201	0.00196367967282841	0.0154110798509417	-1.791163214724
HLA-E	0.341303378619047	4.29974912911429	3.15516541665418	0.00196534639196589	0.0154118801610945	-1.79193285089512
OCIAD1	-0.172263309517857	0.750905089407143	-3.15509140987189	0.00196581139681549	0.0154118801610945	-1.79214745684548
HEXB	-0.211427623571429	0.502864432428571	-3.15492376483345	0.00196686513400035	0.015412184687786	-1.79263358030039
OR52R1	0.0769908467797618	1.01668802934286	3.15392588850633	0.00197314816282019	0.0154534440436243	-1.79552667926492
KRT18	-0.297641118833333	1.23993517501429	-3.15370987786912	0.00197451070182484	0.015456144081398	-1.79615284531191
GPHA2	0.126493631839286	1.07698630123571	3.15287387865847	0.00197979219886488	0.0154895024894189	-1.79857586901591
COPS7B	0.15410418627381	1.58306123387857	3.15023636332825	0.00199654095609475	0.0156124979192867	-1.80621669059416
SDAD1	0.128794346077381	0.760378293121429	3.1492402923802	0.00200290033066965	0.0156541659400666	-1.80910084783365
PARP3	0.190052833571429	0.361902434285714	3.14791497754487	0.0020113908837446	0.0156937270063677	-1.81293711970255
PRAMEF1	0.0955012680773814	0.971179308778571	3.14785200989204	0.00201179511196433	0.0156937270063677	-1.81311935187739
CEP164	-0.144309845583333	1.29067692017143	-3.14783998256573	0.00201187233136431	0.0156937270063677	-1.81315415932478
MYD88	-0.347832907910714	3.35282781994286	-3.14780518202697	0.00201209577778203	0.0156937270063677	-1.81325487249271
COX4I1	-0.179934091339286	1.28178042207143	-3.14712516900208	0.0020164666103314	0.0157197443246882	-1.81522264502841
DGCR8	-0.105758894357143	1.38314399686429	-3.14551372471185	0.00202685946980794	0.0157926567001044	-1.81988425863244
C14orf65	0.123514259886905	0.471752484657143	3.14501833304744	0.00203006442218994	0.0158095170848084	-1.82131692129656
NACA	-0.224440002833333	0.471136262878571	-3.14482680842	0.00203130475629017	0.0158110681850449	-1.82187075434791
GDAP2	-0.117756610005953	1.07486653780714	-3.14453474201936	0.00203319756290439	0.0158169449004442	-1.82271526857651
GPR180	0.102966823380952	0.4417037494	3.14438897474023	0.00203414285464029	0.0158169449004442	-1.82313673140572
SLAMF6	0.160298173886905	1.23916154672143	3.14300434199385	0.0020431424580794	0.015875401297762	-1.82713933364316
TKTL2	0.100167322166667	1.01709762455714	3.14278251880824	0.00204458765406553	0.015875401297762	-1.82778042335521
ARTN	0.105054981142857	0.741925266885714	3.14266395591048	0.0020453604896284	0.015875401297762	-1.8281230651503
CCDC60	0.0867747028511912	0.949410259628571	3.14235686285553	0.00204736349220598	0.015875401297762	-1.82901049920634
ARMC10	-0.136673751613095	0.0820743487357143	-3.14230210881127	0.00204772081435978	0.015875401297762	-1.82916871894948
CDC37L1	0.135375543541667	0.282907794	3.14223897910812	0.00204813286742126	0.015875401297762	-1.82935113841318
MED31	-0.127192940785714	0.827260861257143	-3.14209397685086	0.00204907960090838	0.015875401297762	-1.82977012464442
LIN37	-0.163662749690476	1.26273421838571	-3.14194941940478	0.0020500238341177	0.015875401297762	-1.83018780894219
CD36	-0.277614068422621	3.20348128303571	-3.14136236723116	0.00205386254174728	0.0158892170751332	-1.83188386675152
SYAP1	0.180687681654762	0.227160792257143	3.14135656610845	0.0020539005082633	0.0158892170751332	-1.83190062546052
TTC15	-0.207927306666667	1.48284058053571	-3.14108483771473	0.0020556796141409	0.0158948832079143	-1.8326855843954
ZBTB48	-0.162472110476191	1.86898095210714	-3.13980724480418	0.0020640636559699	0.015951588132091	-1.83637546029711
SLC5A4	-0.063684382720239	0.75285381115	-3.13854993855416	0.00207234551403417	0.0160074460712731	-1.84000547758695
CPNE4	0.114718659011904	0.931590622485714	3.13747516353838	0.00207944945594604	0.0160541532475834	-1.84310750475711
CCDC33	0.0877104145535723	0.964078425357143	3.13673828809987	0.00208433302150439	0.0160836795043525	-1.84523375137461
RPL4	-0.320940307696429	0.263398010135714	-3.13583571094065	0.00209032924602827	0.0161192925851636	-1.84783753978253
ZNF646	-0.152420482059524	1.14035433052143	-3.13572420422063	0.00209107114399923	0.0161192925851636	-1.84815917354486
GLRX	-0.327473118059525	2.59660949415714	-3.13510853196302	0.0020951718498349	0.0161427091383017	-1.84993486128331
CD28	-0.21598632914881	0.633965180757143	-3.13475379342898	0.00209753798169368	0.0161489091342223	-1.85095784144941
TMEM91	0.113134233702381	1.79664804495714	3.13456554976901	0.00209879458640377	0.0161489091342223	-1.85150064996746
STOML2	0.184972512136905	0.226607526664286	3.13445717985331	0.00209951831714018	0.0161489091342223	-1.85181312638639
NDUFA10	-0.129928044625	0.547703665114286	-3.13435062052355	0.0021002301817522	0.0161489091342223	-1.85212037300163
WNT5B	0.104158257535714	1.01445364819286	3.13337753632034	0.0021067411837437	0.0161907751094797	-1.85492568590295
SLC37A2	-0.0863075636607147	0.810106770714286	-3.13253450756645	0.00211239709351656	0.0162251913689922	-1.85735545128723
CNOT10	0.0897182128690478	0.698881177564286	3.13239174516495	0.00211335628393696	0.0162251913689922	-1.85776686299977
AGXT2L2	-0.202894181250001	1.98711569396429	-3.13038088980699	0.00212690975758886	0.0163209962499972	-1.86356000774061
LTB	-0.544015828136906	4.43910873679286	-3.13008686460429	0.00212889827018538	0.0163280046116339	-1.86440680551562
MSH3	0.128047992095238	1.09004489227857	3.1296326950951	0.00213197323636013	0.0163433344610626	-1.86571468637523
HAVCR1	0.100244424220238	0.974669512307143	3.12923052687533	0.00213469956235009	0.0163559775751002	-1.86687268092127
TMEM147	-0.204954970845238	0.19141702365	-3.12822258165182	0.00214154669571873	0.0164000135356343	-1.86977437058988
DCK	0.179844232029762	0.394504330478571	3.12806679416089	0.00214260679933481	0.0164000135356343	-1.8702227820151
WFDC12	0.048357665053571	0.8026758372	3.1276708456394	0.00214530334128586	0.0164123811288499	-1.8713623746779
C14orf101	0.129519909767857	1.36297307897857	3.12737595585515	0.00214731368243193	0.0164131991282121	-1.87221102564623
IL1B	-0.304216854541668	3.52664574370714	-3.1273380993681	0.00214757188645841	0.0164131991282121	-1.87231996622692
C14orf128	0.14191185447619	1.09427024956429	3.12592096175409	0.0021572583415636	0.0164762556503003	-1.87639727775451
MUSK	0.228522187309525	1.66449560382857	3.12577357079454	0.00215826811295074	0.0164762556503003	-1.87682125114103
PDGFA	0.10930617807738	0.825213925278571	3.1256554958558	0.00215907735704581	0.0164762556503003	-1.87716088384712
CDKN2AIPNL	0.351367056303571	0.507050990271429	3.12456608009175	0.00216655710524267	0.0165199782163518	-1.88029397308164
RAB3GAP1	-0.137686973714286	0.494060147835714	-3.1243398561878	0.00216811332863215	0.0165199782163518	-1.88094445975993
SNAP23	0.302042744940476	1.24990201978571	3.12425035766147	0.00216872928641813	0.0165199782163518	-1.8812017935344
CCDC74B	0.178722974267857	0.343351529171429	3.12418804920311	0.00216915820910084	0.0165199782163518	-1.88138094434261
LILRP2	0.0816918214404762	0.876627562707143	3.12250592422801	0.00218076746828112	0.0166000675555474	-1.88621626157457
FOXB1	0.0951210202440473	0.983128736978571	3.1219215099868	0.00218481428460378	0.0166225399428823	-1.8878956492315
SCARB2	0.30791393425	0.465080213128571	3.12102423393534	0.00219104107733513	0.0166615672510823	-1.89047355443508
DPF1	0.13365508642262	1.25737225434286	3.11991160291412	0.0021987851942743	0.016712088068193	-1.89366929012325
CD69	0.276473893125	0.00943095232142857	3.11972926433851	0.00220005671996922	0.0167133873684105	-1.89419291484932
[truncated: 2,549 more rows]
