# Supplementary material for: Ferroptosis-related gene MAPK3 is associated with the neurological outcome after cardiac arrest
Source: PLoS One. 2024 Jun 17;19(6):e0301647. doi: 10.1371/journal.pone.0301647 (PMC11182507; doi:10.1371/journal.pone.0301647)
Supplement: S4 Data — (XLS) [file pone.0301647.s005.xls]

FRGs	DEG	FRGs|DEG
ACADSB	CX3CR1	ABCC1
ACO1	LOC205251	ABCC5
ACOT1	PANK4	ABHD12
ACSF2	C22orf32	ACSL1
ACSL3	PEPD	ACVR1B
ACSL4	SDF2L1	ALDH3A2
ADAM23	NDUFB2	ALOX12
ADAMTS13	RNH1	ARNTL
ADIPOQ	CNDP2	ATG3
AEBP2	NUBP1	ATM
AGPAT3	RARRES3	BACH1
AGPS	AP1B1	BAP1
AHCY	FLJ20718	BCAT2
AIFM2	PRKX	BID
AKR1C1	VPS45	BRD2
AKR1C2	IDH3A	CD44
AKR1C3	ST3GAL5	CDO1
AKT1S1	RASSF4	CHAC1
ALOX12B	CA1	CHMP6
ALOX15	PHPT1	CIRBP
ALOX15B	UBE2H	CISD2
ALOX5	SULT1A3	CS
ALOXE3	CD52	CTSB
AMN	C21orf57	DAZAP1
ANO6	SAT2	DECR1
AQP3	SEPW1	DLD
AQP5	LGALS1	DPEP1
AQP8	S100A10	DPP4
AR	MRPL53	ECH1
ARF6	DFFB	EGLN2
ARHGEF26-AS1	PCYOX1L	ELAVL1
ASAH2	SSR4	ELOVL5
ASMTL-AS1	MMS19	ENO3
ATF2	C19orf60	FADS2
ATF3	CECR1	FBXW7
ATF4	AKR1A1	FNDC5
ATG13	GMDS	FOXO4
ATG16L1	NDUFA3	FTL
ATG4D	EIF3K	G6PD
ATG5	CD4	GDF15
ATG7	RPS11	GPX4
ATP5MC3	MLYCD	HDDC3
BECN1	RPL18A	HIF1A
BEX1	COMMD7	HSF1
BRD3	ARHGEF18	IFNA2
BRD4	PSMB10	IFNA5
BRD7	BET1L	IL1B
BRDT	NUB1	ISCU
BRPF1	LOC255783	KEAP1
CA9	CIB1	LCN2
CAMKK2	CES1	LIFR
CARS1	RASGRP1	LIG3
CAV1	APRT	LPIN1
CBS	LRRC47	MAP3K11
CCDC6	ITK	MAP3K14
CD82	C19orf24	MAPK3
CDC25A	MRRF	MAPK9
CDCA3	GSTP1	MEF2C
CDH1	RNF10	MS4A15
CDKN1A	TNFAIP2	MT1G
CDKN2A	TTYH2	MTCH1
CFL1	EIF2B1	MTF1
CGAS	COMMD9	MUC1
CHMP1A	CYBASC3	NCOA4
CHMP5	TMC6	NEDD4
CHP1	RHOF	NF2
CISD1	GORASP1	NFS1
CISD3	QARS	NOX3
CLTRN	SH3TC1	NR4A1
COPZ1	C14orf159	NT5DC2
COX4I2	ARHGAP18	PARK7
CP	RPLP2	PARP11
CPEB1	LY86	PARP12
CREB1	RPL13A	PARP14
CREB3	MRPL54	PARP3
CREB5	NDUFB7	PARP6
CYB5R1	RPL7A	PARP8
CYBB	HSD17B10	PARP9
CYGB	C21orf33	PGRMC1
CYP4F8	GOLPH3L	POR
DCAF7	WDR40A	PPARA
DDR2	NDUFS7	PPP1R13L
DHODH	BLVRA	PRDX6
DNAJB6	MAPKAPK3	PRKAA1
DUOX1	C19orf6	PTGS2
DUOX2	EVL	RELA
EGFR	TSSC1	RPL8
EGR1	PLSCR3	SENP1
EMC2	STAT5A	SESN2
ENPP2	CRIP1	SIAH2
EPAS1	RPL38	SIRT6
EPT1	PSME2	SLC1A5
ETV4	RELL2	SLC25A28
EZH2	RPS14	SLC7A11
FABP4	CCL5	SNCA
FADS1	TMEM109	SNX5
FANCD2	SIGIRR	SOCS1
FAR1	C6orf153	SREBF1
Fer1HCH	LOC647099	SREBF2
FGF21	RPL13	STK11
FH	MRPL23	TFAP2A
FLT3	ISG20	TFR2
FTH1	LDLRAP1	TLR4
FTMT	BAZ2B	TMSB4X
FURIN	XKR8	TOR2A
FXN	NAGA	TRIM26
FZD7	FAM58A	ULK1
G6PDX	RAB3IL1	ULK2
GABARAPL1	LCK	VDR
GABARAPL2	ZNF212	WIPI1
GALNT14	PPP3CC	WIPI2
GCH1	PSME1	ZFP36
GCLC	URM1
GJA1	TMSB10
GLRX5	CCDC109B
GLS2	EIF3F
GOT1	SLC25A6
GPAT4	LOC402057
GRIA3	CISH
GSK3B	C19orf25
GSTM1	HEXDC
GSTZ1	GIMAP5
H19	TXNL4B
HCAR1	OSGEP
HELLS	RNMT
HILPDA	FYN
HMGB1	POLE4
HMOX1	ARS2
HOTAIR	RPL12
HRAS	RFX5
HSPA5	VAMP8
HSPB1	BANP
IDH1	TRIM68
IDH2	HMOX2
IDO1	SAP18
IFNA1	SIDT2
IFNA10	DOCK10
IFNA13	RASSF1
IFNA14	SYNE2
IFNA16	LOC653314
IFNA17	C19orf63
IFNA21	SMCR7L
IFNA4	BLCAP
IFNA6	PDXK
IFNA7	EDF1
IFNA8	BPGM
IFNG	SERF2
IL6	NUDT16L1
INTS2	MXI1
IREB2	SPI1
JUN	ERP29
KDM3B	RFTN1
KDM4A	UCRC
KDM5A	ZBED3
KDM5C	C18orf26
KDM6B	NDUFB11
KIF20A	CFLAR
KLF2	RPL22
KLHDC3	CARD9
KMT2D	KIAA0141
KRAS	PTDSS1
LAMP2	AP1GBP1
LCE2C	HLA-DPA1
LGMN	CHPT1
LONP1	XPNPEP1
LPCAT3	PIM2
LYRM1	SCARF1
MAP1LC3A	POLB
MAPK1	GALT
MAPK14	FOXO1
MAPK8	PDLIM2
MAPKAP1	SPON2
MARCHF5	RPS5
MDM2	DNAL4
MDM4	NOSIP
MEG3	CALML4
MEG8	IL10
METTL14	LOC552889
MFN2	PRELID1
MGST1	RPL27
MIB1	RFX1
MIB2	PQLC3
MICU1	CYB561D2
MIOX	HSPB6
MLLT1	ROCK1
MLST8	CD33
MMD	ZNF689
MPC1	MRPL38
MT1DP	PHF5A
MTDH	NUP210
MTOR	ATP5G2
MYB	MGST3
MYCN	ABLIM1
NCOA3	BAG5
NDRG1	MGC3196
NEAT1	PNKD
NEDD4L	NT5C
NFE2L2	EIF2B2
NOS2	DGKZ
NOX1	RBM6
NOX4	FAIM3
NOX5	C6orf136
NQO1	CD74
NR1D1	ZMYM6
NR1D2	RPS13
NR5A2	FKBP8
NRAS	ARF5
NUPR1	RABL4
OIP5-AS1	MTMR11
OSBPL9	FNBP4
OTUB1	TFF3
P4HB	RPS19
PANX1	SEL1L2
PANX2	MRPL2
PAQR3	WARS
PARP1	FAM53B
PARP10	CTSH
PARP15	LSM10
PARP16	ATP5A1
PARP2	LSMD1
PARP4	TJAP1
PDK4	UBE2G2
PDSS2	ETFB
PEBP1	FBXL15
PEDS1	NFRKB
PEX10	LOC730754
PEX12	TRAF1
PEX2	YKT6
PEX3	VSIG4
PEX6	PLAGL2
PGD	SEC61B
PHF21A	MIF4GD
PHKG2	STAT6
PIEZO1	RBMX2
PIK3CA	HSPC171
PIR	NMT1
PLA2G6	FBXL4
PLIN2	RAG1AP1
PML	FLJ35024
POM121L12	UBP1
PPARD	SLC7A6
PPARG	COX19
PRDX1	C10orf104
PRKAA2	ZFYVE27
PRKCA	ZNF33B
PROK2	JOSD1
PROM2	RPL18
PRR5	KCNQ1
PTEN	FXYD5
PTPN18	FLJ14213
PTPN6	DENND2D
PVT1	SP110
QSOX1	TNPO1
RARRES2	PLA2G4B
RB1	UBAC2
RBMS1	PVRIG
RHEBP1	DDX28
RICTOR	SCFD1
RNF113A	HDAC1
RPTOR	SFRS14
RRM2	RPL29
SAT1	STAT1
SCD	DUSP6
SCP2	KIAA0494
SIRT1	ADAMTS2
SIRT2	KBTBD11
SIRT3	RHOT2
SLC11A2	CPVL
SLC16A1	RNF11
SLC38A1	LDB1
SLC39A14	ARL6IP4
SLC39A7	SNX30
SLC3A2	DUSP28
SLC40A1	ZNF266
SMAD7	NELF
SMG9	ACAD9
SMPD1	C14orf139
SNX4	FBXL10
SOX2	TCF7
SQSTM1	RPS6KA5
SRC	RIOK3
SRSF9	CENTG2
STAT3	DDX31
STING1	PRKD2
SUV39H1	CHMP4B
TAFAZZIN	C2orf42
TBK1	C6orf70
TERT	CBX7
TF	SPOCK2
TFAM	ST6GALNAC6
TFRC	TGFBI
TGFB1	C1orf51
TGFBR1	SNF8
TIMM9	ARL4A
TIMP1	TAPBPL
TMBIM4	REPS1
TMEM161B-DT	CYB5R3
TMSB4Y	MRPS11
TNFAIP3	ARGLU1
TP53	RER1
TP63	IAH1
TRIB2	CYHR1
TRIM21	C7orf23
TRIM46	RBM14
TSC1	RABEP2
TTPA	TMEM160
TXN	TARDBP
TYRO3	WDR42A
USP11	XK
USP35	BTBD6
USP7	ISCA2
VCP	DDX17
VDAC2	RSC1A1
WWTR1	NME3
YAP1	PPAPDC2
YTHDC2	THAP5
YY1AP1	MORC2
ZEB1	PQBP1
ZFAS1	EXOSC1
	WDR33
	UBIAD1
	TRIM4
	PLEKHF1
	C17orf37
	C6orf160
	HSPC047
	FMN1
	PDDC1
	MRP63
	TUSC4
	XYLT2
	HRK
	RPS29
	PSMB8
	OLIG1
	PIGS
	IRF7
	SLFN11
	FLJ21865
	POLR2G
	U2AF1L4
	RPS10
	FOXN3
	LRRC33
	RPLP1
	TACR1
	CLN8
	PTBP1
	HLA-DPB1
	ACAA2
	CHCHD1
	HOM-TES-103
	MRPL33
	COX6B1
	ADRB2
	RPS19BP1
	MRPL55
	CSDA
	DMD
	LYRM2
	UXT
	TNFRSF10B
	ZBTB5
	ASGR2
	PITPNA
	CLPP
	EMR3
	TRAPPC3
	ITGB5
	HARS
	SH2B3
	CMTM3
	FLT4
	HIGD2A
	RNF214
	IKZF2
	IER2
	DPP9
	C7orf50
	LPXN
	ADPRHL2
	BBS1
	ARPC2
	ADORA2B
	CPT1B
	BTN3A2
	SCAP
	WDR81
	ABHD10
	RPS16
	SERGEF
	FOXC1
	PI4KB
	ZNF91
	ATP13A1
	ARIH2
	BCL2L1
	SBK1
	SOX12
	RPS4Y1
	EIF3G
	LEPROTL1
	RNF126
	MAP7D1
	TBC1D22A
	NARG1L
	CCR7
	CSRP2BP
	VGLL4
	MAPBPIP
	STOX2
	VASH1
	DPM2
	SLPI
	PEMT
	TBC1D13
	GTPBP6
	C6orf1
	GPR98
	UNC93B1
	NOVA2
	PPP1R7
	HIST1H2BK
	KIAA2010
	FAM86C
	UROS
	TFDP1
	PRRG4
	PARD6G
	B3GALT6
	FANCF
	CCDC136
	RANBP9
	RRM1
	NFKB2
	PLXNB2
	FAM44A
	KIAA0247
	SYPL1
	ERAP2
	GPR174
	ZNHIT1
	MPV17
	MPND
	TCEB2
	RNF31
	PI3
	LOC162073
	LIPA
	LBH
	ALG2
	TCF20
	BCL2
	ST6GAL1
	ZNF767
	CCDC88C
	HCP5
	SURF1
	CD3D
	OSBPL5
	C1orf118
	TRAF3IP2
	RPL3
	AATF
	RUNX3
	SLC12A7
	ACYP2
	NDUFB10
	ZHX2
	KCNH2
	PGLS
	MAN2A1
	CDC25B
	NDNL2
	SNTB2
	MGC10981
	SNED1
	ZMIZ2
	CFD
	NFATC1
	FKBP11
	LOC442590
	C21orf96
	ANKRD16
	GALNT10
	CTNS
	GPR126
	PEA15
	MAP7
	HIVEP1
	FOXP1
	LOC730378
	RPL36AL
	PEX16
	LIMD2
	TUSC2
	FECH
	GAA
	TMED9
	TAF1C
	S100A4
	TRIM58
	TMCO3
	SLC35B2
	PYROXD1
	ILKAP
	C11orf48
	NMT2
	RPL28
	TBC1D9B
	CCDC54
	DOK4
	CD99
	SPATA20
	XPR1
	DCTN3
	STK10
	JARID2
	BRWD2
	C4orf14
	CSTA
	RAB11FIP4
	HOXA5
	SPAG7
	IL17RA
	ZNF263
	MUC5AC
	C16orf13
	KIF22
	CYBA
	OGFR
	ZNF706
	MMP2
	AP2M1
	JARID1A
	HLA-DMA
	AASDH
	C19orf12
	NLRP11
	POP4
	TSNAX
	C9orf150
	CLTA
	PRKAB1
	GNPTG
	COX5B
	RPS4Y2
	CLEC4G
	C20orf108
	ATP8B2
	RBP7
	EED
	SFRS18
	TRAK1
	PDGFC
	METAP1
	MPEG1
	DFNB31
	EMP3
	TCF25
	TXNL1
	CYFIP1
	GOLGA3
	CAPN2
	DERL1
	ZBED1
	STX18
	INPP5F
	GINS2
	ABHD12B
	RPL15
	TNIP2
	EFHD1
	TMEM141
	TROAP
	NDUFA11
	CXCR4
	PLEKHJ1
	MAP3K7IP1
	DCLK1
	TIAM1
	RPS9
	ADI1
	TRAT1
	DHX8
	MAN2B2
	ANKRD10
	BBX
	MANSC1
	ARRDC2
	FAM102A
	C2orf18
	FAM96A
	KIAA1545
	UBE2E2
	IGSF2
	C12orf52
	RPL35
	RAB8A
	RAB2B
	KSR2
	ADSL
	SSBP4
	TAGLN
	PIH1D1
	SPR
	TRAPPC6A
	KIAA0802
	SFXN4
	GLTSCR1
	DCI
	AIFM3
	KIAA0226
	CXorf40B
	KIAA0367
	TWF1
	SBF1
	POGK
	ICAM2
	PADI4
	ITIH3
	IFIH1
	EPS15
	NDUFA7
	ICT1
	GSTK1
	TESK1
	C19orf43
	YTHDF2
	RNF216
	ATP6V1F
	MTERF
	DDX23
	NANOS3
	RNASEH2C
	PSMB9
	FLJ11783
	CABIN1
	NUP214
	COQ6
	DCUN1D2
	USP18
	TBC1D1
	CTBP1
	CCDC16
	OGFRL1
	PLEKHB1
	GPM6B
	STK11IP
	RPS6
	ADRA1D
	DNAJB5
	JARID1D
	C5orf39
	GIYD1
	XPO7
	ACTN1
	NLGN2
	MDFIC
	ATG2A
	PRF1
	CROCC
	ATP10A
	APBB3
	HNRNPC
	VIPR1
	FAM40A
	C15orf39
	CCDC92
	C9orf23
	RLF
	SLC9A3R1
	SCNM1
	MITD1
	NDUFB6
	RPS28
	LEAP2
	DCPS
	PYCRL
	HMBS
	CERK
	LAS1L
	GADD45A
	SLTM
	CYorf15B
	GEMIN8
	EIF3H
	RBED1
	TRIM39
	USP54
	CMIP
	BCAR3
	NMNAT1
	MBD1
	EIF2B4
	WSB2
	LEMD2
	TMEM123
	HIGD1A
	RAB27A
	FAM134B
	TXN2
	MBD3
	MRPL37
	KCNN4
	SF3A1
	AURKAIP1
	EEF2K
	CDA
	ARHGAP1
	CAPN5
	MGAT4A
	UBE2J2
	TMCO6
	DOK5
	RUNDC3A
	NIP30
	ECHDC2
	NFASC
	SLC2A14
	LZTR1
	BMF
	IPO4
	CSK
	DDX39
	PFN1
	PET112L
	UBE2Q1
	SF1
	TBRG1
	RIN3
	CD8A
	DCXR
	CCDC23
	PDE6C
	AK7
	MBNL3
	TREM1
	BRD1
	C6orf115
	KRTAP4-3
	AP2S1
	KCNS3
	AGA
	KLRK1
	TRIM11
	TMEM99
	DTNBP1
	ID2
	GAPVD1
	ZNF514
	PSMD8
	NT5M
	ORAI3
	FOXA2
	PTGER4
	EIF2AK1
	EHD4
	FOXK2
	C16orf62
	SMAD4
	ATP5J2
	TLX3
	LAT
	SCG5
	RBM22
	MGC21881
	GNB2L1
	ACSS1
	CEBPG
	GBP3
	C9orf80
	IER5
	SPG7
	C3orf60
	ST6GALNAC2
	CCDC97
	LOC158160
	ALG9
	UCP2
	COX18
	HTR5A
	SNRK
	SH3BGRL3
	MSN
	PAFAH1B2
	ZKSCAN5
	GPR119
	FAM83A
	MOGAT2
	RBM38
	CATSPER3
	LMTK2
	RPS6KA3
	SAC
	ACBD4
	AGL
	FBP1
	UTS2R
	HLA-DOB
	BBC3
	SSBP1
	CD109
	NKX6-2
	SMC5
	C1orf108
	SH3KBP1
	AP1S2
	GIMAP7
	MRPL52
	LRRC26
	TYSND1
	SELS
	CBX6
	SLC9A9
	JAM2
	SLC2A12
	PRSS8
	VPS4B
	GLYCTK
	ADAMTS3
	RABGGTA
	MFSD8
	FLJ10246
	ZNF417
	SLIC1
	OR56B1
	RNF4
	KIAA0194
	MICB
	BYSL
	RALGPS2
	PDCL
	ARPC3
	PRKCSH
	HERPUD1
	C1orf123
	USP33
	SYS1
	PSMB3
	RPL36
	CLEC11A
	KLK13
	SPTLC1
	PSCDBP
	SLC43A3
	LHX2
	PSCD1
	VPS28
	PAQR5
	NECAP2
	ETHE1
	SP140
	CDC42BPG
	HEG1
	MSTO1
	KCNIP3
	DAG1
	TBCB
	TNK2
	GNAQ
	BRD8
	LOC644242
	SGK3
	UEVLD
	HIST1H4C
	ZCCHC9
	PARN
	YEATS4
	GBP1
	RNF166
	UHMK1
	KCNK6
	DYNC2LI1
	FNTA
	TNRC6A
	P2RY8
	PRUNE
	SCARA3
	AFG3L1
	ADD2
	WNT3A
	CTCF
	DHRS7C
	SPAG9
	METTL2B
	SAPS1
	GPC5
	TDRD9
	ARHGAP4
	NUFIP1
	GLRB
	SHC3
	DNMT3B
	ARG1
	PCP4
	CLC
	CHST7
	PBXIP1
	NEU1
	CD300E
	DAPK1
	DLL3
	HP1BP3
	TRAFD1
	KNTC1
	CYB561
	NOTCH1
	NUDT1
	TMEM87A
	TBC1D9
	B4GALT4
	R3HDM2
	TRIM13
	KIAA0174
	CCDC76
	IRAK1
	OTUD5
	C16orf80
	CIAO1
	SNRP70
	ARL6IP1
	IL20
	C17orf56
	WFDC13
	C19orf42
	SIVA1
	ZNF511
	HPGD
	FAM129B
	WNT4
	CD14
	OCEL1
	RNF130
	DCHS1
	ANKH
	PRKCH
	RNF123
	LASP1
	LOC644538
	PIK3IP1
	TRADD
	DRG2
	TYK2
	FBXW5
	OR51B4
	PMVK
	CD59
	TMEM128
	ZDHHC13
	ZNF559
	CALCOCO2
	SURF6
	TRIM14
	DUSP13
	ALKBH2
	ABCA11
	C1orf95
	KIAA1274
	LOC340069
	MUC4
	KIFC3
	CNBP
	C20orf112
	TATDN2
	ANXA6
	C19orf56
	CHERP
	TRIM9
	EFTUD2
	PTMA
	DDX58
	C1orf50
	ARL4D
	USP25
	HSPA1L
	ZNF324
	HLA-DQB2
	TEX261
	NDUFA2
	MEX3A
	ZNF238
	MYH6
	ALDH9A1
	CHST10
	TXNDC12
	PDYN
	ZSCAN16
	SUZ12
	TBC1D20
	PPP2R5E
	VHL
	BAHD1
	SON
	CSNK2B
	TMEM54
	DLX4
	KIAA1324
	PFDN5
	C1orf109
	PDE4C
	MLL
	TST
	BTN2A1
	NXF1
	FAM26F
	MTMR4
	ZNF83
	TMEM83
	MAK
	NNT
	STRN3
	IRF2
	CASP5
	GNLY
	ATP13A3
	SMARCD3
	KRTAP1-3
	C11orf75
	FAM12A
	LOC339192
	CASP10
	MRAP
	FUNDC2
	PLD3
	MYOCD
	ANKRD55
	DHX40
	GFOD1
	C1orf38
	RAF1
	MECR
	KBTBD4
	APBA3
	CD96
	SKIV2L
	UBE2S
	POLM
	RPUSD4
	UCKL1
	SAPS3
	LTBR
	NLK
	C5AR1
	CD177
	ARFIP2
	TRMT12
	TUBGCP5
	ZDHHC3
	TRIM71
	RPL5
	C21orf67
	PAQR6
	TSPAN4
	C16orf53
	FBXL12
	CYP2S1
	KLF9
	PDCD6
	TTC31
	MITF
	BHLHB3
	PCDHGB7
	FZR1
	SETDB2
	BLNK
	SPATA2L
	FLJ46026
	OR10A4
	YPEL4
	HEXIM1
	DDIT3
	HEMGN
	SH3YL1
	HTATSF1
	ERBB2
	THSD7A
	BRP44L
	CTSW
	UBA52
	RNASEH2A
	TRMT6
	RBM10
	MVP
	STX8
	POMGNT1
	F11R
	FUK
	BTD
	C14orf45
	TNNC2
	TPM4
	HDAC3
	FARSA
	KLHL7
	UFM1
	ATP10D
	DULLARD
	BTN3A1
	LHX1
	TMCC1
	STX4
	PCDHGB6
	PRKD1
	WTIP
	PDZD3
	GSDMB
	GRIN1
	EIF5B
	CCNA1
	SOCS4
	CREBL2
	CACNA1F
	ARHGEF6
	STBD1
	RPL37A
	CLDN3
	IFLTD1
	GALNT7
	TMED1
	GPR55
	C9orf131
	UGCG
	C12orf35
	TFDP2
	ZNF404
	ANKIB1
	PDE6D
	STX2
	RASL11B
	BRD9
	CRTAP
	RPS2
	TRIM56
	SULF1
	CTDSP2
	TMEM34
	CHIT1
	RPL21
	FBXO33
	TRA2A
	TBP
	MSRB3
	C10orf78
	POLR2I
	FAM39DP
	SIRT7
	COX8A
	H2AFJ
	SUB1
	LOC349196
	NDUFB8
	PRKAR2B
	EDNRA
	FCN2
	RAD17
	C16orf7
	C6orf62
	ZBTB24
	HCK
	KLRG1
	TMUB1
	TNFRSF25
	PFKL
	CALM3
	TCTN3
	FAP
	PLA2G7
	EMB
	MAP2K2
	C10orf12
	COMMD3
	ZNF622
	TMEM176B
	CARD10
	NPC2
	LOC150759
	NFKB1
	ZNF226
	GPR21
	PRL
	ARMCX3
	OR8K3
	FAM55D
	CYP24A1
	MRPL41
	DEDD
	MMAB
	LONP2
	ZFP62
	SFRS17A
	PLXND1
	LOC144438
	ISG20L2
	IWS1
	ITGAE
	MKRN2
	LYZ
	ZNF282
	SLC1A3
	CPXCR1
	PIK3C2B
	MID1IP1
	AZIN1
	SSX2IP
	ZNF281
	NPAT
	ITGA3
	MRPS28
	REEP4
	CPNE1
	POLR2J
	TNIP1
	BSG
	TOMM40L
	PCSK7
	EHBP1L1
	COL9A2
	ZNF575
	HIST1H4D
	RRP15
	ZNF672
	TXNDC15
	FAM110A
	ANXA2
	BZW2
	NDFIP1
	LEPREL2
	TCIRG1
	RPS4X
	TRIM41
	ACE2
	DUSP16
	PYGL
	DIO3OS
	PSCD4
	C20orf4
	ITPKB
	ARHGEF12
	NSF
	CLUL1
	OR51E1
	GPR101
	C1QTNF6
	COX15
	CCL7
	MME
	CD244
	GNAS
	NAP1L5
	TMC4
	OXA1L
	ZNF512B
	ARFRP1
	DAGLB
	EIF4E2
	SLC27A3
	ARHGEF2
	GCC1
	ECE1
	CRYAB
	BCAP31
	TAS2R46
	SLC24A6
	CYFIP2
	C3orf10
	DYRK4
	SSNA1
	SETMAR
	MEGF8
	GIMAP4
	ACOX2
	FAIM2
	ABL2
	PROX1
	CUEDC2
	PTPRR
	C6orf195
	SLC25A12
	ITPK1
	ALKBH3
	RBM16
	ANAPC11
	IL15
	ARRB1
	RARA
	ELMO1
	OTUD1
	MPDU1
	GSPT1
	HERC2
	TMCO7
	HLA-DRB6
	HOMER2
	AP1S1
	C5
	C7orf47
	NUP188
	PMS2L1
	ZNF775
	GPR62
	ALG1
	MAP3K1
	SLC2A6
	ZC3H12C
	RAP1GAP
	TLK2
	ATP6V0A4
	INTS10
	ABCB6
	ANKRD13A
	KIAA0913
	CSRP1
	GPRC5D
	ANAPC5
	SUMO3
	FGF5
	GPX2
	MOCS1
	BAT4
	NDRG3
	FAM126B
	EDEM1
	GGA3
	RAPGEF2
	KLF13
	GNB1
	FOXA3
	VPS54
	FAM54B
	CD247
	C6orf58
	NDUFA13
	AOAH
	MLX
	SETD1B
	WDR60
	WDR4
	DRAP1
	DDX18
	MTIF3
	FLT3LG
	C3orf39
	NR5A1
	IMMP1L
	GTF3A
	MGC33556
	ZNF33A
	TBC1D3C
	ACAA1
	MOAP1
	XIST
	HSD17B12
	FGL2
	GZMH
	CXCL1
	ATXN7L2
	AHNAK
	PIGY
	HARS2
	PIK3CB
	OLFM4
	HK2
	MKL2
	ST14
	ZBTB8OS
	LOC146517
	LYSMD2
	TTC1
	SENP7
	MXRA8
	ACTC1
	C1orf52
	ETNK1
	UNC119
	GPR139
	POLR2E
	ANTXR1
	ELF4
	TBL1XR1
	RNF175
	MTERFD3
	MED25
	PAK1
	C22orf28
	KIAA0753
	RBCK1
	MMPL1
	WNT2
	SDC4
	WDR18
	COQ10B
	H2AFY
	HPS6
	DGCR14
	GNG7
	CCM2
	MICAL3
	HIF3A
	HOXD8
	SLC25A24
	RPS3
	CST3
	TBC1D2B
	ZNF668
	FUCA1
	CAPN12
	TAGAP
	TM9SF3
	DNHD1
	SLC22A3
	MED19
	EEF1D
	GNPNAT1
	JMJD4
	C12orf4
	ASB13
	PHF10
	GHDC
	BPTF
	TCL1A
	NCAPD2
	TMEM16J
	FLCN
	LRFN3
	PIP5K2B
	INSL3
	DHRS4L2
	MEPCE
	PISD
	MED13
	GRIPAP1
	RBM26
	C8orf13
	ZNF318
	RBM4B
	CLIC1
	HNMT
	TRAIP
	TREX1
	ZNF789
	CHST3
	PYCARD
	SORBS3
	TM7SF2
	LTV1
	ATP5J
	ZNF695
	UPF1
	BPNT1
	LRPAP1
	MVD
	POLD2
	DUSP12
	CTPS2
	ENPP4
	BMPR1A
	SLC6A17
	YPEL3
	EFEMP2
	SMG7
	THBD
	BBS2
	P2RY5
	MAPKAPK2
	ASRGL1
	PLAT
	DAAM2
	TJP3
	FNTB
	HSD17B4
	FLJ20850
	MED15
	FHL3
	SCAF1
	OAS1
	CREB3L1
	IDH3G
	STOM
	PPP1R16B
	NFXL1
	DUX3
	GHRL
	CNOT2
	KIF11
	AFF4
	OR1E1
	CUL7
	MGC16121
	BGN
	PPP1R12B
	C3orf30
	EIF2AK2
	POLA2
	FSCN1
	ASGR1
	DUSP23
	RETNLB
	TTC7A
	RPL30
	LMBR1L
	C5orf4
	PATZ1
	KIAA1731
	MAP4K1
	C7orf26
	RBM5
	CHMP2A
	PLAG1
	LY96
	C10orf47
	APOC3
	DAP
	CYSLTR1
	MARVELD2
	SPG20
	LXN
	ZFHX4
	NDP
	SAMHD1
	RPL41
	LMO2
	FIBIN
	LPIN2
	PPP4C
	TRPA1
	OLFML2A
	SUSD3
	WDSUB1
	MTMR1
	CLCN1
	GRAMD3
	HKR1
	CDV3
	NFKBIB
	C20orf160
	HOXB5
	GMPR2
	PASD1
	PNPLA7
	AKNA
	TAC3
	KIF2A
	TRAF3IP3
	ALAS2
	PSG7
	E2F1
	HYOU1
	SAMSN1
	UBL7
	TP53TG3
	COL8A2
	RIMS3
	PPP1R11
	BTG2
	FLJ31306
	TMEM47
	PRKCD
	EIF1B
	SNAI3
	XPC
	OIP5
	ZNF583
	MAOB
	PLA2G2A
	UCHL5IP
	COTL1
	GAK
	BCL10
	COG4
	TP53INP1
	SCML4
	MGC40499
	RC3H1
	GNB5
	UTP15
	FAM124A
	NAV1
	ZNF175
	ZNF74
	EPB42
	MYLIP
	CEBPB
	SLC16A9
	CDK5
	OVGP1
	B9D2
	FLJ10986
	RGS3
	CHFR
	PRPSAP2
	ATP9B
	GZMB
	KIAA0513
	FDX1L
	GPR158
	PRKCI
	FAM64A
	TPD52L2
	C18orf10
	OR5AU1
	PRR14
	ZNF589
	EXOC7
	TUFM
	NEDD1
	C9orf167
	ARHGEF10L
	CBX2
	FLJ10081
	JUNB
	FOXJ3
	FAM23B
	ZNF442
	PNRC2
	CLDN11
	RARS
	ATF7IP2
	MOCS3
	SYNPO
	SF4
	ALG6
	C1orf216
	ZNF513
	AOC3
	OR6C4
	PPIE
	TH1L
	C3orf21
	FLJ30428
	WDFY2
	CUGBP2
	UBL5
	TAPBP
	THSD4
	TERF1
	IL32
	C1orf212
	C10orf11
	UTP14C
	RAB9A
	CKS1B
	TRIM16
	SEC31A
	EDC3
	DNAJC8
	TUBGCP2
	DYNC1I2
	APEH
	SIPA1L1
	CRABP2
	GNA11
	SHROOM3
	HOXC10
	DARS2
	MARCKSL1
	RAPGEF6
	PCSK2
	LONRF1
	RWDD3
	KCNN1
	LENG8
	MC5R
	ARNT
	EPS15L1
	GRP
	ZNF746
	C3orf17
	CHEK1
	CCDC69
	PLEKHG6
	LOC152118
	ENTPD6
	FARS2
	UCK1
	OXTR
	ZBTB40
	MAPK7
	OR10H1
	TAS2R9
	SIPA1
	GALR2
	KIF2C
	INTS5
	GPR141
	MYO9A
	SCN1B
	EDN2
	C17orf62
	MRFAP1
	PUSL1
	SHOC2
	PXN
	SCAMP2
	DUSP2
	ALPL
	KIAA0467
	PMFBP1
	PPP1CA
	C17orf51
	GPR162
	RBM25
	GRHL1
	OR52E4
	TSR1
	FAM111A
	LIG4
	MCOLN3
	ADAR
	TMEM85
	LOC286367
	TUBA1C
	GMEB1
	PSMB7
	PRDM2
	FGFBP2
	XRCC1
	SCYL1
	SETD1A
	MRPL11
	CYTL1
	TNFRSF1A
	PPM1F
	F12
	SLC17A7
	FCN1
	SERPINA10
	PCYT2
	ZFYVE26
	CEACAM4
	CCDC22
	LOC284422
	SFRS1
	STK39
	TNFSF14
	NBL1
	STK35
	C16orf70
	ARSE
	RAGE
	TAGLN3
	C14orf138
	TMEM5
	MAP3K3
	SLC35D2
	EI24
	COMTD1
	ACLY
	CXorf50
	GAS2L1
	SMC1A
	CD180
	M6PRBP1
	SUFU
	GPR4
	KIAA1671
	MGC35030
	TUBA1A
	COG6
	HLA-DQA1
	LMBRD2
	ABHD11
	C3orf19
	ZRANB1
	ADAMDEC1
	ORC3L
	CLIC2
	AKAP8
	MORC3
	UIMC1
	SIX5
	ITIH2
	KIAA0556
	ELSPBP1
	RWDD2B
	ASCL4
	GLB1
	TRIP11
	HAPLN4
	COLEC12
	JAGN1
	DOT1L
	IFIT2
	SRRM2
	RSAD2
	PRX
	PDK3
	CCDC115
	MRGPRX4
	UBE2D2
	ZNF346
	ZC3H11A
	HOXB2
	SERPINB6
	SH2D4A
	ZCCHC7
	C1orf77
	OSBPL10
	XCL2
	TASP1
	TGIF2
	CXCL12
	POLK
	SLC26A1
	CLOCK
	LHX6
	SDHD
	TMEM125
	WRNIP1
	FRY
	ULBP3
	SAFB
	SLC39A11
	OR2W3
	APOL3
	TRIM45
	ACSL5
	SLC12A9
	GBP4
	MX2
	DHX16
	REL
	KCTD10
	UBE2V1
	CDH11
	RPA2
	M6PR
	FJX1
	SLC30A9
	COX7A2
	NMB
	FCRLA
	KLF4
	MREG
	RPS25
	RASAL1
	DEFB125
	BAT2
	ASB9
	RNF20
	RCSD1
	PMS2L3
	FAM109B
	VAMP3
	BCL9
	FBXO7
	ATP2B3
	CTDSP1
	CEP63
	MNS1
	SLC15A3
	PDE7A
	CD37
	PRPH
	ZNF284
	MDFI
	LOC81691
	FASTKD5
	KLRF1
	MAOA
	ASB4
	PRPF3
	ATG12
	ADAMTSL4
	PIP4K2C
	C20orf3
	SNX9
	TMEM134
	ITPR2
	PTER
	GFI1
	MAP3K7IP2
	THAP6
	ETV5
	ZNF18
	TAF10
	MEMO1
	PPM1J
	PIP5K2A
	MUM1L1
	RBM7
	POLE2
	CHMP4A
	CCL24
	CTRL
	HLA-E
	OCIAD1
	HEXB
	OR52R1
	KRT18
	GPHA2
	COPS7B
	SDAD1
	PRAMEF1
	CEP164
	MYD88
	COX4I1
	DGCR8
	C14orf65
	NACA
	GDAP2
	GPR180
	SLAMF6
	TKTL2
	ARTN
	CCDC60
	ARMC10
	CDC37L1
	MED31
	LIN37
	CD36
	SYAP1
	TTC15
	ZBTB48
	SLC5A4
	CPNE4
	CCDC33
	RPL4
	ZNF646
	GLRX
	CD28
	TMEM91
	STOML2
	NDUFA10
	WNT5B
	SLC37A2
	CNOT10
	AGXT2L2
	LTB
	MSH3
	HAVCR1
	TMEM147
	DCK
	WFDC12
	C14orf101
	C14orf128
	MUSK
	PDGFA
	CDKN2AIPNL
	RAB3GAP1
	SNAP23
	CCDC74B
	LILRP2
	FOXB1
	SCARB2
	DPF1
	CD69
	B2M
	C11orf2
	CYB5D1
	ISL2
	LSM6
	RNF157
	EFTUD1
	PEX7
	SLC22A5
	PAF1
	PPM1A
	STK32C
	FOXQ1
	IRAK3
	SIGLEC11
	ZNF579
	CACNA2D4
	RSAD1
	C9orf7
	MAPT
	DEPDC5
	OTOG
	OR13A1
	SF3B14
	GABRB1
	SLC16A10
	HLA-DRB1
	FMR1
	CHCHD7
	SHC4
	ATP9A
	VSIG2
	WAPAL
	GBP5
	IFIT3
	ITGB4
	UBA6
	LBA1
	PKP2
	PREP
	SLC25A33
	CD27
	XYLT1
	OR8G1
	PAK2
	SP4
	C14orf109
	GTF2F1
	PSMB6
	LRP3
	MPHOSPH9
	HECA
[truncated: 2,437 more rows]
