# Supplementary material for: Ferroptosis-related gene MAPK3 is associated with the neurological outcome after cardiac arrest
Source: PLoS One. 2024 Jun 17;19(6):e0301647. doi: 10.1371/journal.pone.0301647 (PMC11182507; doi:10.1371/journal.pone.0301647)
Supplement: S5 Data — (XLS) [file pone.0301647.s006.xls]

## Sheet: Sheet1
Target Detail	Target Rank	Target Score	miRNA Name	Gene Symbol	Gene Description
Details	1	93	hsa-miR-6825-5p	MAPK3	mitogen-activated protein kinase 3
Details	2	89	hsa-miR-4441	MAPK3	mitogen-activated protein kinase 3
Details	3	89	hsa-miR-190a-3p	MAPK3	mitogen-activated protein kinase 3
Details	4	89	hsa-miR-4270	MAPK3	mitogen-activated protein kinase 3
Details	5	85	hsa-miR-3672	MAPK3	mitogen-activated protein kinase 3
Details	6	85	hsa-miR-6864-3p	MAPK3	mitogen-activated protein kinase 3
Details	7	82	hsa-miR-92a-2-5p	MAPK3	mitogen-activated protein kinase 3
Details	8	81	hsa-miR-6756-5p	MAPK3	mitogen-activated protein kinase 3
Details	9	80	hsa-miR-6766-5p	MAPK3	mitogen-activated protein kinase 3
Details	10	78	hsa-miR-6754-5p	MAPK3	mitogen-activated protein kinase 3
Details	11	77	hsa-miR-486-3p	MAPK3	mitogen-activated protein kinase 3
Details	12	75	hsa-miR-6742-5p	MAPK3	mitogen-activated protein kinase 3
Details	13	75	hsa-miR-129-1-3p	MAPK3	mitogen-activated protein kinase 3
Details	14	75	hsa-miR-129-2-3p	MAPK3	mitogen-activated protein kinase 3
Details	15	75	hsa-miR-542-3p	MAPK3	mitogen-activated protein kinase 3
Details	16	72	hsa-miR-12128	MAPK3	mitogen-activated protein kinase 3
Details	17	72	hsa-miR-193b-5p	MAPK3	mitogen-activated protein kinase 3
Details	18	71	hsa-miR-6083	MAPK3	mitogen-activated protein kinase 3
Details	19	69	hsa-miR-6829-5p	MAPK3	mitogen-activated protein kinase 3
Details	20	67	hsa-miR-6721-5p	MAPK3	mitogen-activated protein kinase 3
Details	21	62	hsa-miR-483-5p	MAPK3	mitogen-activated protein kinase 3
Details	22	62	hsa-miR-132-3p	MAPK3	mitogen-activated protein kinase 3
Details	23	62	hsa-miR-212-3p	MAPK3	mitogen-activated protein kinase 3
Details	24	61	hsa-miR-6845-5p	MAPK3	mitogen-activated protein kinase 3
Details	25	61	hsa-miR-2277-3p	MAPK3	mitogen-activated protein kinase 3
Details	26	61	hsa-miR-6762-5p	MAPK3	mitogen-activated protein kinase 3
Details	27	59	hsa-miR-1227-5p	MAPK3	mitogen-activated protein kinase 3
Details	28	58	hsa-miR-5011-5p	MAPK3	mitogen-activated protein kinase 3
Details	29	58	hsa-miR-3170	MAPK3	mitogen-activated protein kinase 3
Details	30	57	hsa-miR-3619-5p	MAPK3	mitogen-activated protein kinase 3
Details	31	56	hsa-miR-211-3p	MAPK3	mitogen-activated protein kinase 3
Details	32	56	hsa-miR-4291	MAPK3	mitogen-activated protein kinase 3
Details	33	52	hsa-miR-214-3p	MAPK3	mitogen-activated protein kinase 3
Details	34	52	hsa-miR-761	MAPK3	mitogen-activated protein kinase 3
Details	35	50	hsa-miR-545-3p	MAPK3	mitogen-activated protein kinase 3
Details	36	50	hsa-miR-642b-3p	MAPK3	mitogen-activated protein kinase 3
Details	37	50	hsa-miR-642a-3p	MAPK3	mitogen-activated protein kinase 3
