# Supplementary material for: Ferroptosis-related gene MAPK3 is associated with the neurological outcome after cardiac arrest
Source: PLoS One. 2024 Jun 17;19(6):e0301647. doi: 10.1371/journal.pone.0301647 (PMC11182507; doi:10.1371/journal.pone.0301647)
Supplement: S6 Data — (XLS) [file pone.0301647.s007.xls]

mature_mirna_acc	mature_mirna_id	target_symbol	target_entrez	target_ensembl	mirtarbase	tarbase	validated.sum	all.sum
	hsa-miR-375	MAPK3	5595	ENSG00000102882	1	0	1	1
MIMAT0000069	hsa-miR-16-5p	MAPK3	5595	ENSG00000102882	0	1	1	1
MIMAT0000070	hsa-miR-17-5p	MAPK3	5595	ENSG00000102882	0	1	1	1
MIMAT0000084	hsa-miR-27a-3p	MAPK3	5595	ENSG00000102882	0	1	1	1
MIMAT0000104	hsa-miR-107	MAPK3	5595	ENSG00000102882	0	1	1	1
MIMAT0000255	hsa-miR-34a-5p	MAPK3	5595	ENSG00000102882	1	0	1	1
MIMAT0000256	hsa-miR-181a-5p	MAPK3	5595	ENSG00000102882	0	1	1	1
MIMAT0000271	hsa-miR-214-3p	MAPK3	5595	ENSG00000102882	0	1	1	1
MIMAT0000416	hsa-miR-1-3p	MAPK3	5595	ENSG00000102882	0	2	1	1
MIMAT0000419	hsa-miR-27b-3p	MAPK3	5595	ENSG00000102882	0	1	1	1
MIMAT0000422	hsa-miR-124-3p	MAPK3	5595	ENSG00000102882	0	1	1	1
MIMAT0000424	hsa-miR-128-3p	MAPK3	5595	ENSG00000102882	0	1	1	1
MIMAT0000440	hsa-miR-191-5p	MAPK3	5595	ENSG00000102882	0	1	1	1
MIMAT0000442	hsa-miR-9-3p	MAPK3	5595	ENSG00000102882	1	0	1	1
MIMAT0000445	hsa-miR-126-3p	MAPK3	5595	ENSG00000102882	0	1	1	1
MIMAT0000449	hsa-miR-146a-5p	MAPK3	5595	ENSG00000102882	0	1	1	1
MIMAT0000461	hsa-miR-195-5p	MAPK3	5595	ENSG00000102882	0	1	1	1
MIMAT0000750	hsa-miR-340-3p	MAPK3	5595	ENSG00000102882	0	1	1	1
MIMAT0001340	hsa-miR-423-3p	MAPK3	5595	ENSG00000102882	1	0	1	1
MIMAT0003257	hsa-miR-550a-3p	MAPK3	5595	ENSG00000102882	1	0	1	1
MIMAT0004501	hsa-miR-27a-5p	MAPK3	5595	ENSG00000102882	0	1	1	1
MIMAT0004550	hsa-miR-30c-2-3p	MAPK3	5595	ENSG00000102882	0	1	1	1
MIMAT0004568	hsa-miR-221-5p	MAPK3	5595	ENSG00000102882	0	1	1	1
MIMAT0004589	hsa-miR-30b-3p	MAPK3	5595	ENSG00000102882	0	1	1	1
MIMAT0004602	hsa-miR-125a-3p	MAPK3	5595	ENSG00000102882	0	1	1	1
MIMAT0004674	hsa-miR-30c-1-3p	MAPK3	5595	ENSG00000102882	0	1	1	1
MIMAT0004748	hsa-miR-423-5p	MAPK3	5595	ENSG00000102882	0	1	1	1
MIMAT0004761	hsa-miR-483-5p	MAPK3	5595	ENSG00000102882	2	0	1	1
MIMAT0004927	hsa-miR-708-3p	MAPK3	5595	ENSG00000102882	0	1	1	1
MIMAT0005792	hsa-miR-320b	MAPK3	5595	ENSG00000102882	1	0	1	1
MIMAT0005881	hsa-miR-1291	MAPK3	5595	ENSG00000102882	0	1	1	1
MIMAT0015032	hsa-miR-3158-3p	MAPK3	5595	ENSG00000102882	0	1	1	1
MIMAT0018349	hsa-miR-3934-5p	MAPK3	5595	ENSG00000102882	0	1	1	1
