# Supplementary material for: Ferroptosis-related gene MAPK3 is associated with the neurological outcome after cardiac arrest
Source: PLoS One. 2024 Jun 17;19(6):e0301647. doi: 10.1371/journal.pone.0301647 (PMC11182507; doi:10.1371/journal.pone.0301647)
Supplement: S7 Data — (XLS) [file pone.0301647.s008.xls]

#please cite:
#Zhou KR, Liu S, Cai L, et al. ENCORI: The Encyclopedia of RNA Interactomes.
#2.Li JH, et al.starBase v2.0: decoding miRNA-ceRNA, miRNA-ncRNA and protein-RNA interaction networks from large-scale CLIP-Seq data , Nucleic Acids Res. 2014 Jan;42:D92-7.
miRNAid	miRNAname	geneID	geneName	geneType	chromosome	narrowStart	narrowEnd	broadStart	broadEnd	strand	clipExpNum	degraExpNum	RBP	PITA	RNA22	miRmap	microT	miRanda	PicTar	TargetScan	pancancerNum
MIMAT0000068	hsa-miR-15a-5p	ENSG00000102882	MAPK3	protein_coding	chr16	30125534	30125539	30125534	30125539	-	3	0	AGO1-4,AGO2	1	0	0	0	0	0	0	5
MIMAT0000068	hsa-miR-15a-5p	ENSG00000102882	MAPK3	protein_coding	chr16	30125808	30125808	30125802	30125813	-	10	0	AGO1-4,AGO2	3	0	0	0	0	1	0	5
MIMAT0000069	hsa-miR-16-5p	ENSG00000102882	MAPK3	protein_coding	chr16	30125534	30125539	30125533	30125539	-	3	0	AGO1-4,AGO2	1	0	0	0	0	1	0	9
MIMAT0000069	hsa-miR-16-5p	ENSG00000102882	MAPK3	protein_coding	chr16	30125808	30125808	30125802	30125813	-	10	0	AGO1-4,AGO2	3	0	0	0	0	1	0	9
MIMAT0000072	hsa-miR-18a-5p	ENSG00000102882	MAPK3	protein_coding	chr16	30128086	30128091	30128086	30128091	-	4	0	AGO1-4,AGO2	1	0	0	0	0	0	0	9
MIMAT0000101	hsa-miR-103a-3p	ENSG00000102882	MAPK3	protein_coding	chr16	30125803	30125805	30125800	30125808	-	10	0	AGO1-4,AGO2	2	0	0	0	0	0	0	4
MIMAT0000101	hsa-miR-103a-3p	ENSG00000102882	MAPK3	protein_coding	chr16	30125806	30125811	30125806	30125811	-	10	0	AGO1-4,AGO2	1	0	0	0	0	0	0	4
MIMAT0000104	hsa-miR-107	ENSG00000102882	MAPK3	protein_coding	chr16	30125803	30125805	30125800	30125808	-	10	0	AGO1-4,AGO2	2	0	0	0	0	0	0	5
MIMAT0000104	hsa-miR-107	ENSG00000102882	MAPK3	protein_coding	chr16	30125806	30125811	30125806	30125811	-	10	0	AGO1-4,AGO2	1	0	0	0	0	0	0	5
MIMAT0000226	hsa-miR-196a-5p	ENSG00000102882	MAPK3	protein_coding	chr16	30128061	30128066	30128061	30128066	-	4	0	AGO1-4,AGO2	1	0	0	0	0	0	0	5
MIMAT0000227	hsa-miR-197-3p	ENSG00000102882	MAPK3	protein_coding	chr16	30125520	30125525	30125519	30125526	-	2	0	AGO1-4,AGO2	1	0	0	0	0	1	0	4
MIMAT0000252	hsa-miR-7-5p	ENSG00000102882	MAPK3	protein_coding	chr16	30128033	30128038	30128032	30128038	-	2	0	AGO1-4	1	0	0	0	0	1	0	4
MIMAT0000266	hsa-miR-205-5p	ENSG00000102882	MAPK3	protein_coding	chr16	30125630	30125635	30125629	30125657	-	2	0	AGO1-4	1	0	0	1	0	0	0	9
MIMAT0000266	hsa-miR-205-5p	ENSG00000102882	MAPK3	protein_coding	chr16	30125723	30125728	30125722	30125750	-	4	0	AGO1-4,AGO2	1	0	0	1	0	0	0	9
MIMAT0000266	hsa-miR-205-5p	ENSG00000102882	MAPK3	protein_coding	chr16	30128045	30128050	30128044	30128072	-	4	0	AGO1-4,AGO2	1	0	0	1	0	1	1	9
MIMAT0000266	hsa-miR-205-5p	ENSG00000102882	MAPK3	protein_coding	chr16	30128552	30128580	30128552	30128580	-	2	1	AGO1-4	0	0	0	1	0	0	0	9
MIMAT0000269	hsa-miR-212-3p	ENSG00000102882	MAPK3	protein_coding	chr16	30125992	30125998	30125991	30126011	-	3	0	AGO1-4	1	0	0	0	1	0	1	8
MIMAT0000271	hsa-miR-214-3p	ENSG00000102882	MAPK3	protein_coding	chr16	30125727	30125733	30125726	30125747	-	4	0	AGO1-4,AGO2	1	0	0	0	1	0	0	9
MIMAT0000271	hsa-miR-214-3p	ENSG00000102882	MAPK3	protein_coding	chr16	30125804	30125806	30125801	30125809	-	10	0	AGO1-4,AGO2	2	0	0	0	0	0	0	9
MIMAT0000271	hsa-miR-214-3p	ENSG00000102882	MAPK3	protein_coding	chr16	30125807	30125812	30125807	30125812	-	10	0	AGO1-4,AGO2	1	0	0	0	0	0	0	9
MIMAT0000416	hsa-miR-1-3p	ENSG00000102882	MAPK3	protein_coding	chr16	30125622	30125628	30125621	30125642	-	2	0	AGO1-4	1	0	1	0	1	0	1	4
MIMAT0000417	hsa-miR-15b-5p	ENSG00000102882	MAPK3	protein_coding	chr16	30125534	30125539	30125534	30125539	-	3	0	AGO1-4,AGO2	1	0	0	0	0	0	0	8
MIMAT0000417	hsa-miR-15b-5p	ENSG00000102882	MAPK3	protein_coding	chr16	30125808	30125808	30125802	30125813	-	10	0	AGO1-4,AGO2	3	0	0	0	0	1	0	8
MIMAT0000423	hsa-miR-125b-5p	ENSG00000102882	MAPK3	protein_coding	chr16	30125682	30125688	30125682	30125688	-	2	0	AGO1-4	1	0	0	0	0	0	0	5
MIMAT0000424	hsa-miR-128-3p	ENSG00000102882	MAPK3	protein_coding	chr16	30125975	30125981	30125974	30125993	-	5	0	AGO1-4,AGO2	1	0	0	0	1	0	0	8
MIMAT0000426	hsa-miR-132-3p	ENSG00000102882	MAPK3	protein_coding	chr16	30125992	30125998	30125991	30126012	-	3	0	AGO1-4	1	0	0	0	1	0	1	6
MIMAT0000435	hsa-miR-143-3p	ENSG00000102882	MAPK3	protein_coding	chr16	30125660	30125666	30125659	30125679	-	2	0	AGO1-4	1	0	0	0	1	0	0	3
MIMAT0000435	hsa-miR-143-3p	ENSG00000102882	MAPK3	protein_coding	chr16	30127973	30127978	30127973	30127978	-	2	0	AGO1-4,AGO2	1	0	0	0	0	0	0	3
MIMAT0000443	hsa-miR-125a-5p	ENSG00000102882	MAPK3	protein_coding	chr16	30125682	30125688	30125682	30125688	-	2	0	AGO1-4	1	0	0	0	0	0	0	2
MIMAT0000448	hsa-miR-136-5p	ENSG00000102882	MAPK3	protein_coding	chr16	30128076	30128081	30128076	30128081	-	4	0	AGO1-4,AGO2	1	0	0	0	0	0	0	3
MIMAT0000450	hsa-miR-149-5p	ENSG00000102882	MAPK3	protein_coding	chr16	30125588	30125595	30125588	30125595	-	1	0	AGO1-4	1	0	0	0	0	0	0	6
MIMAT0000450	hsa-miR-149-5p	ENSG00000102882	MAPK3	protein_coding	chr16	30128108	30128113	30128108	30128113	-	1	0	AGO1-4	1	0	0	0	0	0	0	6
MIMAT0000455	hsa-miR-185-5p	ENSG00000102882	MAPK3	protein_coding	chr16	30125915	30125921	30125915	30125921	-	2	0	AGO1-4	1	0	0	0	0	0	0	7
MIMAT0000455	hsa-miR-185-5p	ENSG00000102882	MAPK3	protein_coding	chr16	30126004	30126009	30126004	30126009	-	3	0	AGO1-4	1	0	0	0	0	0	0	7
MIMAT0000459	hsa-miR-193a-3p	ENSG00000102882	MAPK3	protein_coding	chr16	30128107	30128112	30128107	30128112	-	1	0	AGO1-4	1	0	0	0	0	0	0	2
MIMAT0000461	hsa-miR-195-5p	ENSG00000102882	MAPK3	protein_coding	chr16	30125534	30125539	30125534	30125539	-	3	0	AGO1-4,AGO2	1	0	0	0	0	0	0	4
MIMAT0000461	hsa-miR-195-5p	ENSG00000102882	MAPK3	protein_coding	chr16	30125808	30125808	30125802	30125813	-	10	0	AGO1-4,AGO2	3	0	0	0	0	1	0	4
MIMAT0000462	hsa-miR-206	ENSG00000102882	MAPK3	protein_coding	chr16	30125622	30125628	30125621	30125642	-	2	0	AGO1-4	1	0	1	0	1	0	1	4
MIMAT0000752	hsa-miR-328-3p	ENSG00000102882	MAPK3	protein_coding	chr16	30125679	30125685	30125679	30125685	-	2	0	AGO1-4	1	0	1	0	0	0	0	1
MIMAT0000762	hsa-miR-324-3p	ENSG00000102882	MAPK3	protein_coding	chr16	30125719	30125724	30125719	30125724	-	2	0	AGO1-4	1	0	0	0	0	0	0	7
MIMAT0000763	hsa-miR-338-3p	ENSG00000102882	MAPK3	protein_coding	chr16	30128000	30128005	30128000	30128005	-	1	0	AGO1-4	1	0	0	0	0	0	0	2
MIMAT0001080	hsa-miR-196b-5p	ENSG00000102882	MAPK3	protein_coding	chr16	30128061	30128066	30128061	30128066	-	4	0	AGO1-4,AGO2	1	0	0	0	0	0	0	6
MIMAT0001341	hsa-miR-424-5p	ENSG00000102882	MAPK3	protein_coding	chr16	30125534	30125539	30125533	30125561	-	3	0	AGO1-4,AGO2	1	0	0	1	0	0	0	7
MIMAT0001341	hsa-miR-424-5p	ENSG00000102882	MAPK3	protein_coding	chr16	30125808	30125808	30125801	30125835	-	10	0	AGO1-4,AGO2	3	0	0	3	0	1	0	7
MIMAT0001412	hsa-miR-18b-5p	ENSG00000102882	MAPK3	protein_coding	chr16	30128086	30128091	30128086	30128091	-	4	0	AGO1-4,AGO2	1	0	0	0	0	0	0	5
MIMAT0001629	hsa-miR-329-3p	ENSG00000102882	MAPK3	protein_coding	chr16	30125525	30125530	30125525	30125530	-	3	0	AGO1-4,AGO2	1	0	0	0	0	0	0	4
MIMAT0001639	hsa-miR-409-3p	ENSG00000102882	MAPK3	protein_coding	chr16	30125624	30125629	30125624	30125629	-	2	0	AGO1-4	1	0	0	0	0	0	0	4
MIMAT0002173	hsa-miR-483-3p	ENSG00000102882	MAPK3	protein_coding	chr16	30128004	30128009	30128004	30128009	-	1	0	AGO1-4	1	0	0	0	0	0	0	7
MIMAT0002807	hsa-miR-491-5p	ENSG00000102882	MAPK3	protein_coding	chr16	30125647	30125652	30125647	30125652	-	2	0	AGO1-4	1	0	1	0	0	0	0	1
MIMAT0002807	hsa-miR-491-5p	ENSG00000102882	MAPK3	protein_coding	chr16	30125853	30125859	30125853	30125859	-	2	0	AGO1-4	1	0	1	0	0	0	0	1
MIMAT0002807	hsa-miR-491-5p	ENSG00000102882	MAPK3	protein_coding	chr16	30125866	30125872	30125866	30125872	-	2	0	AGO1-4	1	0	1	0	0	0	0	1
MIMAT0002819	hsa-miR-193b-3p	ENSG00000102882	MAPK3	protein_coding	chr16	30128107	30128112	30128107	30128112	-	1	0	AGO1-4	1	0	0	0	0	0	0	4
MIMAT0002820	hsa-miR-497-5p	ENSG00000102882	MAPK3	protein_coding	chr16	30125534	30125539	30125534	30125539	-	3	0	AGO1-4,AGO2	1	0	0	0	0	0	0	5
MIMAT0002820	hsa-miR-497-5p	ENSG00000102882	MAPK3	protein_coding	chr16	30125808	30125808	30125802	30125813	-	10	0	AGO1-4,AGO2	3	0	0	0	0	1	0	5
MIMAT0002826	hsa-miR-515-5p	ENSG00000102882	MAPK3	protein_coding	chr16	30125492	30125497	30125492	30125497	-	2	0	AGO1-4,AGO2	1	0	0	0	0	0	0	6
MIMAT0002874	hsa-miR-503-5p	ENSG00000102882	MAPK3	protein_coding	chr16	30125534	30125540	30125533	30125555	-	3	0	AGO1-4,AGO2	1	0	1	0	1	0	0	6
MIMAT0002874	hsa-miR-503-5p	ENSG00000102882	MAPK3	protein_coding	chr16	30125805	30125807	30125802	30125810	-	10	0	AGO1-4,AGO2	0	0	2	0	0	0	0	6
MIMAT0002874	hsa-miR-503-5p	ENSG00000102882	MAPK3	protein_coding	chr16	30125808	30125814	30125808	30125815	-	10	0	AGO1-4,AGO2	1	0	1	0	0	0	0	6
MIMAT0002882	hsa-miR-510-5p	ENSG00000102882	MAPK3	protein_coding	chr16	30125694	30125699	30125694	30125699	-	2	0	AGO1-4	1	0	0	0	0	0	0	1
MIMAT0002883	hsa-miR-514a-3p	ENSG00000102882	MAPK3	protein_coding	chr16	30125562	30125567	30125562	30125567	-	2	0	AGO1-4,AGO2	1	0	0	0	0	0	0	6
MIMAT0003161	hsa-miR-493-3p	ENSG00000102882	MAPK3	protein_coding	chr16	30125788	30125793	30125788	30125793	-	8	0	AGO1-4,AGO2	1	0	0	0	0	0	0	3
MIMAT0003165	hsa-miR-545-3p	ENSG00000102882	MAPK3	protein_coding	chr16	30125908	30125914	30125908	30125914	-	2	0	AGO1-4	1	0	0	0	0	0	0	3
MIMAT0003220	hsa-miR-556-5p	ENSG00000102882	MAPK3	protein_coding	chr16	30128038	30128045	30128037	30128065	-	4	0	AGO1-4,AGO2	1	0	0	1	0	0	0	2
MIMAT0003241	hsa-miR-576-5p	ENSG00000102882	MAPK3	protein_coding	chr16	30125988	30125993	30125988	30125993	-	3	0	AGO1-4	1	0	0	0	0	0	0	2
MIMAT0003255	hsa-miR-588	ENSG00000102882	MAPK3	protein_coding	chr16	30125924	30125929	30125924	30125929	-	2	0	AGO1-4	1	0	0	0	0	0	0	1
MIMAT0003281	hsa-miR-613	ENSG00000102882	MAPK3	protein_coding	chr16	30125622	30125628	30125621	30125649	-	2	0	AGO1-4	1	0	1	1	1	0	1	0
MIMAT0003296	hsa-miR-627-5p	ENSG00000102882	MAPK3	protein_coding	chr16	30125685	30125692	30125685	30125692	-	2	0	AGO1-4	1	0	0	0	0	0	0	1
MIMAT0003320	hsa-miR-650	ENSG00000102882	MAPK3	protein_coding	chr16	30125900	30125905	30125900	30125905	-	2	0	AGO1-4	1	0	0	0	0	0	0	2
MIMAT0003320	hsa-miR-650	ENSG00000102882	MAPK3	protein_coding	chr16	30126019	30126026	30126019	30126026	-	3	0	AGO1-4	1	0	0	0	0	0	0	2
MIMAT0003322	hsa-miR-652-3p	ENSG00000102882	MAPK3	protein_coding	chr16	30128080	30128085	30128080	30128085	-	4	0	AGO1-4,AGO2	1	0	0	0	0	0	0	7
MIMAT0003326	hsa-miR-663a	ENSG00000102882	MAPK3	protein_coding	chr16	30125861	30125866	30125861	30125866	-	2	1	AGO1-4	1	0	0	0	0	0	0	2
MIMAT0003326	hsa-miR-663a	ENSG00000102882	MAPK3	protein_coding	chr16	30126000	30126005	30126000	30126005	-	3	0	AGO1-4	1	0	0	0	0	0	0	2
MIMAT0003330	hsa-miR-654-5p	ENSG00000102882	MAPK3	protein_coding	chr16	30125646	30125651	30125646	30125651	-	2	0	AGO1-4	1	0	0	0	0	0	0	4
MIMAT0003330	hsa-miR-654-5p	ENSG00000102882	MAPK3	protein_coding	chr16	30125865	30125870	30125865	30125870	-	2	0	AGO1-4	1	0	0	0	0	0	0	4
MIMAT0003332	hsa-miR-656-3p	ENSG00000102882	MAPK3	protein_coding	chr16	30125454	30125459	30125454	30125459	-	2	0	AGO1-4,AGO2	1	0	0	0	0	0	0	3
MIMAT0003389	hsa-miR-542-3p	ENSG00000102882	MAPK3	protein_coding	chr16	30125553	30125559	30125552	30125574	-	3	0	AGO1-4,AGO2	1	0	0	0	1	0	0	4
MIMAT0003880	hsa-miR-671-5p	ENSG00000102882	MAPK3	protein_coding	chr16	30128015	30128020	30128014	30128020	-	1	0	AGO1-4	1	0	0	0	0	1	0	5
MIMAT0004548	hsa-miR-129-1-3p	ENSG00000102882	MAPK3	protein_coding	chr16	30125607	30125613	30125606	30125634	-	2	0	AGO1-4	0	0	1	1	0	1	1	4
MIMAT0004597	hsa-miR-140-3p	ENSG00000102882	MAPK3	protein_coding	chr16	30125522	30125527	30125522	30125527	-	2	0	AGO1-4,AGO2	1	0	0	0	0	0	0	4
MIMAT0004605	hsa-miR-129-2-3p	ENSG00000102882	MAPK3	protein_coding	chr16	30125607	30125613	30125606	30125634	-	2	0	AGO1-4	1	0	1	1	0	1	1	6
MIMAT0004682	hsa-miR-361-3p	ENSG00000102882	MAPK3	protein_coding	chr16	30125501	30125507	30125501	30125507	-	2	0	AGO1-4,AGO2	1	0	0	0	0	0	0	5
MIMAT0004682	hsa-miR-361-3p	ENSG00000102882	MAPK3	protein_coding	chr16	30125703	30125708	30125703	30125708	-	2	0	AGO1-4	1	0	0	0	0	0	0	5
MIMAT0004683	hsa-miR-362-3p	ENSG00000102882	MAPK3	protein_coding	chr16	30125525	30125530	30125525	30125530	-	3	0	AGO1-4,AGO2	1	0	0	0	0	0	0	3
MIMAT0004748	hsa-miR-423-5p	ENSG00000102882	MAPK3	protein_coding	chr16	30125570	30125575	30125569	30125597	-	1	0	AGO1-4	1	0	1	1	0	0	0	4
MIMAT0004748	hsa-miR-423-5p	ENSG00000102882	MAPK3	protein_coding	chr16	30125665	30125670	30125664	30125692	-	2	0	AGO1-4	1	0	1	1	0	0	0	4
MIMAT0004748	hsa-miR-423-5p	ENSG00000102882	MAPK3	protein_coding	chr16	30126007	30126013	30126007	30126014	-	3	0	AGO1-4	1	0	1	0	0	0	0	4
MIMAT0004761	hsa-miR-483-5p	ENSG00000102882	MAPK3	protein_coding	chr16	30125459	30125465	30125458	30125486	-	2	0	AGO1-4,AGO2	1	0	1	1	0	0	0	6
MIMAT0004797	hsa-miR-582-3p	ENSG00000102882	MAPK3	protein_coding	chr16	30125823	30125828	30125823	30125828	-	4	0	AGO1-4	1	0	0	0	0	0	0	10
MIMAT0004810	hsa-miR-629-5p	ENSG00000102882	MAPK3	protein_coding	chr16	30125650	30125655	30125650	30125655	-	2	0	AGO1-4	1	0	0	0	0	0	0	5
MIMAT0004814	hsa-miR-654-3p	ENSG00000102882	MAPK3	protein_coding	chr16	30127976	30127982	30127976	30127982	-	2	0	AGO1-4,AGO2	1	0	0	0	0	0	0	5
MIMAT0004911	hsa-miR-874-3p	ENSG00000102882	MAPK3	protein_coding	chr16	30125720	30125725	30125720	30125725	-	2	0	AGO1-4	1	0	0	0	0	0	0	8
MIMAT0004920	hsa-miR-541-3p	ENSG00000102882	MAPK3	protein_coding	chr16	30125646	30125651	30125646	30125651	-	2	0	AGO1-4	1	0	0	0	0	0	0	4
MIMAT0004920	hsa-miR-541-3p	ENSG00000102882	MAPK3	protein_coding	chr16	30125865	30125870	30125865	30125870	-	2	0	AGO1-4	1	0	0	0	0	0	0	4
MIMAT0004957	hsa-miR-760	ENSG00000102882	MAPK3	protein_coding	chr16	30125489	30125494	30125489	30125494	-	2	0	AGO1-4,AGO2	1	0	0	0	0	0	0	4
MIMAT0005878	hsa-miR-1287-5p	ENSG00000102882	MAPK3	protein_coding	chr16	30125897	30125902	30125897	30125902	-	2	0	AGO1-4	1	0	0	0	0	0	0	2
MIMAT0005878	hsa-miR-1287-5p	ENSG00000102882	MAPK3	protein_coding	chr16	30128012	30128017	30128012	30128017	-	1	0	AGO1-4	1	0	0	0	0	0	0	2
MIMAT0005936	hsa-miR-1278	ENSG00000102882	MAPK3	protein_coding	chr16	30128231	30128259	30128231	30128259	-	4	0	AGO1-4,AGO2	0	0	0	1	0	0	0	2
MIMAT0005951	hsa-miR-1307-3p	ENSG00000102882	MAPK3	protein_coding	chr16	30128100	30128105	30128100	30128105	-	2	0	AGO1-4	1	0	0	0	0	0	0	9
MIMAT0005952	hsa-miR-1321	ENSG00000102882	MAPK3	protein_coding	chr16	30125468	30125474	30125467	30125495	-	2	0	AGO1-4,AGO2	1	0	1	1	0	0	0	0
MIMAT0005952	hsa-miR-1321	ENSG00000102882	MAPK3	protein_coding	chr16	30125567	30125573	30125566	30125594	-	1	0	AGO1-4	1	0	1	1	0	0	0	0
MIMAT0007890	hsa-miR-1914-3p	ENSG00000102882	MAPK3	protein_coding	chr16	30125570	30125575	30125570	30125575	-	1	0	AGO1-4	0	0	1	0	0	0	0	1
MIMAT0007890	hsa-miR-1914-3p	ENSG00000102882	MAPK3	protein_coding	chr16	30125665	30125670	30125665	30125670	-	2	0	AGO1-4	0	0	1	0	0	0	0	1
MIMAT0007890	hsa-miR-1914-3p	ENSG00000102882	MAPK3	protein_coding	chr16	30126007	30126012	30126007	30126012	-	3	0	AGO1-4	0	0	1	0	0	0	0	1
MIMAT0010364	hsa-miR-761	ENSG00000102882	MAPK3	protein_coding	chr16	30125726	30125754	30125726	30125754	-	4	0	AGO1-4,AGO2	0	0	0	1	0	0	0	0
MIMAT0010364	hsa-miR-761	ENSG00000102882	MAPK3	protein_coding	chr16	30125806	30125828	30125800	30125834	-	10	0	AGO1-4,AGO2	0	0	0	3	0	0	0	0
MIMAT0014990	hsa-miR-3127-5p	ENSG00000102882	MAPK3	protein_coding	chr16	30125466	30125471	30125466	30125471	-	2	0	AGO1-4,AGO2	0	0	1	0	0	0	0	1
MIMAT0014990	hsa-miR-3127-5p	ENSG00000102882	MAPK3	protein_coding	chr16	30125596	30125601	30125596	30125601	-	2	0	AGO1-4	0	0	1	0	0	0	0	1
MIMAT0014990	hsa-miR-3127-5p	ENSG00000102882	MAPK3	protein_coding	chr16	30125633	30125638	30125633	30125638	-	2	0	AGO1-4	0	0	1	0	0	0	0	1
MIMAT0015011	hsa-miR-3142	ENSG00000102882	MAPK3	protein_coding	chr16	30125878	30125884	30125878	30125884	-	2	1	AGO1-4	0	0	1	0	0	0	0	0
MIMAT0015011	hsa-miR-3142	ENSG00000102882	MAPK3	protein_coding	chr16	30125902	30125907	30125902	30125907	-	2	0	AGO1-4	0	0	1	0	0	0	0	0
MIMAT0015023	hsa-miR-3150a-3p	ENSG00000102882	MAPK3	protein_coding	chr16	30125784	30125789	30125784	30125789	-	7	1	AGO1-4,AGO2	0	0	1	0	0	0	0	0
MIMAT0015023	hsa-miR-3150a-3p	ENSG00000102882	MAPK3	protein_coding	chr16	30125854	30125860	30125854	30125860	-	2	0	AGO1-4	0	0	1	0	0	0	0	0
MIMAT0015023	hsa-miR-3150a-3p	ENSG00000102882	MAPK3	protein_coding	chr16	30125867	30125873	30125867	30125873	-	2	0	AGO1-4	0	0	1	0	0	0	0	0
MIMAT0015064	hsa-miR-3184-5p	ENSG00000102882	MAPK3	protein_coding	chr16	30125570	30125575	30125570	30125575	-	1	0	AGO1-4	0	0	1	0	0	0	0	2
MIMAT0015064	hsa-miR-3184-5p	ENSG00000102882	MAPK3	protein_coding	chr16	30125665	30125670	30125665	30125670	-	2	0	AGO1-4	0	0	1	0	0	0	0	2
MIMAT0015064	hsa-miR-3184-5p	ENSG00000102882	MAPK3	protein_coding	chr16	30126007	30126013	30126007	30126013	-	3	0	AGO1-4	0	0	1	0	0	0	0	2
MIMAT0018444	hsa-miR-642b-3p	ENSG00000102882	MAPK3	protein_coding	chr16	30125435	30125441	30125435	30125441	-	1	0	AGO1-4	0	0	1	0	0	0	0	0
MIMAT0018937	hsa-miR-378g	ENSG00000102882	MAPK3	protein_coding	chr16	30125950	30125956	30125950	30125956	-	4	0	AGO1-4,AGO2	0	0	1	0	0	1	0	1
MIMAT0018937	hsa-miR-378g	ENSG00000102882	MAPK3	protein_coding	chr16	30125970	30125975	30125970	30125975	-	5	0	AGO1-4,AGO2	0	0	1	0	0	0	0	1
MIMAT0018937	hsa-miR-378g	ENSG00000102882	MAPK3	protein_coding	chr16	30127984	30127990	30127984	30127990	-	2	0	AGO1-4,AGO2	0	0	1	0	0	0	0	1
MIMAT0019853	hsa-miR-4731-5p	ENSG00000102882	MAPK3	protein_coding	chr16	30125782	30125788	30125782	30125788	-	7	1	AGO1-4,AGO2	0	0	1	0	0	0	0	0
MIMAT0019853	hsa-miR-4731-5p	ENSG00000102882	MAPK3	protein_coding	chr16	30125969	30125974	30125969	30125974	-	5	0	AGO1-4,AGO2	0	0	1	0	0	0	0	0
MIMAT0019853	hsa-miR-4731-5p	ENSG00000102882	MAPK3	protein_coding	chr16	30128111	30128117	30128111	30128117	-	1	0	AGO1-4	0	0	1	0	0	0	0	0
MIMAT0019868	hsa-miR-4739	ENSG00000102882	MAPK3	protein_coding	chr16	30125468	30125474	30125468	30125474	-	2	0	AGO1-4,AGO2	0	0	1	0	0	0	0	2
MIMAT0019868	hsa-miR-4739	ENSG00000102882	MAPK3	protein_coding	chr16	30125567	30125573	30125567	30125573	-	1	0	AGO1-4	0	0	1	0	0	0	0	2
MIMAT0019899	hsa-miR-4756-5p	ENSG00000102882	MAPK3	protein_coding	chr16	30125468	30125474	30125467	30125495	-	2	0	AGO1-4,AGO2	0	0	1	1	0	0	0	0
MIMAT0019899	hsa-miR-4756-5p	ENSG00000102882	MAPK3	protein_coding	chr16	30125567	30125573	30125566	30125594	-	1	0	AGO1-4	0	0	1	1	0	0	0	0
MIMAT0020924	hsa-miR-642a-3p	ENSG00000102882	MAPK3	protein_coding	chr16	30125435	30125441	30125435	30125441	-	1	0	AGO1-4	0	0	1	0	0	0	0	4
MIMAT0021125	hsa-miR-5194	ENSG00000102882	MAPK3	protein_coding	chr16	30125570	30125575	30125570	30125575	-	1	0	AGO1-4	0	0	1	0	0	0	0	2
MIMAT0021125	hsa-miR-5194	ENSG00000102882	MAPK3	protein_coding	chr16	30125665	30125670	30125665	30125670	-	2	0	AGO1-4	0	0	1	0	0	0	0	2
MIMAT0021125	hsa-miR-5194	ENSG00000102882	MAPK3	protein_coding	chr16	30126007	30126012	30126007	30126012	-	3	0	AGO1-4	0	0	1	0	0	0	0	2
MIMAT0022287	hsa-miR-5586-5p	ENSG00000102882	MAPK3	protein_coding	chr16	30128069	30128097	30128069	30128097	-	4	0	AGO1-4,AGO2	0	0	0	1	0	0	0	3
