# Supplementary material for: Ferroptosis-related gene MAPK3 is associated with the neurological outcome after cardiac arrest
Source: PLoS One. 2024 Jun 17;19(6):e0301647. doi: 10.1371/journal.pone.0301647 (PMC11182507; doi:10.1371/journal.pone.0301647)
Supplement: S8 Data — (XLS) [file pone.0301647.s009.xls]

starBase v2.0	miRDB	miRTarget	starBase v2.0|miRDB	starBase v2.0|miRTarget	starBase v2.0|miRDB|miRTarget
hsa-miR-15a-5p	hsa-miR-6825-5p	hsa-miR-375	hsa-miR-212-3p	hsa-miR-16-5p	hsa-miR-214-3p
hsa-miR-18a-5p	hsa-miR-4441	hsa-miR-17-5p	hsa-miR-132-3p	hsa-miR-107	hsa-miR-483-5p
hsa-miR-103a-3p	hsa-miR-190a-3p	hsa-miR-27a-3p	hsa-miR-545-3p	hsa-miR-1-3p
hsa-miR-196a-5p	hsa-miR-4270	hsa-miR-34a-5p	hsa-miR-542-3p	hsa-miR-128-3p
hsa-miR-197-3p	hsa-miR-3672	hsa-miR-181a-5p	hsa-miR-129-1-3p	hsa-miR-195-5p
hsa-miR-7-5p	hsa-miR-6864-3p	hsa-miR-27b-3p	hsa-miR-129-2-3p	hsa-miR-423-5p
hsa-miR-205-5p	hsa-miR-92a-2-5p	hsa-miR-124-3p	hsa-miR-761
hsa-miR-15b-5p	hsa-miR-6756-5p	hsa-miR-191-5p	hsa-miR-642b-3p
hsa-miR-125b-5p	hsa-miR-6766-5p	hsa-miR-9-3p	hsa-miR-642a-3p
hsa-miR-143-3p	hsa-miR-6754-5p	hsa-miR-126-3p
hsa-miR-125a-5p	hsa-miR-486-3p	hsa-miR-146a-5p
hsa-miR-136-5p	hsa-miR-6742-5p	hsa-miR-340-3p
hsa-miR-149-5p	hsa-miR-12128	hsa-miR-423-3p
hsa-miR-185-5p	hsa-miR-193b-5p	hsa-miR-550a-3p
hsa-miR-193a-3p	hsa-miR-6083	hsa-miR-27a-5p
hsa-miR-206	hsa-miR-6829-5p	hsa-miR-30c-2-3p
hsa-miR-328-3p	hsa-miR-6721-5p	hsa-miR-221-5p
hsa-miR-324-3p	hsa-miR-6845-5p	hsa-miR-30b-3p
hsa-miR-338-3p	hsa-miR-2277-3p	hsa-miR-125a-3p
hsa-miR-196b-5p	hsa-miR-6762-5p	hsa-miR-30c-1-3p
hsa-miR-424-5p	hsa-miR-1227-5p	hsa-miR-708-3p
hsa-miR-18b-5p	hsa-miR-5011-5p	hsa-miR-320b
hsa-miR-329-3p	hsa-miR-3170	hsa-miR-1291
hsa-miR-409-3p	hsa-miR-3619-5p	hsa-miR-3158-3p
hsa-miR-483-3p	hsa-miR-211-3p	hsa-miR-3934-5p
hsa-miR-491-5p	hsa-miR-4291
hsa-miR-193b-3p
hsa-miR-497-5p
hsa-miR-515-5p
hsa-miR-503-5p
hsa-miR-510-5p
hsa-miR-514a-3p
hsa-miR-493-3p
hsa-miR-556-5p
hsa-miR-576-5p
hsa-miR-588
hsa-miR-613
hsa-miR-627-5p
hsa-miR-650
hsa-miR-652-3p
hsa-miR-663a
hsa-miR-654-5p
hsa-miR-656-3p
hsa-miR-671-5p
hsa-miR-140-3p
hsa-miR-361-3p
hsa-miR-362-3p
hsa-miR-582-3p
hsa-miR-629-5p
hsa-miR-654-3p
hsa-miR-874-3p
hsa-miR-541-3p
hsa-miR-760
hsa-miR-1287-5p
hsa-miR-1278
hsa-miR-1307-3p
hsa-miR-1321
hsa-miR-1914-3p
hsa-miR-3127-5p
hsa-miR-3142
hsa-miR-3150a-3p
hsa-miR-3184-5p
hsa-miR-378g
hsa-miR-4731-5p
hsa-miR-4739
hsa-miR-4756-5p
hsa-miR-5194
hsa-miR-5586-5p
